# Supplementary material for: Systematic Evaluation of Plasma and Urine Metabolites to Predict the Risk of Adverse Kidney-related Outcomes in Chronic Kidney Disease: The GCKD Study∗
Source: Kidney Med. 2026 May 13;8(7):101409. doi: 10.1016/j.xkme.2026.101409 (PMC13293684; doi:10.1016/j.xkme.2026.101409)
Supplement: Supplementary Excel File — / Table S1-S18 [file mmc2.xlsx]

## Sheet: Content
Systematic evaluation of plasma and urine metabolites to predict the risk of adverse kidney-related outcomes in chronic kidney disease: The GCKD study.
Elena Butz, Inga Steinbrenner, Ulla T. Schultheiss, Charlotte Behning, Harald Binder, Helena Hansmann, Wolfram Gronwald, Peter Oefner, Elke Schaeffner, Kai-Uwe Eckardt, Anna Köttgen, Peggy Sekula, on behalf of the GCKD Investigators
Table S1: Metabolites not imputed due to high proportion of missing values
Table S2: Annotation of plasma metabolites
Table S3: Annotation of urine metabolites
Table S4: Description of GCKD cohort and analysis sets
Table S5: Predictive performance of single metabolites in plasma - outcome: kidney failure
Table S6: Predictive performance of single metabolites in urine - outcome: kidney failure
Table S7: Predictive performance of single metabolites in plasma - outcome: composite kidney endpoint
Table S8: Predictive performance of single metabolites in urine - outcome: composite kidney endpoint
Table S9: Summary of CoxBoost runs
Table S10: Metabolites selected in each model configuration
Table S11: Results on inclusion frequencies in 100 bootstrap samples
Table S12: Predictive performance of multi-metabolite models for kidney failure
Table S13: Predictive performance of benchmark models for kidney failure
Table S14: Comparison of predictive performance of metabolite and benchmark models for kidney failure
Table S15: Published prognostic models of kidney failure or kidney replacement therapy compared to multi-metabolite models at year 6
Table S16: Predictive performance of multi-metabolite models for composite kidney endpoint
Table S17:Predictive performance of benchmark models for composite kidney endpoint
Table S18: Comparison of predictive performance of metabolite and benchmark models for composite kidney endpoint

## Sheet: Table S1
Table S1: Metabolites not imputed due to high proportion of missing values
COMP ID	Matrix	Biochemical	Super Pathway	Sub Pathway	Retention index	Mass	Platform	PubChem	ChemSpider	KEGG	HMDB	Measurements, N	Measurements missing, N	Measurements missing, P
M4_p_568	Plasma	biotin	Cofactors and Vitamins	Biotin Metabolism	2253	24509545	LC/MS Pos Early	171548	149962	C00120	HMDB0000030	181	4963	0.964813
M4_p_2342	Plasma	serotonin	Amino Acid	Tryptophan Metabolism	2550	17710224	LC/MS Pos Early	5202	5013	C00780	HMDB0000259	2514	2630	0.511275
M4_p_553	Plasma	cotinine	Xenobiotics	Tobacco Metabolite	2213	17710224	LC/MS Pos Early	408	746405	NA	HMDB0001046	1959	3185	0.619168
M4_p_5341	Plasma	thiamin (Vitamin B1)	Cofactors and Vitamins	Thiamine Metabolism	3050	26511176	LC/MS Pos Early	1130	NA	DG00125,C00378,D08580	HMDB0000235	23	5121	0.995529
M4_p_608	Plasma	pyridoxine (Vitamin B6)	Cofactors and Vitamins	Vitamin B6 Metabolism	1657	16806661	LC/MS Neg	1054	1025	D08454	HMDB0000239	13	5131	0.997473
M4_p_1598	Plasma	tigloylglycine	Amino Acid	Leucine, Isoleucine and Valine Metabolism	1926	15808117	LC/MS Pos Early	6441567	4945715	NA	HMDB0000959	2134	3010	0.585148
M4_p_44619	Plasma	fluoxetine	Xenobiotics	Drug - Psychoactive	1025	31014133	LC/MS Pos Late	3386	3269	D00326	HMDB0014615	21	5123	0.995918
M4_p_12032	Plasma	4-acetamidophenol	Xenobiotics	Drug - Analgesics, Anesthetics	21737	15005605	LC/MS Neg	1983	1906	C06804	HMDB0001859	468	4676	0.90902
M4_p_12122	Plasma	naproxen	Xenobiotics	Drug - Analgesics, Anesthetics	4155	22908702	LC/MS Neg	156391	137720	C01517	HMDB0001923	23	5121	0.995529
M4_p_62978	Plasma	indomethacin	Xenobiotics	Drug - Analgesics, Anesthetics	1218	35808407	LC/MS Pos Late	3715	3584	C01926,D00141	HMDB0014473	9	5135	0.99825
M4_p_17799	Plasma	ibuprofen	Xenobiotics	Drug - Analgesics, Anesthetics	4925	2051234	LC/MS Neg	3672	3544	C01588	HMDB0001925	140	5004	0.972784
M4_p_18037	Plasma	metoprolol	Xenobiotics	Drug - Cardiovascular	760	26819072	LC/MS Pos Late	4171	4027	D02358	HMDB0001932	954	4190	0.814541
M4_p_45721	Plasma	3-(N-acetyl-L-cystein-S-yl) acetaminophen	Xenobiotics	Drug - Analgesics, Anesthetics	2094	31107072	LC/MS Neg	83967	75765	NA	NA	192	4952	0.962675
M4_p_37475	Plasma	4-acetaminophen sulfate	Xenobiotics	Drug - Analgesics, Anesthetics	1792	23001287	LC/MS Neg	83939	75741	C06804	HMDB0059911	1063	4081	0.793351
M4_p_15749	Plasma	3-phenylpropionate (hydrocinnamate)	Xenobiotics	Benzoate Metabolism	2860	1490608	LC/MS Neg	107	10181339	C05629	HMDB0000764	4369	775	0.150661
M4_p_15736	Plasma	4-acetamidophenylglucuronide	Xenobiotics	Drug - Analgesics, Anesthetics	1397	3281027	LC/MS Pos Early	83944;4022661	3239926	NA	HMDB0010316	192	4952	0.962675
M4_p_47892	Plasma	alpha-lipoate	Cofactors and Vitamins	Lipoate Metabolism	3651	20503624	LC/MS Neg	6112	841	C16241	HMDB0001451	7	5137	0.998639
M4_p_15142	Plasma	allo-threonine	Amino Acid	Glycine, Serine and Threonine Metabolism	25111	11805096	LC/MS Polar	99289	89699	C05519	HMDB0004041	2393	2751	0.534798
M4_p_15667	Plasma	2-isopropylmalate	Xenobiotics	Food Component/Plant	2605	17506119	LC/MS Polar	77	76	C02504	HMDB0000402	3983	1161	0.2257
M4_p_18254	Plasma	paraxanthine	Xenobiotics	Xanthine Metabolism	2279	17905745	LC/MS Neg	4687	4525	C13747	HMDB0001860	4837	307	0.596812
M4_p_44620	Plasma	4-acetylphenol sulfate	Xenobiotics	Benzoate Metabolism	2375	21500196	LC/MS Neg	4684006	3872009	NA	NA	4629	515	0.100117
M4_p_22177	Plasma	levulinate (4-oxovalerate)	Xenobiotics	Food Component/Plant	9346	11504006	LC/MS Neg	11579	11091	NA	HMDB0000720	3827	1317	0.256026
M4_p_22290	Plasma	valproate	Xenobiotics	Drug - Neurological	38856	14310775	LC/MS Neg	3121	3009	C07185	HMDB0001877	18	5126	0.996501
M4_p_22206	Plasma	theanine	Xenobiotics	Food Component/Plant	2180	17510772	LC/MS Pos Early	439378	388498	C01047	HMDB0034365	1326	3818	0.742224
M4_p_22174	Plasma	isoniazid	Xenobiotics	Drug - Antibiotic	2313	13806619	LC/MS Pos Early	3767	3635	C07054	HMDB15086	6	5138	0.998834
M4_p_21151	Plasma	saccharin	Xenobiotics	Food Component/Plant	2000	18199173	LC/MS Neg	5143	4959	C12283	HMDB0029723	3774	1370	0.26633
M4_p_22154	Plasma	bradykinin	Peptide	Polypeptide	792	53078798	LC/MS Pos Late	439201	388341	C00306	HMDB0004246	361	4783	0.929821
M4_p_27551	Plasma	oxazepam	Xenobiotics	Drug - Psychoactive	967	28705819	LC/MS Pos Late	4616	4455	C07359	HMDB14980	13	5131	0.997473
M4_p_32391	Plasma	1,3-dimethylurate	Xenobiotics	Xanthine Metabolism	16714	19505236	LC/MS Neg	70346	63527	NA	HMDB0001857	4577	567	0.110226
M4_p_33962	Plasma	bradykinin, hydroxy-pro(3)	Peptide	Polypeptide	776	53878544	LC/MS Pos Late	169947	148618	NA	HMDB0011728	64	5080	0.0987558
M4_p_33983	Plasma	tauro-beta-muricholate	Lipid	Primary Bile Acid Metabolism	4774	51428439	LC/MS Neg	121596216;168408;21124703	147312	NA	HMDB0000932	1588	3556	0.691291
M4_p_33997	Plasma	campesterol	Lipid	Sterol	2873	38336724	LC/MS Pos Late	173183	151215	C01789	HMDB0002869	1605	3539	0.0687986
M4_p_33471	Plasma	nicotinate ribonucleoside	Cofactors and Vitamins	Nicotinate and Nicotinamide Metabolism	1536	25608157	LC/MS Pos Early	161233	141635	C05841	HMDB0006809	118	5026	0.0977061
M4_p_33139	Plasma	pioglitazone	Xenobiotics	Drug - Metabolic	3240	35712674	LC/MS Pos Early	4829	4663	_x000D_ DG00117,D08378,C07675	HMDB0015264	57	5087	0.988919
M4_p_33384	Plasma	salicyluric glucuronide*	Xenobiotics	Drug - Analgesics, Anesthetics	1463	37007797	LC/MS Neg	121596205	21403117	NA	HMDB0240252	3272	1872	0.363919
M4_p_34109	Plasma	metoprolol acid metabolite*	Xenobiotics	Drug - Cardiovascular	2950	26815434	LC/MS Pos Early	62936	56653	NA	NA	1485	3659	0.711314
M4_p_34404	Plasma	1,3,7-trimethylurate	Xenobiotics	Xanthine Metabolism	1985	20906801	LC/MS Neg	79437	71754	C16361	HMDB0002123	4597	547	0.106337
M4_p_34399	Plasma	3,7-dimethylurate	Xenobiotics	Xanthine Metabolism	1418	19505236	LC/MS Neg	83126	74994	C16360	HMDB0001982	3389	1755	0.341174
M4_p_34395	Plasma	1-methylurate	Xenobiotics	Xanthine Metabolism	1461	18305127	LC/MS Pos Early	69726	62926	C16359	HMDB0003099	4725	419	0.814541
M4_p_34401	Plasma	5-acetylamino-6-formylamino-3-methyluracil	Xenobiotics	Xanthine Metabolism	1424	22506292	LC/MS Polar	108214	97287	C16365	HMDB0011105	4470	674	0.131026
M4_p_34389	Plasma	1-methylxanthine	Xenobiotics	Xanthine Metabolism	1500	16705636	LC/MS Pos Early	80220	72464	C16358	HMDB0010738	4521	623	0.121112
M4_p_35661	Plasma	lidocaine	Xenobiotics	Drug - Analgesics, Anesthetics	746	23518049	LC/MS Pos Late	3676	3548	D00358	HMDB0014426	53	5091	0.989697
M4_p_33080	Plasma	N-ethylglycinexylidide	Xenobiotics	Drug - Analgesics, Anesthetics	3209	20714919	LC/MS Pos Early	24415	22824	C16561	HMDB0060656	20	5124	0.996112
M4_p_35668	Plasma	testosterone sulfate	Lipid	Androgenic Steroids	4600	36715846	LC/MS Neg	119207	19979647	NA	HMDB0002833	621	4523	0.879277
M4_p_35635	Plasma	3-(3-hydroxyphenyl)propionate	Xenobiotics	Benzoate Metabolism	1980	16505571	LC/MS Neg	91	89	C11457	HMDB0000375	3931	1213	0.235809
M4_p_35651	Plasma	ectoine	Xenobiotics	Chemical	1980	14308151	LC/MS Pos Early	126041	112069	C06231	NA	4830	314	0.61042
M4_p_46331	Plasma	desmethylnaproxen	Xenobiotics	Drug - Analgesics, Anesthetics	3045	21507136	LC/MS Neg	162920	18640362	NA	HMDB0013989	16	5128	0.99689
M4_p_46106	Plasma	desmethylnaproxen sulfate	Xenobiotics	Drug - Analgesics, Anesthetics	2250	29502818	LC/MS Neg	184679	160559	NA	NA	18	5126	0.996501
M4_p_33173	Plasma	2-hydroxyacetaminophen sulfate*	Xenobiotics	Drug - Analgesics, Anesthetics	1674	24600778	LC/MS Neg	86290013	34448632	NA	HMDB0062547	616	4528	0.880249
M4_p_47031	Plasma	2-methoxyacetaminophen sulfate*	Xenobiotics	Drug - Analgesics, Anesthetics	1949	26002343	LC/MS Neg	86290014	34448633	NA	HMDB0062550	251	4893	0.951205
M4_p_33161	Plasma	2-methoxyacetaminophen glucuronide*	Xenobiotics	Drug - Analgesics, Anesthetics	1633	3560987	LC/MS Neg	121596203	52083351	NA	HMDB0240215	256	4888	0.950233
M4_p_34365	Plasma	3-(cystein-S-yl)acetaminophen*	Xenobiotics	Drug - Analgesics, Anesthetics	2420	27107471	LC/MS Pos Early	171264	4403253	NA	HMDB0240217	128	5016	0.975117
M4_p_36847	Plasma	2-ethylphenylsulfate	Xenobiotics	Benzoate Metabolism	3416	2010227	LC/MS Neg	NA	NA	NA	NA	2629	2515	0.488919
M4_p_37032	Plasma	ticlopidine	Xenobiotics	Drug - Cardiovascular	770	26406083	LC/MS Pos Late	5472	5273	C07140	HMDB0014353	18	5126	0.996501
M4_p_37033	Plasma	carbamazepine	Xenobiotics	Drug - Neurological	880	23710224	LC/MS Pos Late	2554	2457	C06868,D00252	HMDB0014704	101	5043	0.980365
M4_p_46172	Plasma	5alpha-pregnan-diol disulfate	Lipid	Progestin Steroids	4310	2390853	LC/MS Neg	3082277;5127902	4302261	NA	HMDB0240582,HMDB0240581	1654	3490	0.067846
M4_p_37480	Plasma	5alpha-pregnan-3beta-ol,20-one sulfate	Lipid	Progestin Steroids	5136	39720541	LC/MS Neg	NA	NA	NA	NA	999	4145	0.805793
M4_p_37445	Plasma	4-hydroxycoumarin	Xenobiotics	Drug - Cardiovascular	2470	16102441	LC/MS Neg	54682930	10254753	C20414	NA	4013	1131	0.219868
M4_p_38637	Plasma	cinnamoylglycine	Xenobiotics	Food Component/Plant	3127	20406661	LC/MS Neg	709625	618829	NA	HMDB0011621	4464	680	0.132193
M4_p_37020	Plasma	carbamazepine 10,11-epoxide	Xenobiotics	Drug - Neurological	740	25309716	LC/MS Pos Late	2555	2458	C07496	HMDB0060658	57	5087	0.988919
M4_p_37056	Plasma	carbamazepine glucuronide*	Xenobiotics	Drug - Neurological	3884	41111977	LC/MS Neg	83870	NA	NA	NA	41	5103	0.99203
M4_p_38314	Plasma	dexpanthenol	Xenobiotics	Chemical	1740	20613869	LC/MS Pos Early	4678	4516	D03726	HMDB0004231	1859	3285	0.638608
M4_p_43592	Plasma	4-methylbenzenesulfonate	Xenobiotics	Chemical	2350	17101213	LC/MS Neg	85570	5876	C06677	HMDB0059933	3347	1797	0.349339
M4_p_38140	Plasma	1-hydroxy-2-naphthalenecarboxylate	Xenobiotics	Drug - Other	3930	18704006	LC/MS Neg	54675865	6583	C03203	NA	121	5023	0.976477
M4_p_38306	Plasma	metformin	Xenobiotics	Drug - Metabolic	2817	13010873	LC/MS Pos Early	4091	3949	C07151	HMDB0001921	745	4399	0.855171
M4_p_38366	Plasma	ibuprofen acyl glucuronide	Xenobiotics	Drug - Analgesics, Anesthetics	4976	38115549	LC/MS Neg	163959	143793	NA	HMDB0010343	172	4972	0.0966563
M4_p_43496	Plasma	3-hydroxyquinine	Xenobiotics	Drug - Antibiotic	3271	34118597	LC/MS Pos Early	157225	138373	C07344	HMDB0001091	104	5040	0.979782
M4_p_41726	Plasma	oxypurinol	Xenobiotics	Drug - Metabolic	1656	15102615	LC/MS Polar	135398752	4483	D02365	HMDB0000786	3273	1871	0.363725
M4_p_40173	Plasma	L-urobilin	Cofactors and Vitamins	Hemoglobin and Porphyrin Metabolism	901	59534902	LC/MS Pos Late	5280818	4444369	C05793	HMDB0004159	1874	3270	0.635692
M4_p_57782	Plasma	norcotinine	Xenobiotics	Tobacco Metabolite	2156	16308659	LC/MS Pos Early	413	400	NA	HMDB0001297	519	4625	0.899106
M4_p_38661	Plasma	hydroxycotinine	Xenobiotics	Tobacco Metabolite	2030	19309716	LC/MS Pos Early	107963	8395266	NA	HMDB0001390	1253	3891	0.756415
M4_p_38662	Plasma	cotinine N-oxide	Xenobiotics	Tobacco Metabolite	1377	19309716	LC/MS Pos Early	9815514	7991264	NA	HMDB0001411	896	4248	0.825816
M4_p_38600	Plasma	omeprazole	Xenobiotics	Drug - Gastrointestinal	717	34612199	LC/MS Pos Late	4594	4433	C07324	HMDB0001913	474	4670	0.907854
M4_p_38658	Plasma	atenolol	Xenobiotics	Drug - Cardiovascular	2668	26717032	LC/MS Pos Early	2249	2162	D00235	HMDB0001924	39	5105	0.0992418
M4_p_38669	Plasma	diphenhydramine	Xenobiotics	Drug - Respiratory	911	25616959	LC/MS Pos Late	3100	2989	C06960	HMDB0001927	34	5110	0.99339
M4_p_39625	Plasma	hydrochlorothiazide	Xenobiotics	Drug - Cardiovascular	2046	29595719	LC/MS Neg	3639	3513	C07041	HMDB0001928	1738	3406	0.662131
M4_p_38595	Plasma	ranitidine	Xenobiotics	Drug - Gastrointestinal	2910	31514854	LC/MS Pos Early	3001055	2272523	D00422	HMDB0001930	78	5066	0.984837
M4_p_39788	Plasma	solanidine	Xenobiotics	Food Component/Plant	1010	39834175	LC/MS Pos Late	65727	59150	C06543	HMDB0003236	1545	3599	0.69965
M4_p_38686	Plasma	gabapentin	Xenobiotics	Drug - Neurological	3123	17213321	LC/MS Pos Early	3446	3328	D00332	HMDB0005015	101	5043	0.980365
M4_p_38623	Plasma	venlafaxine	Xenobiotics	Drug - Psychoactive	848	27821146	LC/MS Pos Late	5656	5454	C07187	HMDB0005016	37	5107	0.992807
M4_p_38609	Plasma	pantoprazole	Xenobiotics	Drug - Gastrointestinal	800	36607185	LC/MS Pos Late	4679	4517	C11806	HMDB0005017	718	4426	0.86042
M4_p_39787	Plasma	quetiapine	Xenobiotics	Drug - Psychoactive	874	38417403	LC/MS Pos Late	5002	4827	C07397,D08456,_x000D_ DG00899	HMDB0005021	18	5126	0.996501
M4_p_39603	Plasma	ethyl glucuronide	Xenobiotics	Chemical	1181	24010778	LC/MS Pos Early	18392195	134174	NA	HMDB0010325	1736	3408	0.662519
M4_p_39378	Plasma	tauroursodeoxycholate	Lipid	Secondary Bile Acid Metabolism	5025	49828948	LC/MS Neg	9848818	24539842	NA	HMDB0000874	1871	3273	0.636275
M4_p_39767	Plasma	quinine	Xenobiotics	Drug - Antibiotic	3378	32519106	LC/MS Pos Early	3034034	2010267	C06526	HMDB0014611	177	4967	0.965591
M4_p_39273	Plasma	doxycycline	Xenobiotics	Drug - Antibiotic	3350	44516055	LC/MS Pos Early	54671203	NA	D00307	HMDB0014399	17	5127	0.996695
M4_p_39835	Plasma	N-palmitoyltaurine	Lipid	Endocannabinoid	5560	36223705	LC/MS Neg	14504290	14435932	NA	NA	2269	2875	0.558904
M4_p_39730	Plasma	N-stearoyltaurine	Lipid	Endocannabinoid	5782	39026835	LC/MS Neg	168274	147194	NA	NA	2460	2684	0.521773
M4_p_40481	Plasma	dihydroferulate	Xenobiotics	Food Component/Plant	1928	19506628	LC/MS Neg	14340	13701	NA	HMDB0062121	3358	1786	0.347201
M4_p_40446	Plasma	imipramine	Xenobiotics	Drug - Psychoactive	997	28120123	LC/MS Pos Late	3696	3568	D08070,C07049	HMDB0001848	12	5132	0.997667
M4_p_40459	Plasma	citalopram/escitalopram	Xenobiotics	Drug - Psychoactive	908	32517107	LC/MS Pos Late	146570	129277	D07913	HMDB0005028	154	4990	0.970062
M4_p_40437	Plasma	mirtazapine	Xenobiotics	Drug - Psychoactive	744	26616518	LC/MS Pos Late	4205	4060	C07570	HMDB0014514	66	5078	0.98717
M4_p_62980	Plasma	hypericine	Xenobiotics	Food Component/Plant	669	50307724	LC/MS Polar	5281051	4444511	C07606	HMDB0034271	30	5114	0.994168
M4_p_41494	Plasma	alliin	Xenobiotics	Food Component/Plant	1470	17805324	LC/MS Pos Early	87310	78760	C08265	HMDB0033592	3044	2100	0.408243
M4_p_40700	Plasma	diglycerol	Xenobiotics	Chemical	818	1670914	LC/MS Pos Early	42953	39150	NA	NA	1655	3489	0.678266
M4_p_42561	Plasma	3-hydroxyindolin-2-one	Xenobiotics	Food Component/Plant	2035	1320444	LC/MS Pos Early	6097	5872	C11130	NA	3831	1313	0.255249
M4_p_43024	Plasma	doxylamine	Xenobiotics	Drug - Respiratory	705	27118049	LC/MS Pos Late	3162	3050	D07878	HMDB0001936	35	5109	0.993196
M4_p_42593	Plasma	triamterene	Xenobiotics	Drug - Cardiovascular	3164	25411487	LC/MS Pos Early	5546	5345	D00386	HMDB0001940	77	5067	0.985031
M4_p_42981	Plasma	diltiazem	Xenobiotics	Drug - Cardiovascular	888	41516861	LC/MS Pos Late	39186	35850	D07845	HMDB0014487	29	5115	0.994362
M4_p_42021	Plasma	fexofenadine	Xenobiotics	Drug - Respiratory	944	50229519	LC/MS Pos Late	3348	3231	C06999	HMDB0005030	11	5133	0.997862
M4_p_42990	Plasma	verapamil	Xenobiotics	Drug - Cardiovascular	945	45529044	LC/MS Pos Late	2520	2425	DG00329,C07188,D02356	HMDB0013962	67	5077	0.986975
M4_p_62278	Plasma	histidine betaine (hercynine)*	Xenobiotics	Food Component/Plant	2094	19812371	LC/MS Pos Early	3083620	2340795	NA	NA	3704	1440	0.279938
M4_p_46164	Plasma	3-methyl catechol sulfate (2)	Xenobiotics	Benzoate Metabolism	2860	20300196	LC/MS Neg	NA	NA	NA	NA	4138	1006	0.0195568
M4_p_43330	Plasma	2-hydroxyibuprofen	Xenobiotics	Drug - Analgesics, Anesthetics	807	20512231	LC/MS Pos Late	10443535	NA	NA	HMDB0060920	134	5010	0.97395
M4_p_43333	Plasma	carboxyibuprofen	Xenobiotics	Drug - Analgesics, Anesthetics	1920	23509758	LC/MS Neg	10444113	8619532	NA	HMDB0060564	198	4946	0.961509
M4_p_43334	Plasma	O-desmethylvenlafaxine	Xenobiotics	Drug - Psychoactive	3253	26419581	LC/MS Pos Early	125017	111300	D07793	HMDB0015646	39	5105	0.0992418
M4_p_62976	Plasma	zolpidem	Xenobiotics	Drug - Psychoactive	3346	30817574	LC/MS Pos Early	5732	NA	C07219	HMDB0005023	51	5093	0.990086
M4_p_43335	Plasma	warfarin	Xenobiotics	Drug - Cardiovascular	1096	30911214	LC/MS Pos Late	54678486	NA	D08682,_x000D_ DG00149,C01541	HMDB0001935	18	5126	0.996501
M4_p_43579	Plasma	ketopioglitazone	Xenobiotics	Drug - Metabolic	802	37110601	LC/MS Pos Late	5201446	NA	NA	NA	51	5093	0.990086
M4_p_43580	Plasma	hydroxypioglitazone (M-IV)	Xenobiotics	Drug - Metabolic	3080	37312166	LC/MS Pos Early	4147757	NA	NA	NA	57	5087	0.988919
M4_p_43508	Plasma	homoveratric acid	Xenobiotics	Drug - Neurological	2342	19506628	LC/MS Neg	7139	6872	NA	HMDB0000434	2256	2888	0.561431
M4_p_43009	Plasma	furosemide	Xenobiotics	Drug - Cardiovascular	3515	32900044	LC/MS Neg	3440	3322	D00331	HMDB0001933	442	4702	0.0914075
M4_p_43424	Plasma	dimethyl sulfone	Xenobiotics	Chemical	832	9501613	LC/MS Pos Early	6213	5978	C11142	HMDB0004983	4481	663	0.128888
M4_p_48693	Plasma	3-acetylphenol sulfate	Xenobiotics	Chemical	2477	21500196	LC/MS Neg	NA	16230535	NA	NA	4745	399	0.775661
M4_p_43532	Plasma	veratric acid	Xenobiotics	Drug - Neurological	1890	18105063	LC/MS Neg	7121	6854	NA	NA	2776	2368	0.460342
M4_p_43470	Plasma	3-hydroxycotinine glucuronide	Xenobiotics	Tobacco Metabolite	1745	36711469	LC/MS Neg	53477725	159230	NA	HMDB0001204	803	4341	0.843896
M4_p_43239	Plasma	S-allylcysteine	Xenobiotics	Food Component/Plant	2690	16205833	LC/MS Pos Early	98280	88744	NA	HMDB0034323	2859	2285	0.444207
M4_p_43534	Plasma	allopurinol	Xenobiotics	Drug - Metabolic	1530	13503123	LC/MS Neg	135401907	2010	D00224	HMDB0014581	840	4304	0.836703
M4_p_43265	Plasma	benzoylcarnitine*	Xenobiotics	Chemical	3041	26613869	LC/MS Pos Early	NA	28689447	NA	NA	4177	967	0.0187986
M4_p_44552	Plasma	S-(3-hydroxypropyl)mercapturic acid (HPMA)	Xenobiotics	Chemical	1576	2200649	LC/MS Neg	119083	2616726	NA	NA	1252	3892	0.75661
M4_p_57783	Plasma	1H-indole-7-acetic acid	Xenobiotics	Bacterial/Fungal	2862	17405605	LC/MS Neg	18356439	13535457	NA	NA	2364	2780	0.540435
M4_p_45404	Plasma	N-acetylalliin	Xenobiotics	Food Component/Plant	1348	22006381	LC/MS Pos Early	NA	NA	NA	NA	3830	1314	0.255443
M4_p_47101	Plasma	N-methylpipecolate	Xenobiotics	Bacterial/Fungal	1932	14410191	LC/MS Pos Early	11286529	9461516	NA	NA	4442	702	0.013647
M4_p_47114	Plasma	ferulic acid 4-sulfate	Xenobiotics	Food Component/Plant	1200	27300744	LC/MS Neg	6305574	4878542	NA	HMDB0029200	4379	765	0.148717
M4_p_45415	Plasma	3-(3-hydroxyphenyl)propionate sulfate	Xenobiotics	Benzoate Metabolism	1294	24501253	LC/MS Neg	187488	162993	NA	HMDB0094710	3450	1694	0.329316
M4_p_47132	Plasma	5alpha-androstan-3alpha,17beta-diol 17-glucuronide	Lipid	Androgenic Steroids	4930	46726504	LC/MS Neg	NA	NA	NA	NA	1948	3196	0.621306
M4_p_45428	Plasma	N-acetylmethionine sulfoxide	Amino Acid	Methionine, Cysteine, SAM and Taurine Metabolism	880	20806381	LC/MS Pos Early	11902949	167798	NA	NA	2247	2897	0.56318
M4_p_46144	Plasma	methyl glucopyranoside (alpha + beta)	Xenobiotics	Food Component/Plant	1070	1930718	LC/MS Neg	445238;3036743;2108	NA	NA	HMDB0029965	4838	306	0.594868
M4_p_47666	Plasma	alpha-CEHC sulfate	Cofactors and Vitamins	Tocopherol Metabolism	3090	35710134	LC/MS Neg	NA	NA	NA	NA	1488	3656	0.710731
M4_p_48441	Plasma	4-hydroxychlorothalonil	Xenobiotics	Chemical	4427	24490817	LC/MS Neg	34217	31530	NA	NA	4433	711	0.138219
M4_p_48997	Plasma	isoeugenol sulfate	Xenobiotics	Food Component/Plant	3893	24303326	LC/MS Neg	122198202	157181	NA	NA	4177	967	0.0187986
M4_p_48417	Plasma	m-tyramine sulfate	Amino Acid	Tyrosine Metabolism	1723	2160336	LC/MS Neg	NA	NA	NA	NA	2029	3115	0.60556
M4_p_48418	Plasma	4-methylguaiacol sulfate	Xenobiotics	Benzoate Metabolism	2978	21701761	LC/MS Neg	NA	NA	NA	NA	4681	463	0.900078
M4_p_48696	Plasma	maltol sulfate	Xenobiotics	Food Component/Plant	1503	20498123	LC/MS Neg	NA	NA	NA	NA	4178	966	0.187792
M4_p_48679	Plasma	N-acetylhistamine	Amino Acid	Histidine Metabolism	2287	15409749	LC/MS Pos Early	69602	62805	C05135	HMDB0013253	687	4457	0.0866446
M4_p_48715	Plasma	eugenol sulfate	Xenobiotics	Food Component/Plant	3782	24303326	LC/MS Neg	180632	157181	NA	HMDB0135245	4878	266	0.517107
M4_p_48394	Plasma	pregnanolone/allopregnanolone sulfate	Lipid	Progestin Steroids	5160	39720541	LC/MS Neg	31402;129699967	NA	C05480	HMDB0240591,HMDB0062782	1674	3470	0.674572
M4_p_54784	Plasma	chlorthalidone	Xenobiotics	Drug - Cardiovascular	3600	33700553	LC/MS Neg	2732	2631	D00272	HMDB0014455	20	5124	0.996112
M4_p_48445	Plasma	2-methoxyresorcinol sulfate	Xenobiotics	Chemical	1863	21899688	LC/MS Neg	NA	NA	NA	NA	3456	1688	0.328149
M4_p_54749	Plasma	candesartan	Xenobiotics	Drug - Cardiovascular	934	44116697	LC/MS Pos Late	2541	2445	C07468	HMDB0014934	696	4448	0.864697
M4_p_48580	Plasma	2-acetamidophenol sulfate	Xenobiotics	Food Component/Plant	2251	23001286	LC/MS Neg	181671	158023	NA	NA	4447	697	0.0135498
M4_p_48569	Plasma	acesulfame	Xenobiotics	Food Component/Plant	1581	16198665	LC/MS Neg	36573	33607	NA	HMDB0033585	2276	2868	0.557543
M4_p_48680	Plasma	N-acetyl sulfapyridine	Xenobiotics	Drug - Antibiotic	2815	29006048	LC/MS Neg	58638	52841	NA	NA	23	5121	0.995529
M4_p_48566	Plasma	valsartan	Xenobiotics	Drug - Cardiovascular	1092	43623432	LC/MS Pos Late	60846	5448	NA	HMDB0014323	655	4489	0.872667
M4_p_53256	Plasma	olmesartan	Xenobiotics	Drug - Cardiovascular	894	44519936	LC/MS Polar	158781	139674	D05246	HMDB0014420	289	4855	0.943818
M4_p_48454	Plasma	syringol sulfate	Xenobiotics	Food Component/Plant	2395	23301253	LC/MS Neg	NA	NA	NA	NA	2385	2759	0.536353
M4_p_48460	Plasma	propyl 4-hydroxybenzoate sulfate	Xenobiotics	Benzoate Metabolism	3971	25902818	LC/MS Neg	131838881	48063224	NA	HMDB0135261	2433	2711	0.527022
M4_p_48463	Plasma	ethylparaben sulfate	Xenobiotics	Chemical	3445	24501253	LC/MS Neg	22908099	NA	NA	NA	4418	726	0.141135
M4_p_48674	Plasma	umbelliferone sulfate	Xenobiotics	Food Component/Plant	2440	24098123	LC/MS Neg	129659	114800	NA	HMDB0240565	3740	1404	0.0272939
M4_p_48728	Plasma	daidzein sulfate (2)	Xenobiotics	Food Component/Plant	3330	33300756	LC/MS Neg	12114465	NA	NA	NA	543	4601	0.89444
M4_p_48762	Plasma	1,2,3-benzenetriol sulfate (2)	Xenobiotics	Chemical	1709	20498123	LC/MS Neg	54110629;92013662	NA	NA	HMDB0060018,HMDB0060016	4124	1020	0.198289
M4_p_53241	Plasma	tramadol	Xenobiotics	Drug - Analgesics, Anesthetics	3288	26419581	LC/MS Pos Early	33741	31105	C07153	HMDB0014339	133	5011	0.974145
M4_p_53239	Plasma	O-desmethyltramadol	Xenobiotics	Drug - Analgesics, Anesthetics	3045	25018016	LC/MS Pos Early	9838803	115703	NA	HMDB0060997	126	5018	0.975505
M4_p_52357	Plasma	O-desmethyltramadol glucuronide	Xenobiotics	Drug - Analgesics, Anesthetics	2741	42621225	LC/MS Pos Early	29919005	28467711	NA	HMDB0060856	134	5010	0.97395
M4_p_54738	Plasma	alpha-hydroxymetoprolol	Xenobiotics	Drug - Cardiovascular	2900	28418564	LC/MS Pos Early	114962	102899	NA	HMDB0060994	892	4252	0.826594
M4_p_52747	Plasma	phenol glucuronide	Amino Acid	Tyrosine Metabolism	1800	26906667	LC/MS Neg	87235	78692	NA	HMDB0060014	2539	2605	0.506415
M4_p_52913	Plasma	pregabalin	Xenobiotics	Drug - Neurological	3123	16013321	LC/MS Pos Early	5486971	3902475	NA	HMDB0014375	100	5044	0.98056
M4_p_52949	Plasma	enalapril	Xenobiotics	Drug - Cardiovascular	900	3772071	LC/MS Pos Late	5388962	3109	DG00335,D03769,C06977	HMDB0014722	365	4779	0.929044
M4_p_52953	Plasma	nebivolol	Xenobiotics	Drug - Cardiovascular	1018	40618244	LC/MS Pos Late	71301	64421	D05127	HMDB0015594	22	5122	0.995723
M4_p_52931	Plasma	diclofenac	Xenobiotics	Drug - Analgesics, Anesthetics	1222	29602396	LC/MS Pos Late	3033	NA	D07816,C01690,DG00441	HMDB0014724	61	5083	0.988142
M4_p_52948	Plasma	amoxicillin	Xenobiotics	Drug - Antibiotic	2734	36611182	LC/MS Pos Early	33613	2086	D00229,C06827,DG00520	HMDB0015193	11	5133	0.997862
M4_p_52954	Plasma	sitagliptin	Xenobiotics	Drug - Metabolic	4485	46811119	LC/MS Neg	4369359	9481667	D08516,DG00118	HMDB0015390	158	4986	0.969285
M4_p_54745	Plasma	cetirizine	Xenobiotics	Drug - Respiratory	1052	38916265	LC/MS Pos Late	2678	2577	C07778	HMDB0005032	65	5079	0.987364
M4_p_54742	Plasma	prednisolone	Xenobiotics	Drug - Antiinflammatory, Immunosuppressant	828	36120095	LC/MS Pos Late	5755	5552	C07369,D00472	HMDB0014998	323	4821	0.937208
M4_p_54800	Plasma	mycophenolic acid	Xenobiotics	Drug - Antiinflammatory, Immunosuppressant	4185	31911871	LC/MS Neg	446541	393865	C20380	HMDB0015159	316	4828	0.938569
M4_p_54792	Plasma	mycophenolic acid glucuronide	Xenobiotics	Drug - Antiinflammatory, Immunosuppressant	2316	4951508	LC/MS Polar	6442661	4946725	NA	HMDB0060634	145	4999	0.971812
M4_p_53240	Plasma	sulfamethoxazole	Xenobiotics	Drug - Antibiotic	2405	25405939	LC/MS Pos Early	5329	5138	D00447	HMDB0015150	59	5085	0.098853
M4_p_54795	Plasma	furaneol sulfate	Xenobiotics	Food Component/Plant	1900	20699688	LC/MS Neg	59815364	NA	NA	NA	4069	1075	0.0208981
M4_p_54762	Plasma	lamotrigine	Xenobiotics	Drug - Neurological	3379	25601513	LC/MS Pos Early	3878	3741	D00354	HMDB0014695	40	5104	0.992224
M4_p_57585	Plasma	4-acetamidobenzoate	Xenobiotics	Chemical	1403	17805096	LC/MS Neg	6918889	18177	D03836	NA	692	4452	0.0865474
M4_p_54917	Plasma	indolepropionylglycine	Amino Acid	Tryptophan Metabolism	2926	24509316	LC/MS Neg	129691959	5990843	NA	NA	2152	2992	0.581649
M4_p_54936	Plasma	ferulylglycine (1)	Xenobiotics	Food Component/Plant	2239	25007209	LC/MS Neg	NA	NA	NA	NA	3087	2057	0.399883
M4_p_54937	Plasma	ferulylglycine (2)	Xenobiotics	Food Component/Plant	2172	25007209	LC/MS Neg	NA	NA	NA	NA	2899	2245	0.436431
M4_p_54953	Plasma	diacylglycerol (14:0/18:1, 16:0/16:1) [1]*	Lipid	Diacylglycerol	3057	58452486	LC/MS Pos Late	NA	NA	NA	NA	1053	4091	0.795295
M4_p_54954	Plasma	diacylglycerol (14:0/18:1, 16:0/16:1) [2]*	Lipid	Diacylglycerol	3183	58452486	LC/MS Pos Late	NA	NA	NA	NA	1374	3770	0.732893
M4_p_57450	Plasma	stearoyl-arachidonoyl-glycerol (18:0/20:4) [1]*	Lipid	Diacylglycerol	3404	66257181	LC/MS Pos Late	6438587	NA	C00165	HMDB0007170	2155	2989	0.0581065
M4_p_57646	Plasma	baclofen	Xenobiotics	Drug - Neurological	3163	21406294	LC/MS Pos Early	2284	2197	D00241	HMDB0014327	25	5119	0.99514
M4_p_57703	Plasma	pyridostigmine	Xenobiotics	Drug - Neurological	2517	18109716	LC/MS Pos Early	4991	NA	C07410	HMDB0014685	1307	3837	0.745918
M4_p_57666	Plasma	metoclopramide	Xenobiotics	Drug - Gastrointestinal	3091	30014733	LC/MS Pos Early	4168	4024	C07868,_x000D_ DG00055,D00726	HMDB0015363	41	5103	0.99203
M4_p_57668	Plasma	dexlansoprazole	Xenobiotics	Drug - Gastrointestinal	827	37008316	LC/MS Pos Late	9578005	7852369	D08903	NA	187	4957	0.963647
M4_p_57658	Plasma	heneicosapentaenoate (21:5n3)	Lipid	Long Chain Polyunsaturated Fatty Acid (n3 and n6)	5514	31523295	LC/MS Neg	11998573	10171040	NA	NA	1285	3859	0.750194
M4_p_57641	Plasma	levetiracetam	Xenobiotics	Drug - Neurological	1925	17111281	LC/MS Pos Early	5284583	4447633	C07841	HMDB0015333	15	5129	0.997084
M4_p_57798	Plasma	cefpodoxime	Xenobiotics	Drug - Antibiotic	2474	42605474	LC/MS Neg	6335986	4891496	C08114,DG00582,D07650	HMDB0015486	16	5128	0.99689
M4_p_57707	Plasma	fluconazole	Xenobiotics	Drug - Antibiotic	836	35110226	LC/MS Polar	3365	3248	C07002	HMDB0014342	8	5136	0.998445
M4_p_57781	Plasma	3-hydroxyvalproate	Xenobiotics	Drug - Neurological	2912	15910266	LC/MS Neg	134459	118522	C16651	HMDB0013899	18	5126	0.996501
M4_p_61832	Plasma	5-hydroxyvalproate	Xenobiotics	Drug - Neurological	2978	14310666	LC/MS Pos Early	135244	119147	C16650	HMDB0013898	16	5128	0.99689
M4_p_57778	Plasma	2-propyl-2-pentenoate (2-ene-valproate)	Xenobiotics	Drug - Neurological	3874	1410921	LC/MS Neg	6437068	4941657	C16653	HMDB13902	18	5126	0.996501
M4_p_62882	Plasma	10,11-dihydro-10-hydroxycarbamazepine	Xenobiotics	Drug - Neurological	3041	25511281	LC/MS Pos Early	114709	102704	C07493	HMDB0060676	12	5132	0.997667
M4_p_61848	Plasma	THC carboxylic acid glucuronide	Xenobiotics	Drug - Psychoactive	5224	51922357	LC/MS Neg	NA	NA	NA	NA	26	5118	0.994946
M4_p_61844	Plasma	morphine-3-glucuronide	Xenobiotics	Drug - Analgesics, Anesthetics	2495	4601613	LC/MS Neg	5484731	4588593	C16643	HMDB0041936	15	5129	0.997084
M4_p_61771	Plasma	2-furoylcarnitine	Xenobiotics	Food Component/Plant	2672	25611795	LC/MS Pos Early	NA	NA	NA	NA	4768	376	0.0730949
M4_p_61798	Plasma	trans-2-hexenoylglycine	Lipid	Fatty Acid Metabolism (Acyl Glycine)	2707	17008226	LC/MS Neg	NA	25033670	NA	NA	2045	3099	0.602449
M4_p_61881	Plasma	glucuronide of C10H18O2 (1)*	Partially Characterized Molecules	Partially Characterized Molecules	2728	3451555	LC/MS Neg	NA	NA	NA	NA	2318	2826	0.549378
M4_p_61883	Plasma	glucuronide of C10H18O2 (3)*	Partially Characterized Molecules	Partially Characterized Molecules	2990	3451555	LC/MS Neg	NA	NA	NA	NA	1133	4011	0.779743
M4_p_61873	Plasma	methylnaphthyl sulfate (2)*	Xenobiotics	Chemical	4163	2370227	LC/MS Neg	NA	NA	NA	NA	1798	3346	0.650467
M4_p_61884	Plasma	glucuronide of C10H18O2 (4)*	Partially Characterized Molecules	Partially Characterized Molecules	3460	3451555	LC/MS Neg	NA	NA	NA	NA	1033	4111	0.799184
M4_p_61885	Plasma	glucuronide of C10H18O2 (5)*	Partially Characterized Molecules	Partially Characterized Molecules	3582	3451555	LC/MS Neg	NA	NA	NA	NA	955	4189	0.814347
M4_p_61886	Plasma	glucuronide of C10H18O2 (6)*	Partially Characterized Molecules	Partially Characterized Molecules	3750	3451555	LC/MS Neg	NA	NA	NA	NA	1216	3928	0.763608
M4_p_62062	Plasma	3-hydroxystachydrine*	Xenobiotics	Food Component/Plant	1049	16009682	LC/MS Pos Early	46173781	391002	C10151	NA	4735	409	0.795101
M4_p_62061	Plasma	genistein sulfate*	Xenobiotics	Food Component/Plant	3616	34900236	LC/MS Neg	NA	NA	NA	NA	455	4689	0.911547
M4_p_62071	Plasma	perfluorooctanoate (PFOA)	Xenobiotics	Chemical	685	41296642	LC/MS Polar	9554	9180	NA	HMDB0059587	4873	271	0.526827
M4_p_62067	Plasma	carboxyibuprofen glucuronide*	Xenobiotics	Drug - Analgesics, Anesthetics	2294	41112965	LC/MS Polar	135390721	NA	NA	HMDB60564	220	4924	0.957232
M4_p_62106	Plasma	N4-acetylsulfamethoxazole*	Xenobiotics	Drug - Antibiotic	2622	29606996	LC/MS Pos Early	65280	58771	C13061,D01601	HMDB0013854	154	4990	0.970062
M4_p_62107	Plasma	N4-acetyl-5-hydroxysulfamethoxazole*	Xenobiotics	Drug - Antibiotic	1745	31005031	LC/MS Neg	NA	NA	NA	NA	62	5082	0.987947
M4_p_62111	Plasma	resveratrol disulfate (2)*	Xenobiotics	Food Component/Plant	2840	19298886	LC/MS Neg	NA	NA	NA	NA	559	4585	0.89133
M4_p_62857	Plasma	dihydroferulic acid sulfate	Xenobiotics	Food Component/Plant	1310	27502309	LC/MS Neg	187489	162994	NA	HMDB0041724	3020	2124	0.412908
M4_p_62883	Plasma	valproic acid glucuronide	Xenobiotics	Drug - Neurological	3571	33818095	LC/MS Pos Early	88111	79488	NA	HMDB0000901	16	5128	0.99689
M4_p_62530	Plasma	3-hydroxyhippurate sulfate	Xenobiotics	Benzoate Metabolism	1047	27400269	LC/MS Neg	186339	161984	NA	NA	3864	1280	0.248834
M4_p_62290	Plasma	glucuronide of piperine metabolite C17H21NO3 (3)*	Xenobiotics	Food Component/Plant	3951	46217696	LC/MS Neg	NA	NA	NA	NA	4528	616	0.119751
M4_p_62291	Plasma	glucuronide of piperine metabolite C17H21NO3 (4)*	Xenobiotics	Food Component/Plant	3992	46217696	LC/MS Neg	NA	NA	NA	NA	4639	505	0.981726
M4_p_62292	Plasma	glucuronide of piperine metabolite C17H21NO3 (5)*	Xenobiotics	Food Component/Plant	4039	46217696	LC/MS Neg	NA	NA	NA	NA	4578	566	0.110031
M4_p_62296	Plasma	sulfate of piperine metabolite C16H19NO3 (3)*	Xenobiotics	Food Component/Plant	4200	35208601	LC/MS Neg	NA	NA	NA	NA	4880	264	0.513219
M4_p_62297	Plasma	sulfate of piperine metabolite C18H21NO3 (1)*	Xenobiotics	Food Component/Plant	4481	37810167	LC/MS Neg	NA	NA	NA	NA	4464	680	0.132193
M4_p_62299	Plasma	sulfate of piperine metabolite C18H21NO3 (3)*	Xenobiotics	Food Component/Plant	4630	37810167	LC/MS Neg	NA	NA	NA	NA	4406	738	0.143468
M4_p_62711	Plasma	N-acetyltheanine	Xenobiotics	Food Component/Plant	1483	21711829	LC/MS Pos Early	NA	NA	NA	NA	3078	2066	0.401633
M4_p_62520	Plasma	2-naphthol sulfate	Xenobiotics	Chemical	3658	22300705	LC/MS Neg	74428	67020	NA	NA	4725	419	0.814541
M4_p_62533	Plasma	(2,4 or 2,5)-dimethylphenol sulfate	Xenobiotics	Food Component/Plant	3474	2010227	LC/MS Neg	NA	NA	NA	NA	4240	904	0.175739
M4_p_62571	Plasma	cholic acid glucuronide	Lipid	Primary Bile Acid Metabolism	4512	58331238	LC/MS Neg	21252309	NA	NA	HMDB0002577	2286	2858	0.555599
M4_p_63236	Plasma	3-hydroxypyridine glucuronide	Xenobiotics	Chemical	1657	27207648	LC/MS Pos Early	NA	NA	NA	NA	4226	918	0.017846
M4_p_63842	Plasma	vanillate glucuronide	Xenobiotics	Food Component/Plant	3275	34306707	LC/MS Polar	NA	NA	NA	NA	2806	2338	0.45451
M4_p_64103	Plasma	benazepril	Xenobiotics	Drug - Cardiovascular	922	4252071	LC/MS Pos Late	5362124	4514935	C06843,D07499	HMDB0014682	21	5123	0.995918
M4_p_64098	Plasma	Benazeprilat	Xenobiotics	Drug - Cardiovascular	3324	3971758	LC/MS Pos Early	5463984	4576478	D03077	HMDB0060582	46	5098	0.991058
M4_p_62477	Plasma	desmethylcitalopram*	Xenobiotics	Drug - Psychoactive	880	31115542	LC/MS Pos Late	162180	142424	C16608	HMDB0014021	165	4979	0.967924
M4_p_62476	Plasma	citalopram N-oxide*	Xenobiotics	Drug - Psychoactive	905	34116599	LC/MS Pos Late	10068142	8243682	C16607	HMDB0060654	90	5054	0.982504
M4_p_62479	Plasma	citalopram propionate*	Xenobiotics	Drug - Psychoactive	4400	31008849	LC/MS Neg	10403174	8578612	C16610	HMDB60463	107	5037	0.979199
M4_p_62480	Plasma	4-hydroxy duloxetine glucuronide*	Xenobiotics	Drug - Psychoactive	3705	48813846	LC/MS Neg	29981512	28516882	NA	HMDB0060763	37	5107	0.992807
M4_p_62481	Plasma	5-hydroxy-6-methoxy duloxetine sulfate*	Xenobiotics	Drug - Psychoactive	3807	42207375	LC/MS Neg	NA	25061067	NA	NA	30	5114	0.994168
M4_p_62482	Plasma	enalaprilat*	Xenobiotics	Drug - Cardiovascular	3149	3491758	LC/MS Pos Early	5462501	4575429	C11720	HMDB0041886	360	4784	0.930016
M4_p_62484	Plasma	N-desalkylquetiapine*	Xenobiotics	Drug - Psychoactive	874	2961216	LC/MS Pos Late	11369918	9544835	NA	NA	17	5127	0.996695
M4_p_62485	Plasma	ranitidine N-oxide*	Xenobiotics	Drug - Gastrointestinal	2926	33114346	LC/MS Pos Early	62985	2298463	NA	NA	75	5069	0.98542
M4_p_62970	Plasma	10-hydroxywarfarin	Xenobiotics	Drug - Cardiovascular	3602	32510705	LC/MS Pos Early	54692492	19983904	NA	HMDB0013884	10	5134	0.0998056
M4_p_62972	Plasma	7-hydroxywarfarin	Xenobiotics	Drug - Cardiovascular	957	32510705	LC/MS Pos Late	54732122;54682507	20129467	NA	HMDB0013886	12	5132	0.997667
M4_p_62567	Plasma	3-(methylthio)acetaminophen sulfate*	Xenobiotics	Drug - Analgesics, Anesthetics	2265	27600059	LC/MS Neg	NA	NA	NA	NA	384	4760	0.92535
M4_p_62793	Plasma	tetrahydrocortisol sulfate (1)	Lipid	Corticosteroids	4276	44519016	LC/MS Neg	NA	NA	NA	NA	1801	3343	0.649883
M4_p_62796	Plasma	3-ethylcatechol sulfate (1)	Xenobiotics	Food Component/Plant	3422	21701761	LC/MS Neg	NA	NA	NA	NA	4739	405	0.787325
M4_p_62797	Plasma	3-ethylcatechol sulfate (2)	Xenobiotics	Food Component/Plant	3555	21701761	LC/MS Neg	NA	NA	NA	NA	3387	1757	0.0341563
M4_p_62798	Plasma	4-acetylcatechol sulfate (1)	Xenobiotics	Food Component/Plant	1774	23099688	LC/MS Neg	NA	NA	NA	NA	4658	486	0.94479
M4_p_62799	Plasma	4-acetylcatechol sulfate (2)	Xenobiotics	Food Component/Plant	2193	23099688	LC/MS Neg	NA	NA	NA	NA	3338	1806	0.351089
M4_p_64075	Plasma	trimethoprim	Xenobiotics	Drug - Antibiotic	3021	29114517	LC/MS Pos Early	5578	5376	C01965,D00145	HMDB0014583	62	5082	0.987947
M4_p_63916	Plasma	glyburide	Xenobiotics	Drug - Metabolic	5012	49213654	LC/MS Neg	3488	3368	D00336,C07022	HMDB0015151	35	5109	0.993196
M4_p_64110	Plasma	Glimepiride	Xenobiotics	Drug - Metabolic	5063	48921771	LC/MS Neg	3476	16740595	C07669	HMDB0014367	166	4978	0.967729
M4_p_64108	Plasma	repaglinide	Xenobiotics	Drug - Metabolic	963	45327479	LC/MS Pos Late	10479034;65981	59377	D00594,C07670	HMDB0015048	56	5088	0.989114
M4_p_64124	Plasma	montelukast	Xenobiotics	Drug - Respiratory	1318	58621772	LC/MS Pos Late	5281040	4444507	C07482	HMDB0014614	8	5136	0.998445
M4_p_64100	Plasma	tamsulosin	Xenobiotics	Drug - Antineoplastic	3344	40917917	LC/MS Pos Early	129211	114457	C07124,D08560	HMDB0014844	174	4970	0.966174
M4_p_64102	Plasma	losartan	Xenobiotics	Drug - Cardiovascular	910	42316947	LC/MS Pos Late	3961	NA	D08146,C07072	HMDB0014816	159	4985	0.96909
M4_p_63230	Plasma	5-hydroxy-2-methylpyridine sulfate	Xenobiotics	Chemical	2074	1880023	LC/MS Neg	NA	NA	NA	NA	4569	575	0.111781
M4_p_63227	Plasma	3-hydroxy-2-methylpyridine sulfate	Xenobiotics	Chemical	1849	1880023	LC/MS Neg	NA	NA	NA	NA	4803	341	0.662908
M4_p_62871	Plasma	5-hydroxymethyl-2-furoylcarnitine*	Xenobiotics	Food Component/Plant	2471	28612853	LC/MS Pos Early	NA	NA	NA	NA	4200	944	0.183515
M4_p_64061	Plasma	mercaptopurine	Xenobiotics	Drug - Antineoplastic	1288	15302295	LC/MS Pos Early	667490	NA	C02380	HMDB0015167	73	5071	0.985809
M4_p_64084	Plasma	chloroquine	Xenobiotics	Drug - Antibiotic	3465	32018881	LC/MS Pos Early	2719	2618	C07625,D02366	HMDB0014746	10	5134	0.0998056
M4_p_63359	Plasma	levulinoylcarnitine	Xenobiotics	Food Component/Plant	2520	26014925	LC/MS Pos Early	NA	NA	NA	NA	3945	1199	0.233087
M4_p_63843	Plasma	4-vinylguaiacol glucuronide	Xenobiotics	Food Component/Plant	3010	32509289	LC/MS Neg	NA	NA	NA	NA	3250	1894	0.368196
M4_p_63845	Plasma	Urolithin B glucuronide	Xenobiotics	Bacterial/Fungal	1372	38707215	LC/MS Polar	NA	30777654	NA	HMDB41787	118	5026	0.0977061
M4_p_64200	Plasma	ginkgolic acid C15:1	Xenobiotics	Food Component/Plant	677	34524351	LC/MS Polar	5281858	4445152	C10794	NA	66	5078	0.98717
M4_p_64092	Plasma	(15:3)-anacardic acid	Xenobiotics	Food Component/Plant	681	34121221	LC/MS Polar	9875131	4534900	NA	HMDB31059	31	5113	0.993974
M4_p_63589	Plasma	3,5-dichloro-2,6-dihydroxybenzoic acid	Xenobiotics	Chemical	693	22094138	LC/MS Polar	24721632	24339141	NA	NA	4708	436	0.847589
M4_p_63853	Plasma	vanillic acid glycine	Xenobiotics	Food Component/Plant	1682	22405644	LC/MS Neg	3083688	2340857	NA	HMDB0060026	4852	292	0.567652
M4_p_63380	Plasma	(2-butoxyethoxy)acetic acid	Xenobiotics	Chemical	3177	17711214	LC/MS Pos Early	106312	95739	NA	NA	2806	2338	0.45451
M4_p_63399	Plasma	feruloylquinate (1)	Xenobiotics	Food Component/Plant	2166	36710345	LC/MS Neg	NA	NA	NA	NA	3158	1986	0.386081
M4_p_63400	Plasma	feruloylquinate (2)	Xenobiotics	Food Component/Plant	2229	36710345	LC/MS Neg	NA	NA	NA	NA	3338	1806	0.351089
M4_p_63402	Plasma	feruloylquinate (4)	Xenobiotics	Food Component/Plant	2546	36710345	LC/MS Neg	NA	NA	NA	NA	3223	1921	0.373445
M4_p_63403	Plasma	feruloylquinate (5)	Xenobiotics	Food Component/Plant	2655	36710345	LC/MS Neg	9799386	NA	C02572	HMDB0030669	2731	2413	0.46909
M4_p_63602	Plasma	isoursodeoxycholate sulfate (1)	Lipid	Secondary Bile Acid Metabolism	4082	23511746	LC/MS Neg	NA	NA	NA	NA	1414	3730	0.725117
M4_p_64042	Plasma	4-ethyl-2-methoxyphenol sulfate	Xenobiotics	Food Component/Plant	3576	23103326	LC/MS Neg	NA	NA	NA	NA	3139	2005	0.389774
M4_p_63681	Plasma	3-bromo-5-chloro-2,6-dihydroxybenzoic acid*	Xenobiotics	Chemical	4505	26489087	LC/MS Neg	134581543	NA	NA	NA	3137	2007	0.390163
M4_p_63734	Plasma	febuxostat	Xenobiotics	Drug - Metabolic	4748	31508088	LC/MS Neg	134018	118173	D01206,DG02878	NA	41	5103	0.99203
M4_p_64199	Plasma	De(carboxymethoxy) cetirizine acetic acid	Xenobiotics	Drug - Respiratory	988	34513644	LC/MS Pos Late	NA	NA	NA	NA	56	5088	0.989114
M4_p_64188	Plasma	chlorothiazide	Xenobiotics	Drug - Cardiovascular	1792	29394154	LC/MS Neg	NA	NA	NA	NA	440	4704	0.914463
M4_p_64201	Plasma	torasemide	Xenobiotics	Drug - Cardiovascular	751	34711833	LC/MS Polar	NA	NA	NA	NA	1492	3652	0.00709953
M4_p_64202	Plasma	piretanide	Xenobiotics	Drug - Cardiovascular	970	36310092	LC/MS Pos Late	NA	NA	NA	NA	33	5111	0.993585
M4_p_64541	Plasma	xipamide	Xenobiotics	Drug - Cardiovascular	3682	35303683	LC/MS Neg	26618	NA	D06341	NA	254	4890	0.950622
M4_p_64049	Plasma	2-methoxyhydroquinone sulfate (1)	Xenobiotics	Benzoate Metabolism	1505	21899688	LC/MS Neg	NA	NA	NA	NA	4402	742	0.144246
M4_p_64527	Plasma	diazepam	Xenobiotics	Drug - Psychoactive	1052	28507892	LC/MS Pos Late	3016	NA	D00293	HMDB0014967	57	5087	0.988919
M4_p_64531	Plasma	tetrazepam	Xenobiotics	Drug - Psychoactive	935	28911022	LC/MS Pos Late	25215	NA	D07277	HMDB0042029	33	5111	0.993585
M4_p_64532	Plasma	temazepam	Xenobiotics	Drug - Psychoactive	1047	30107384	LC/MS Pos Late	5391	NA	D00370	HMDB0014376	23	5121	0.995529
M4_p_64529	Plasma	N-desmethylclobazam	Xenobiotics	Drug - Psychoactive	936	28705819	LC/MS Pos Late	89657	NA	NA	HMDB0060970	7	5137	0.998639
M4_p_64332	Plasma	vildagliptin	Xenobiotics	Drug - Metabolic	2854	30420196	LC/MS Pos Early	NA	NA	NA	NA	31	5113	0.993974
M4_p_64504	Plasma	cyclophosphamide	Xenobiotics	Drug - Antineoplastic	728	2610321	LC/MS Pos Late	2907	NA	D07760	HMDB0014672	9	5135	0.99825
M4_p_47654	Plasma	X - 11858	unnamed	unnamed			LC/MS Neg	NA	NA	NA	NA	2354	2790	0.542379
M4_p_47723	Plasma	X - 12753	unnamed	unnamed			LC/MS Pos Early	NA	NA	NA	NA	1974	3170	0.616252
M4_p_47942	Plasma	X - 12815	unnamed	unnamed			LC/MS Neg	NA	NA	NA	NA	835	4309	0.837675
M4_p_47014	Plasma	X - 12839	unnamed	unnamed			LC/MS Neg	NA	NA	NA	NA	1483	3661	0.711703
M4_p_47664	Plasma	X - 13658	unnamed	unnamed			LC/MS Neg	NA	NA	NA	NA	1368	3776	0.734059
M4_p_47967	Plasma	X - 13726	unnamed	unnamed			LC/MS Neg	NA	NA	NA	NA	2344	2800	0.544323
M4_p_47204	Plasma	X - 14904	unnamed	unnamed			LC/MS Neg	NA	NA	NA	NA	2217	2927	0.569012
M4_p_46681	Plasma	X - 16935	unnamed	unnamed			LC/MS Neg	NA	NA	NA	NA	2503	2641	0.513414
M4_p_47806	Plasma	X - 17162	unnamed	unnamed			LC/MS Pos Late	NA	NA	NA	NA	984	4160	0.808709
M4_p_47808	Plasma	X - 17301	unnamed	unnamed			LC/MS Pos Early	NA	NA	NA	NA	986	4158	0.80832
M4_p_46989	Plasma	X - 17348	unnamed	unnamed			LC/MS Neg	NA	NA	NA	NA	2380	2764	0.537325
M4_p_48003	Plasma	X - 17353	unnamed	unnamed			LC/MS Neg	NA	NA	NA	NA	1117	4027	0.782854
M4_p_47009	Plasma	X - 17354	unnamed	unnamed			LC/MS Neg	NA	NA	NA	NA	2316	2828	0.549767
M4_p_48013	Plasma	X - 17361	unnamed	unnamed			LC/MS Neg	NA	NA	NA	NA	2004	3140	0.61042
M4_p_46976	Plasma	X - 17365	unnamed	unnamed			LC/MS Neg	NA	NA	NA	NA	1818	3326	0.646579
M4_p_48016	Plasma	X - 17371	unnamed	unnamed			LC/MS Neg	NA	NA	NA	NA	2088	3056	0.59409
M4_p_48051	Plasma	X - 17398	unnamed	unnamed			LC/MS Neg	NA	NA	NA	NA	2163	2981	0.57951
M4_p_48019	Plasma	X - 17655	unnamed	unnamed			LC/MS Neg	NA	NA	NA	NA	997	4147	0.806182
M4_p_48049	Plasma	X - 18935	unnamed	unnamed			LC/MS Neg	NA	NA	NA	NA	2217	2927	0.569012
M4_p_47672	Plasma	X - 19183	unnamed	unnamed			LC/MS Neg	NA	NA	NA	NA	2457	2687	0.522356
M4_p_46359	Plasma	X - 21315	unnamed	unnamed			LC/MS Neg	NA	NA	NA	NA	147	4997	0.971423
M4_p_46923	Plasma	X - 21752	unnamed	unnamed			LC/MS Neg	NA	NA	NA	NA	927	4217	0.81979
M4_p_46993	Plasma	X - 21816	unnamed	unnamed			LC/MS Neg	NA	NA	NA	NA	1822	3322	0.645801
M4_p_47017	Plasma	X - 21840	unnamed	unnamed			LC/MS Neg	NA	NA	NA	NA	1946	3198	0.621695
M4_p_47019	Plasma	X - 21842	unnamed	unnamed			LC/MS Neg	NA	NA	NA	NA	1804	3340	0.6493
M4_p_47773	Plasma	X - 22509	unnamed	unnamed			LC/MS Neg	NA	NA	NA	NA	2544	2600	0.505443
M4_p_48771	Plasma	X - 23157	unnamed	unnamed			LC/MS Neg	NA	NA	NA	NA	1177	3967	0.77119
M4_p_48972	Plasma	X - 23276	unnamed	unnamed			LC/MS Neg	NA	NA	NA	NA	804	4340	0.843701
M4_p_49341	Plasma	X - 23481	unnamed	unnamed			LC/MS Neg	NA	NA	NA	NA	2537	2607	0.506804
M4_p_49539	Plasma	X - 23662	unnamed	unnamed			LC/MS Pos Early	NA	NA	NA	NA	2510	2634	0.512053
M4_p_49548	Plasma	X - 23671	unnamed	unnamed			LC/MS Pos Early	NA	NA	NA	NA	502	4642	0.902411
M4_p_52548	Plasma	X - 24352	unnamed	unnamed			LC/MS Neg	NA	NA	NA	NA	1968	3176	0.0617418
M4_p_52862	Plasma	X - 24541	unnamed	unnamed			LC/MS Neg	NA	NA	NA	NA	1733	3411	0.663103
M4_p_52897	Plasma	X - 24576	unnamed	unnamed			LC/MS Polar	NA	NA	NA	NA	138	5006	0.973173
M4_p_57756	Plasma	X - 24972	unnamed	unnamed			LC/MS Neg	NA	NA	NA	NA	1403	3741	0.727255
M4_p_62403	Plasma	X - 25217	unnamed	unnamed			LC/MS Pos Early	NA	NA	NA	NA	2198	2946	0.572706
M4_p_62521	Plasma	X - 25279	unnamed	unnamed			LC/MS Neg	NA	NA	NA	NA	2416	2728	0.530327
M4_p_62749	Plasma	X - 25433	unnamed	unnamed			LC/MS Neg	NA	NA	NA	NA	2467	2677	0.520412
M4_p_62820	Plasma	X - 25450	unnamed	unnamed			LC/MS Neg	NA	NA	NA	NA	1635	3509	0.682154
M4_p_63574	Plasma	X - 25802	unnamed	unnamed			LC/MS Neg	NA	NA	NA	NA	1869	3275	0.636664
M4_p_63577	Plasma	X - 25805	unnamed	unnamed			LC/MS Neg	NA	NA	NA	NA	925	4219	0.820179
M4_p_64337	Plasma	X - 26062	unnamed	unnamed			LC/MS Neg	NA	NA	NA	NA	2200	2944	0.572317
M4_u_18351	Urine	homoserine	Amino Acid	Glycine, Serine and Threonine Metabolism	28758	118051	LC/MS Polar	12647	12126	C00263	HMDB00719	406	4682	0.920204
M4_u_15747	Urine	anserine	Amino Acid	Histidine Metabolism	11248	239115	LC/MS Neg	112072	100482	C01262	HMDB0000194	2535	2553	0.501769
M4_u_1574	Urine	histamine	Amino Acid	Histidine Metabolism	3035	1120869	LC/MS Pos Early	774	753	C00388	HMDB0000870	2269	2819	0.554049
M4_u_18319	Urine	5-aminovalerate	Amino Acid	Lysine Metabolism	2220	1180863	LC/MS Pos Early	138	135	C00431	HMDB03355	1502	3586	0.704796
M4_u_566	Urine	phenylpyruvate	Amino Acid	Phenylalanine Metabolism	2515	1630401	LC/MS Neg	997	972	C00166	HMDB0000205	2444	2644	0.519654
M4_u_48457	Urine	4-methoxyphenol sulfate	Amino Acid	Tyrosine Metabolism	2412	203002	LC/MS Neg	NA	NA	NA	NA	2520	2568	0.504717
M4_u_1560	Urine	L-methyldopa	Amino Acid	Tyrosine Metabolism	2552	2120917	LC/MS Pos Early	38853	35562	C07194	HMDB0011754	138	4950	0.972877
M4_u_38349	Urine	homovanillate sulfate	Amino Acid	Tyrosine Metabolism	1047	2610074	LC/MS Neg	29981063	21896746	NA	HMDB11719	1549	3539	0.695558
M4_u_35666	Urine	N-methylleucine	Amino Acid	Leucine, Isoleucine and Valine Metabolism	2787	1461176	LC/MS Pos Early	2777993	2058259	NA	NA	2125	2963	0.582351
M4_u_22132	Urine	alpha-hydroxyisocaproate	Amino Acid	Leucine, Isoleucine and Valine Metabolism	1840	1310714	LC/MS Neg	83697,92779,439960	75520	C03264	HMDB0000665,HMDB00746,HMDB0000624	873	4215	0.82842
M4_u_46547	Urine	3-methylglutarylcarnitine (1)	Amino Acid	Leucine, Isoleucine and Valine Metabolism	2647	2901598	LC/MS Pos Early	128145	113619	NA	HMDB00552	885	4203	0.826061
M4_u_1125	Urine	isoleucine	Amino Acid	Leucine, Isoleucine and Valine Metabolism	2800	1321019	LC/MS Pos Early	6306	769	C00407	HMDB00172	1647	3441	0.676297
M4_u_46552	Urine	allo-isoleucine	Amino Acid	Leucine, Isoleucine and Valine Metabolism	2775	1321019	LC/MS Pos Early	6950182;99288	89698	NA	NA	1240	3848	0.756289
M4_u_36746	Urine	2-hydroxy-3-methylvalerate	Amino Acid	Leucine, Isoleucine and Valine Metabolism	1800	1310714	LC/MS Neg	164623	144317	NA	HMDB0000317	1636	3452	0.678459
M4_u_2829	Urine	N-formylmethionine	Amino Acid	Methionine, Cysteine, SAM and Taurine Metabolism	15438	1760387	LC/MS Neg	439750	388809	C03145	HMDB01015	1594	3494	0.686714
M4_u_38127	Urine	S-methylmethionine	Amino Acid	Methionine, Cysteine, SAM and Taurine Metabolism	2555	164074	LC/MS Pos Early	458	8351775	C05319	HMDB0038670	935	4153	0.0816234
M4_u_590	Urine	hypotaurine	Amino Acid	Methionine, Cysteine, SAM and Taurine Metabolism	724	110027	LC/MS Pos Early	107812	96959	C00519	HMDB0000965	1817	3271	0.642885
M4_u_35117	Urine	taurocyamine	Amino Acid	Methionine, Cysteine, SAM and Taurine Metabolism	710	1680437	LC/MS Pos Early	68340	61635	C01959	HMDB0003584	1257	3831	0.752948
M4_u_603	Urine	spermine	Amino Acid	Polyamine Metabolism	758	203223	LC/MS Pos Late	1103	1072	C00750	HMDB0001256	980	4108	0.80739
M4_u_42374	Urine	2-aminobutyrate	Amino Acid	Glutathione Metabolism	2059	1040706	LC/MS Pos Early	439691	388757	C02261	HMDB00650	1117	3971	0.780464
M4_u_2730	Urine	gamma-glutamylglutamine	Peptide	Gamma-glutamyl Amino Acid	1430	276119	LC/MS Pos Early	150914	133013	C05283	HMDB0011738	901	4187	0.822917
M4_u_55015	Urine	gamma-glutamyl-alpha-lysine	Peptide	Gamma-glutamyl Amino Acid	2784	2761554	LC/MS Pos Early	65254	58747	NA	NA	1485	3603	0.0708137
M4_u_2734	Urine	gamma-glutamyltyrosine	Peptide	Gamma-glutamyl Amino Acid	2518	3111238	LC/MS Pos Early	94340	85142	NA	HMDB0011741	2234	2854	0.560928
M4_u_48425	Urine	phenylacetylcarnitine	Peptide	Acetylated Peptides	3092	2801543	LC/MS Pos Early	101724840	NA	NA	NA	2297	2791	0.548546
M4_u_57650	Urine	phenylacetylleucine	Peptide	Acetylated Peptides	4120	2481292	LC/MS Neg	NA	11208993	NA	NA	355	4733	0.930228
M4_u_46896	Urine	fructose 1,6-diphosphate/glucose 1,6-diphosphate/myo-inositol diphosphates	Carbohydrate	Glycolysis, Gluconeogenesis, and Pyruvate Metabolism	551	338989	LC/MS Neg	3934,124383956,10404962,718,4453,90658350,445557,82400	NA	C01231,C00354,C05378	HMDB0001058,HMDB0003514	1291	3797	0.0746266
M4_u_53237	Urine	sedoheptulose	Carbohydrate	Pentose Metabolism	2255	2090667	LC/MS Polar	5459879	4573620	NA	HMDB03219	409	4679	0.919615
M4_u_48261	Urine	2'-fucosyllactose	Carbohydrate	Disaccharides and Oligosaccharides	846	4871668	LC/MS Neg	170484	2655498	NA	HMDB0002098	750	4338	0.852594
M4_u_48195	Urine	fructose	Carbohydrate	Fructose, Mannose and Galactose Metabolism	2065	2250616	LC/MS Polar	5984	5764	C00095	HMDB00660	953	4135	0.812697
M4_u_15587	Urine	fucose	Carbohydrate	Aminosugar Metabolism	16264	2090667	LC/MS Polar	19466	2299091	C01018	HMDB00174	414	4674	0.918632
M4_u_43343	Urine	2-aminooctanoate	Lipid	Fatty Acid, Amino	750	1601332	LC/MS Pos Late	69522	62727	NA	HMDB0000991	1432	3656	0.718553
M4_u_31932	Urine	propionylglycine	Lipid	Fatty Acid Metabolism (also BCAA Metabolism)	960	130051	LC/MS Neg	98681	89122	NA	HMDB0000783	1675	3413	0.670794
M4_u_43502	Urine	N-octanoylglycine	Lipid	Fatty Acid Metabolism (Acyl Glycine)	43354	2001292	LC/MS Neg	84290	76040	NA	HMDB0000832	1176	3912	0.768868
M4_u_62064	Urine	3-hydroxybutyroylglycine**	Lipid	Fatty Acid Metabolism (Acyl Glycine)	978	1620761	LC/MS Pos Early	NA	NA	NA	NA	415	4673	0.918436
M4_u_52929	Urine	trans-3,4-methyleneheptanoylcarnitine	Lipid	Fatty Acid Metabolism (Acyl Carnitine, Monounsaturated)	4096	3461871	LC/MS Neg	NA	NA	NA	NA	2192	2896	0.569182
M4_u_1556	Urine	3-hydroxypropanoate	Lipid	Fatty Acid, Monohydroxy	1845	890244	LC/MS Polar	68152	4573601	C01013	HMDB00700	506	4582	0.90055
M4_u_61832	Urine	5-hydroxyvalproate	Xenobiotics	Drug - Neurological	2978	1431067	LC/MS Pos Early	135244	119147	C16650	HMDB0013898	19	5069	0.0996266
M4_u_1124	Urine	myo-inositol	Lipid	Inositol Metabolism	35063	2250616	LC/MS Polar	892	10239179	C00137	HMDB00211	1643	3445	0.677083
M4_u_32379	Urine	scyllo-inositol	Lipid	Inositol Metabolism	3468	2250616	LC/MS Polar	892	10254646	C06153	HMDB06088	1480	3608	0.709119
M4_u_52462	Urine	1-palmitoyl-2-arachidonoyl-GPC (16:0/20:4n6)	Lipid	Phosphatidylcholine (PC)	2091	7825694	LC/MS Pos Late	10747814	8923140	C05208	HMDB0007982	1431	3657	7.1875e-11
M4_u_52452	Urine	1-stearoyl-2-linoleoyl-GPC (18:0/18:2)*	Lipid	Phosphatidylcholine (PC)	2380	7866007	LC/MS Pos Late	6441487	NA	NA	HMDB0008039	1780	3308	0.650157
M4_u_42450	Urine	1-stearoyl-2-arachidonoyl-GPC (18:0/20:4)	Lipid	Phosphatidylcholine (PC)	2300	8106007	LC/MS Pos Late	16219824	17347139	NA	HMDB0008048	813	4275	0.840212
M4_u_57346	Urine	digalactosylglycerol*	Lipid	Galactosyl Glycerolipids	781	4151457	LC/MS Neg	NA	24695921	NA	NA	1902	3186	0.626179
M4_u_32619	Urine	pregnenediol sulfate (C21H34O5S)*	Lipid	Pregnenolone Steroids	5000	3972054	LC/MS Neg	105074	13465233	C18044	HMDB0000774	1592	3496	0.687107
M4_u_46172	Urine	5alpha-pregnan-diol disulfate	Lipid	Progestin Steroids	4310	2390853	LC/MS Neg	3082277,5127902	4302261	NA	HMDB0240581,HMDB0240582	561	4527	0.889741
M4_u_1712	Urine	cortisol	Lipid	Corticosteroids	4710	361202	LC/MS Neg	5754	NA	C00735	HMDB0000063	2408	2680	0.52673
M4_u_31591	Urine	androsterone sulfate	Lipid	Androgenic Steroids	5022	3691741	LC/MS Neg	159663	19988780	NA	HMDB02759	403	4685	0.920794
M4_u_37210	Urine	androstenediol (3beta,17beta) monosulfate (2)	Lipid	Androgenic Steroids	4500	3691741	LC/MS Neg	NA	NA	NA	HMDB0240429,HMDB0186954	764	4324	0.849843
M4_u_37207	Urine	androstenediol (3alpha, 17alpha) monosulfate (2)	Lipid	Androgenic Steroids	4712	3691741	LC/MS Neg	NA	NA	NA	NA	561	4527	0.889741
M4_u_37209	Urine	androstenediol (3alpha, 17alpha) monosulfate (3)	Lipid	Androgenic Steroids	5180	3691741	LC/MS Neg	NA	NA	NA	NA	979	4109	0.807586
M4_u_37184	Urine	5alpha-androstan-3alpha,17beta-diol disulfate	Lipid	Androgenic Steroids	4275	2250697	LC/MS Neg	56639109	NA	NA	HMDB0094682	275	4813	0.945951
M4_u_37192	Urine	5alpha-androstan-3beta,17beta-diol monosulfate (2)	Lipid	Androgenic Steroids	4685	3711898	LC/MS Neg	NA	NA	NA	NA	457	4631	0.910181
M4_u_37187	Urine	5alpha-androstan-3beta,17alpha-diol disulfate	Lipid	Androgenic Steroids	4215	2250697	LC/MS Neg	56639109	NA	NA	HMDB0094682	1749	3339	6.5625e-11
M4_u_18497	Urine	taurocholate	Lipid	Primary Bile Acid Metabolism	5150	5142844	LC/MS Neg	6675,46783527	NA	C05122	HMDB0000036	383	4705	0.924725
M4_u_32346	Urine	glycochenodeoxycholate	Lipid	Primary Bile Acid Metabolism	52361	4483068	LC/MS Neg	12544	NA	C05466	HMDB0000637	1859	3229	0.634631
M4_u_33983	Urine	tauro-beta-muricholate	Lipid	Primary Bile Acid Metabolism	4774	5142844	LC/MS Neg	121596216,21124703,168408	147312	NA	HMDB0000932	1560	3528	0.693396
M4_u_1114	Urine	deoxycholate	Lipid	Secondary Bile Acid Metabolism	5294	3912854	LC/MS Neg	222528,440355	389318	C04483	HMDB0000626	2389	2699	0.530464
M4_u_52969	Urine	deoxycholic acid 3-sulfate	Lipid	Secondary Bile Acid Metabolism	4880	2351175	LC/MS Neg	22833601	NA	NA	HMDB0002504	1417	3671	0.721502
M4_u_18477	Urine	glycodeoxycholate	Lipid	Secondary Bile Acid Metabolism	5281	4483068	LC/MS Neg	3035026	NA	C05464	HMDB00631	2474	2614	0.0513758
M4_u_44644	Urine	12-dehydrocholate	Lipid	Secondary Bile Acid Metabolism	4871	4052646	LC/MS Neg	6674	85044	NA	HMDB00400	1404	3684	0.724057
M4_u_31904	Urine	7-ketodeoxycholate	Lipid	Secondary Bile Acid Metabolism	4821	4052646	LC/MS Neg	188292	163659	NA	HMDB0000391	1777	3311	0.650747
M4_u_32342	Urine	adenosine 5'-monophosphate (AMP)	Nucleotide	Purine Metabolism, Adenine containing	1013	3480704	LC/MS Pos Early	6083	10239183	C00020	HMDB00045	213	4875	0.0958137
M4_u_37114	Urine	N6-methyladenosine	Nucleotide	Purine Metabolism, Adenine containing	2264	2821197	LC/MS Pos Early	102175	92307	NA	HMDB0004044	1998	3090	0.607311
M4_u_1553	Urine	2'-deoxyadenosine	Nucleotide	Purine Metabolism, Adenine containing	2252	2521091	LC/MS Pos Early	13730	13135	C00559	HMDB0000101	1565	3523	0.692414
M4_u_1573	Urine	guanosine	Nucleotide	Purine Metabolism, Guanine containing	1728	284099	LC/MS Pos Early	6802	6544	C00387	HMDB0000133	2199	2889	0.567807
M4_u_35136	Urine	5-methyluridine (ribothymidine)	Nucleotide	Pyrimidine Metabolism, Uracil containing	17781	2570779	LC/MS Neg	445408	393058	NA	HMDB0000884	1808	3280	0.644654
M4_u_22152	Urine	nicotinamide ribonucleotide (NMN)	Cofactors and Vitamins	Nicotinate and Nicotinamide Metabolism	766	3350639	LC/MS Pos Early	14180	13553	C00455	HMDB00229	723	4365	0.857901
M4_u_44876	Urine	gamma-CEHC	Cofactors and Vitamins	Tocopherol Metabolism	3843	2631289	LC/MS Neg	133098	117455	NA	HMDB0001931	2056	3032	0.595912
M4_u_48188	Urine	alpha-CEHC	Cofactors and Vitamins	Tocopherol Metabolism	4045	2771445	LC/MS Neg	9943542	8119154	NA	HMDB0001518	668	4420	0.868711
M4_u_62287	Urine	delta-CEHC	Cofactors and Vitamins	Tocopherol Metabolism	3422	2491132	LC/MS Neg	35027084	9710906	NA	NA	1757	3331	0.654678
M4_u_62286	Urine	delta-CEHC glucuronide	Cofactors and Vitamins	Tocopherol Metabolism	2116	4251453	LC/MS Neg	NA	NA	NA	NA	994	4094	0.804638
M4_u_62285	Urine	delta-CEHC sulfate	Cofactors and Vitamins	Tocopherol Metabolism	2601	3290701	LC/MS Neg	NA	NA	NA	NA	1455	3633	0.714033
M4_u_1826	Urine	folate	Cofactors and Vitamins	Folate Metabolism	1467	4401324	LC/MS Neg	6037	5815	C00504	HMDB0000121	55	5033	0.98919
M4_u_1806	Urine	retinol (Vitamin A)	Cofactors and Vitamins	Vitamin A Metabolism	1636	2692264	LC/MS Pos Late	445354	393012	C00473	HMDB0000305	656	4432	0.871069
M4_u_608	Urine	pyridoxine (Vitamin B6)	Cofactors and Vitamins	Vitamin B6 Metabolism	1320	1680666	LC/MS Polar	1054	1025	D08454	HMDB0000239	1904	3184	0.625786
M4_u_22160	Urine	mandelate	Xenobiotics	Benzoate Metabolism	922	1510401	LC/MS Polar	1292	1253	C01984	HMDB00703	412	4676	0.919025
M4_u_15778	Urine	benzoate	Xenobiotics	Benzoate Metabolism	1750	1210295	LC/MS Neg	243	238	C00180	HMDB0001870	4156	932	0.183176
M4_u_36847	Urine	2-ethylphenylsulfate	Xenobiotics	Benzoate Metabolism	3416	2010227	LC/MS Neg	NA	NA	NA	NA	4398	690	0.0135613
M4_u_36848	Urine	3-ethylphenylsulfate	Xenobiotics	Benzoate Metabolism	3530	2010227	LC/MS Neg	86290012	NA	C14386	HMDB0062721	3447	1641	0.0322524
M4_u_48460	Urine	propyl 4-hydroxybenzoate sulfate	Xenobiotics	Benzoate Metabolism	3971	2590282	LC/MS Neg	131838881	48063224	NA	HMDB0135261	2614	2474	0.0486242
M4_u_35635	Urine	3-(3-hydroxyphenyl)propionate	Xenobiotics	Benzoate Metabolism	1980	1650557	LC/MS Neg	91	89	C11457	HMDB0000375	4466	622	0.122248
M4_u_18254	Urine	paraxanthine	Xenobiotics	Xanthine Metabolism	2279	1790575	LC/MS Neg	4687	4525	C13747	HMDB0001860	4510	578	0.113601
M4_u_18394	Urine	theophylline	Xenobiotics	Xanthine Metabolism	23569	1790575	LC/MS Neg	2153	2068	C07130	HMDB0001889	4637	451	0.886399
M4_u_32391	Urine	1,3-dimethylurate	Xenobiotics	Xanthine Metabolism	16714	1950524	LC/MS Neg	70346	63527	NA	HMDB0001857	4779	309	0.607311
M4_u_553	Urine	cotinine	Xenobiotics	Tobacco Metabolite	2213	1771022	LC/MS Pos Early	408	746405	NA	HMDB0001046	1050	4038	0.793632
M4_u_38661	Urine	hydroxycotinine	Xenobiotics	Tobacco Metabolite	2030	1930972	LC/MS Pos Early	107963	8395266	NA	HMDB0001390	1026	4062	0.798349
M4_u_38662	Urine	cotinine N-oxide	Xenobiotics	Tobacco Metabolite	1377	1930972	LC/MS Pos Early	9815514	7991264	NA	HMDB0001411	863	4225	0.830385
M4_u_43470	Urine	3-hydroxycotinine glucuronide	Xenobiotics	Tobacco Metabolite	1745	3671147	LC/MS Neg	53477725	159230	NA	HMDB0001204	1041	4047	0.795401
M4_u_38122	Urine	nornicotine	Xenobiotics	Tobacco Metabolite	2947	1491073	LC/MS Pos Early	412	21108497	NA	HMDB0001126	834	4254	0.836085
M4_u_38666	Urine	nicotine	Xenobiotics	Tobacco Metabolite	2883	163123	LC/MS Pos Early	89594	80863	D03365,C00745	HMDB0001934	2638	2450	0.481525
M4_u_36649	Urine	sucralose	Xenobiotics	Food Component/Plant	3140	3950073	LC/MS Neg	71485	NA	C12285	HMDB0031554	237	4851	0.95342
M4_u_32448	Urine	genistein	Xenobiotics	Food Component/Plant	3754	2690455	LC/MS Neg	5280961	4444448	C06563	HMDB0003217	202	4886	0.960299
M4_u_15144	Urine	shikimate	Xenobiotics	Food Component/Plant	2725	1730455	LC/MS Polar	8742	8412	C00493	HMDB0003070	4677	411	0.807783
M4_u_38098	Urine	1-aminocyclopropanecarboxylic acid	Xenobiotics	Food Component/Plant	2047	102055	LC/MS Pos Early	535	520	C01234	NA	1219	3869	0.760417
M4_u_43449	Urine	1-methyl-beta-carboline-3-carboxylic acid	Xenobiotics	Food Component/Plant	3190	225067	LC/MS Neg	5406157	4546099	NA	NA	1312	3776	0.742138
M4_u_15130	Urine	diaminopimelate	Xenobiotics	Bacterial/Fungal	2569	1911026	LC/MS Pos Early	439283	1267353	C00680,C0666	HMDB0001370	2795	2293	0.450668
M4_u_22012	Urine	1-kestose	Xenobiotics	Food Component/Plant	1054	5031618	LC/MS Neg	6439,440080	389087	C03661	HMDB0011729	3897	1191	0.23408
M4_u_22177	Urine	levulinate (4-oxovalerate)	Xenobiotics	Food Component/Plant	9346	1150401	LC/MS Neg	11579	11091	NA	HMDB0000720	4466	622	0.122248
M4_u_35639	Urine	vanillate	Xenobiotics	Food Component/Plant	1100	167035	LC/MS Neg	8468	8155	C06672	HMDB0000484	4469	619	0.121659
M4_u_21049	Urine	1,6-anhydroglucose	Xenobiotics	Food Component/Plant	9197	1610455	LC/MS Neg	2724705	9587432	NA	HMDB0000640	4725	363	0.713443
M4_u_42975	Urine	2,8-quinolinediol	Xenobiotics	Food Component/Plant	3133	1600404	LC/MS Neg	97250	87777	C06342	NA	1282	3806	0.748035
M4_u_42561	Urine	3-hydroxyindolin-2-one	Xenobiotics	Food Component/Plant	2695	1480404	LC/MS Neg	6097	5872	C11130	NA	4357	731	0.143671
M4_u_38100	Urine	betonicine	Xenobiotics	Food Component/Plant	1012	1600968	LC/MS Pos Early	164642	144333	C08269	HMDB29412	370	4718	0.92728
M4_u_21156	Urine	abscisate	Xenobiotics	Food Component/Plant	3170	2631289	LC/MS Neg	375199,643732	4444418	C11060,C06082	HMDB0035140	3609	1479	0.290684
M4_u_38645	Urine	2-acetolactate	Xenobiotics	Food Component/Plant	1300	131035	LC/MS Neg	22	71373	C00900	HMDB0006833	2071	3017	0.592964
M4_u_41494	Urine	alliin	Xenobiotics	Food Component/Plant	1470	1780532	LC/MS Pos Early	87310	78760	C08265	HMDB0033592	2787	2301	0.452241
M4_u_35101	Urine	beta-guanidinopropanoate	Xenobiotics	Food Component/Plant	2145	1320768	LC/MS Pos Early	67701	61020	C03065	HMDB0013222	2954	2134	0.419418
M4_u_21177	Urine	caffeate	Xenobiotics	Food Component/Plant	1165	179035	LC/MS Neg	689043	600426	C01197	HMDB0001964	4550	538	0.105739
M4_u_20698	Urine	3-hydroxycinnamate	Xenobiotics	Food Component/Plant	1960	1630401	LC/MS Neg	637541	553147	C12621	HMDB0001713	2963	2125	0.417649
M4_u_34120	Urine	chlorogenate	Xenobiotics	Food Component/Plant	1732	3530878	LC/MS Neg	1794427	4475041	C00852	HMDB0003164	4025	1063	0.208923
M4_u_15125	Urine	ciliatine (2-aminoethylphosphonate)	Xenobiotics	Food Component/Plant	736	1260315	LC/MS Pos Early	339	10463796	C03557	HMDB0011747	1187	3901	0.766706
M4_u_39616	Urine	cinchonine	Xenobiotics	Food Component/Plant	3275	2951805	LC/MS Pos Early	90454	NA	C06528	NA	70	5018	0.0986242
M4_u_54926	Urine	coumaroylquinate (1)	Xenobiotics	Food Component/Plant	2480	3370929	LC/MS Neg	9945785,5281766	NA	C10441	HMDB0029681	3945	1143	0.224646
M4_u_54927	Urine	coumaroylquinate (2)	Xenobiotics	Food Component/Plant	2345	3370929	LC/MS Neg	NA	NA	NA	NA	4088	1000	0.196541
M4_u_54928	Urine	coumaroylquinate (3)	Xenobiotics	Food Component/Plant	2152	3370929	LC/MS Neg	NA	NA	NA	NA	2799	2289	0.449882
M4_u_54929	Urine	coumaroylquinate (4)	Xenobiotics	Food Component/Plant	1982	3370929	LC/MS Neg	40466964	NA	NA	NA	4028	1060	0.208333
M4_u_54930	Urine	coumaroylquinate (5)	Xenobiotics	Food Component/Plant	1934	3370929	LC/MS Neg	NA	NA	NA	NA	3693	1395	0.274175
M4_u_41924	Urine	cryptochlorogenic acid	Xenobiotics	Food Component/Plant	2087	3530878	LC/MS Neg	5315599	4474874	NA	NA	1218	3870	0.0760613
M4_u_32453	Urine	daidzein	Xenobiotics	Food Component/Plant	3566	2530506	LC/MS Neg	5281708	4445025	C10208	HMDB0003312	912	4176	0.820755
M4_u_62070	Urine	daidzein 7-O-glucuronide	Xenobiotics	Food Component/Plant	2580	4290827	LC/MS Neg	11316354	9491321	NA	HMDB41718	1859	3229	0.634631
M4_u_40481	Urine	dihydroferulate	Xenobiotics	Food Component/Plant	1928	1950663	LC/MS Neg	14340	13701	NA	HMDB0062121	4600	488	0.959119
M4_u_39626	Urine	enterolactone	Xenobiotics	Food Component/Plant	4515	2971132	LC/MS Neg	114739	8860823	C18165	HMDB0006101	2723	2365	0.464819
M4_u_41948	Urine	equol glucuronide	Xenobiotics	Food Component/Plant	3215	4171191	LC/MS Neg	46781484	NA	NA	NA	1419	3669	0.721108
M4_u_40478	Urine	equol sulfate	Xenobiotics	Food Component/Plant	3630	3210438	LC/MS Neg	NA	23936050	NA	NA	383	4705	0.924725
M4_u_37459	Urine	ergothioneine	Xenobiotics	Food Component/Plant	850	2300958	LC/MS Pos Early	5351619	2297320	C05570	HMDB0003045	673	4415	0.867728
M4_u_62797	Urine	3-ethylcatechol sulfate (2)	Xenobiotics	Food Component/Plant	3555	2170176	LC/MS Neg	NA	NA	NA	NA	4514	574	0.112814
M4_u_35630	Urine	ferulate	Xenobiotics	Food Component/Plant	1755	1930506	LC/MS Neg	445858	393368	C01494	HMDB00954	1268	3820	0.750786
M4_u_62887	Urine	glycitein sulfate (2)	Xenobiotics	Food Component/Plant	3398	3630179	LC/MS Neg	NA	NA	NA	NA	167	4921	0.967178
M4_u_27514	Urine	hesperetin	Xenobiotics	Food Component/Plant	3679	3010718	LC/MS Neg	72281	65234	C01709	HMDB0005782	310	4778	0.939072
M4_u_62278	Urine	histidine betaine (hercynine)*	Xenobiotics	Food Component/Plant	2094	1981237	LC/MS Pos Early	3083620	2340795	NA	NA	2836	2252	0.44261
M4_u_38160	Urine	hydroquinone beta-D-glucopyranoside	Xenobiotics	Food Component/Plant	1520	2710823	LC/MS Neg	346	339	C06186	HMDB29943	1025	4063	0.798546
M4_u_39606	Urine	linamarin	Xenobiotics	Food Component/Plant	1440	2651394	LC/MS Pos Early	11128	10657	C01594	HMDB0033699	1052	4036	0.793239
M4_u_1584	Urine	methyl indole-3-acetate	Xenobiotics	Food Component/Plant	4548	1880717	LC/MS Neg	74706	67279	NA	HMDB0029738	1592	3496	0.687107
M4_u_44663	Urine	naringenin	Xenobiotics	Food Component/Plant	3437	2710612	LC/MS Neg	932	907	C00509	HMDB0002670	1292	3796	0.746069
M4_u_54924	Urine	naringenin 7-glucuronide	Xenobiotics	Food Component/Plant	3144	4470933	LC/MS Neg	NA	NA	NA	NA	3606	1482	0.0291274
M4_u_62288	Urine	glucuronide of piperine metabolite C17H21NO3 (1)*	Xenobiotics	Food Component/Plant	3814	462177	LC/MS Neg	NA	NA	NA	NA	4804	284	0.558176
M4_u_62289	Urine	glucuronide of piperine metabolite C17H21NO3 (2)*	Xenobiotics	Food Component/Plant	3918	462177	LC/MS Neg	NA	NA	NA	NA	3721	1367	0.268671
M4_u_62293	Urine	glucuronide of piperine metabolite C17H21NO3 (6)*	Xenobiotics	Food Component/Plant	4136	462177	LC/MS Neg	NA	NA	NA	NA	4514	574	0.112814
M4_u_62304	Urine	sulfate of piperine metabolite C15H17NO3 (1)*	Xenobiotics	Food Component/Plant	3728	3380704	LC/MS Neg	NA	NA	NA	NA	4823	265	0.520833
M4_u_62306	Urine	sulfate of piperine metabolite C16H17NO3 (1)*	Xenobiotics	Food Component/Plant	4293	3500704	LC/MS Neg	NA	NA	NA	NA	4637	451	0.886399
M4_u_62307	Urine	sulfate of piperine metabolite C16H17NO3 (2)*	Xenobiotics	Food Component/Plant	4362	3500704	LC/MS Neg	NA	NA	NA	NA	2372	2716	0.533805
M4_u_62294	Urine	sulfate of piperine metabolite C16H19NO3 (1)*	Xenobiotics	Food Component/Plant	4031	352086	LC/MS Neg	NA	NA	NA	NA	4670	418	0.821541
M4_u_62300	Urine	sulfate of piperine metabolite C16H19NO4 (1)*	Xenobiotics	Food Component/Plant	3038	368081	LC/MS Neg	NA	NA	NA	NA	4100	988	0.194182
M4_u_62298	Urine	sulfate of piperine metabolite C18H21NO3 (2)*	Xenobiotics	Food Component/Plant	4517	3781017	LC/MS Neg	NA	NA	NA	NA	4481	607	0.1193
M4_u_48569	Urine	acesulfame	Xenobiotics	Food Component/Plant	1581	1619867	LC/MS Neg	36573	33607	NA	HMDB0033585	3197	1891	0.371659
M4_u_21150	Urine	sinapate	Xenobiotics	Food Component/Plant	1973	2230612	LC/MS Neg	637775	553361	C00482	HMDB32616	680	4408	0.866352
M4_u_62062	Urine	3-hydroxystachydrine*	Xenobiotics	Food Component/Plant	1049	1600968	LC/MS Pos Early	442640	391002	NA	NA	389	4699	0.923546
M4_u_38697	Urine	sulforaphane	Xenobiotics	Food Component/Plant	2535	1780355	LC/MS Pos Early	5350	5157	NA	HMDB0005792	384	4704	0.924528
M4_u_40451	Urine	sulforaphane-cysteine	Xenobiotics	Food Component/Plant	2433	2990552	LC/MS Pos Early	NA	21896884	NA	NA	1452	3636	0.714623
M4_u_40468	Urine	sulforaphane-N-acetyl-cysteine	Xenobiotics	Food Component/Plant	2230	3390512	LC/MS Neg	NA	21896881	NA	HMDB0240561	926	4162	0.818003
M4_u_15336	Urine	tartarate	Xenobiotics	Food Component/Plant	6153	1490092	LC/MS Neg	444305,875	852	C00552,C02107,C00898	HMDB0000956,HMDB0062642	4714	374	0.735063
M4_u_22206	Urine	theanine	Xenobiotics	Food Component/Plant	2180	1751077	LC/MS Pos Early	439378	388498	C01047	HMDB0034365	1866	3222	0.633255
M4_u_62711	Urine	N-acetyltheanine	Xenobiotics	Food Component/Plant	1496	2151037	LC/MS Neg	NA	NA	NA	NA	1561	3527	0.6932
M4_u_38636	Urine	1,2,3-butanetriol	Xenobiotics	Food Component/Plant	925	1050557	LC/MS Neg	18970792	19304	NA	HMDB0061944	3903	1185	0.232901
M4_u_41515	Urine	tyrosol	Amino Acid	Tyrosine Metabolism	2716	1370608	LC/MS Neg	10393	9964	C06044	HMDB0004284	6	5082	0.998821
M4_u_46144	Urine	methyl glucopyranoside (alpha + beta)	Xenobiotics	Food Component/Plant	832	2121127	LC/MS Pos Early	445238,3036743,2108	NA	NA	HMDB0029965	2830	2258	0.443789
M4_u_47136	Urine	N-acetyl-S-allyl-L-cysteine	Xenobiotics	Food Component/Plant	2237	2020543	LC/MS Neg	152467	134378	NA	HMDB0240543	2157	2931	0.576061
M4_u_39608	Urine	lotaustralin	Xenobiotics	Food Component/Plant	2465	260114	LC/MS Neg	441467	390193	C08334	HMDB33865	75	5013	0.985259
M4_u_48728	Urine	daidzein sulfate (2)	Xenobiotics	Food Component/Plant	3330	3330076	LC/MS Neg	12114465	NA	NA	NA	1497	3591	0.705778
M4_u_48727	Urine	daidzein sulfate (1)	Xenobiotics	Food Component/Plant	2843	3330074	LC/MS Neg	12114465	NA	NA	NA	600	4488	0.882075
M4_u_48997	Urine	isoeugenol sulfate	Xenobiotics	Food Component/Plant	3893	2430333	LC/MS Neg	122198202	157181	NA	NA	4762	326	0.640723
M4_u_52937	Urine	4-ethylphenol glucuronide	Xenobiotics	Benzoate Metabolism	3167	297098	LC/MS Neg	NA	NA	NA	NA	4168	920	0.180818
M4_u_36770	Urine	4-hydroxycinnamate	Xenobiotics	Food Component/Plant	1457	1630401	LC/MS Neg	637542	553148	C00811	HMDB0002035	1820	3268	0.642296
M4_u_57787	Urine	Urolithin A	Xenobiotics	Bacterial/Fungal	4107	227035	LC/MS Neg	5488186	4589709	NA	HMDB0013695	1401	3687	0.724646
M4_u_62110	Urine	resveratrol disulfate (1)*	Xenobiotics	Food Component/Plant	2530	1929889	LC/MS Neg	NA	NA	NA	NA	1375	3713	0.729756
M4_u_62111	Urine	resveratrol disulfate (2)*	Xenobiotics	Food Component/Plant	2840	1929889	LC/MS Neg	NA	NA	NA	NA	660	4428	0.870283
M4_u_62108	Urine	resveratrol sulfate (1)*	Xenobiotics	Food Component/Plant	3250	3070282	LC/MS Neg	25113755	NA	NA	NA	2060	3028	0.595126
M4_u_62113	Urine	resveratrol glucuronide (2)*	Xenobiotics	Food Component/Plant	3422	4031035	LC/MS Neg	NA	NA	NA	NA	748	4340	0.852987
M4_u_62112	Urine	resveratrol glucuronide (1)*	Xenobiotics	Food Component/Plant	2806	4031035	LC/MS Neg	NA	NA	NA	NA	295	4793	0.94202
M4_u_57783	Urine	1H-indole-7-acetic acid	Xenobiotics	Bacterial/Fungal	2862	1740561	LC/MS Neg	18356439	13535457	NA	NA	3034	2054	0.403695
M4_u_47101	Urine	N-methylpipecolate	Xenobiotics	Bacterial/Fungal	1932	1441019	LC/MS Pos Early	11286529	9461516	NA	NA	4534	554	0.108884
M4_u_57764	Urine	Urolithin B	Xenobiotics	Bacterial/Fungal	4739	2110401	LC/MS Neg	5380406	4528673	NA	HMDB0013696	304	4784	0.940252
M4_u_62732	Urine	triclosan sulfate	Xenobiotics	Drug - Antibiotic	5118	3669007	LC/MS Neg	67606152	30778644	NA	HMDB0061387	69	5019	0.986439
M4_u_12032	Urine	4-acetamidophenol	Xenobiotics	Drug - Analgesics, Anesthetics	1670	1520706	LC/MS Pos Early	1983	1906	C06804	HMDB0001859	1690	3398	0.667846
M4_u_45721	Urine	3-(N-acetyl-L-cystein-S-yl) acetaminophen	Xenobiotics	Drug - Analgesics, Anesthetics	2094	3110707	LC/MS Neg	83967	75765	NA	NA	1317	3771	0.741156
M4_u_37475	Urine	4-acetaminophen sulfate	Xenobiotics	Drug - Analgesics, Anesthetics	1792	2300129	LC/MS Neg	83939	75741	C06804	HMDB0059911	2922	2166	0.425708
M4_u_15736	Urine	4-acetamidophenylglucuronide	Xenobiotics	Drug - Analgesics, Anesthetics	1400	3260881	LC/MS Neg	4022661,83944	3239926	NA	HMDB0010316	2385	2703	5.3125e-11
M4_u_47031	Urine	2-methoxyacetaminophen sulfate*	Xenobiotics	Drug - Analgesics, Anesthetics	1949	2600234	LC/MS Neg	86290014	34448633	NA	HMDB0062550	1467	3621	0.711675
M4_u_33161	Urine	2-methoxyacetaminophen glucuronide*	Xenobiotics	Drug - Analgesics, Anesthetics	1633	3560987	LC/MS Neg	121596203	52083351	NA	HMDB0240215	1458	3630	0.713443
M4_u_34365	Urine	3-(cystein-S-yl)acetaminophen*	Xenobiotics	Drug - Analgesics, Anesthetics	2420	2710747	LC/MS Pos Early	171264	4403253	NA	HMDB0240217	841	4247	0.834709
M4_u_62567	Urine	3-(methylthio)acetaminophen sulfate*	Xenobiotics	Drug - Analgesics, Anesthetics	2265	2760006	LC/MS Neg	NA	NA	NA	NA	1200	3888	0.764151
M4_u_54809	Urine	4-aminophenol sulfate (2)	Xenobiotics	Drug - Analgesics, Anesthetics	1168	1880023	LC/MS Neg	NA	NA	NA	NA	154	4934	0.969733
M4_u_12122	Urine	naproxen	Xenobiotics	Drug - Analgesics, Anesthetics	4155	229087	LC/MS Neg	156391	137720	C01517	HMDB0001923	15	5073	0.997052
M4_u_46331	Urine	desmethylnaproxen	Xenobiotics	Drug - Analgesics, Anesthetics	3045	2150714	LC/MS Neg	162920	18640362	NA	HMDB0013989	14	5074	0.997248
M4_u_46106	Urine	desmethylnaproxen sulfate	Xenobiotics	Drug - Analgesics, Anesthetics	2250	2950282	LC/MS Neg	184679	160559	NA	NA	17	5071	0.996659
M4_u_17799	Urine	ibuprofen	Xenobiotics	Drug - Analgesics, Anesthetics	4925	2051234	LC/MS Neg	3672	3544	C01588	HMDB0001925	58	5030	0.988601
M4_u_43330	Urine	2-hydroxyibuprofen	Xenobiotics	Drug - Analgesics, Anesthetics	3462	2211183	LC/MS Neg	10443535	NA	NA	HMDB0060920	605	4483	0.881093
M4_u_43333	Urine	carboxyibuprofen	Xenobiotics	Drug - Analgesics, Anesthetics	1920	2350976	LC/MS Neg	10444113	8619532	NA	HMDB0060564	855	4233	0.831958
M4_u_62067	Urine	carboxyibuprofen glucuronide*	Xenobiotics	Drug - Analgesics, Anesthetics	2995	4301708	LC/MS Pos Early	135390721	NA	NA	HMDB60564	166	4922	0.967374
M4_u_45472	Urine	ibuprofen acyl glucuronide	Xenobiotics	Drug - Analgesics, Anesthetics	4855	3811555	LC/MS Neg	163959	143793	NA	HMDB0010343	1827	3261	0.64092
M4_u_37493	Urine	acetylsalicylate	Xenobiotics	Drug - Analgesics, Anesthetics	2020	1370244	LC/MS Neg	2244	2157	C01405	HMDB0001879	484	4604	0.904874
M4_u_52931	Urine	diclofenac	Xenobiotics	Drug - Analgesics, Anesthetics	4903	2940094	LC/MS Neg	3033	NA	D07816,DG00441,C01690	HMDB0014724	131	4957	0.974253
M4_u_35661	Urine	lidocaine	Xenobiotics	Drug - Analgesics, Anesthetics	3250	2351805	LC/MS Pos Early	3676	3548	D00358	HMDB0014426	115	4973	0.977398
M4_u_33080	Urine	N-ethylglycinexylidide	Xenobiotics	Drug - Analgesics, Anesthetics	3209	2071492	LC/MS Pos Early	24415	22824	C16561	HMDB0060656	65	5023	0.987225
M4_u_52378	Urine	6ÃŸ-Naloxol-3-ÃŸ-D-glucuronide	Xenobiotics	Drug - Analgesics, Anesthetics	3843	5041875	LC/MS Neg	NA	NA	NA	NA	135	4953	0.973467
M4_u_52377	Urine	naloxone-3-beta-D-glucuronide	Xenobiotics	Drug - Analgesics, Anesthetics	3743	5021719	LC/MS Neg	46782429,12698914	22369631	NA	NA	133	4955	0.97386
M4_u_53241	Urine	tramadol	Xenobiotics	Drug - Analgesics, Anesthetics	3288	2641958	LC/MS Pos Early	33741	31105	C07153	HMDB0014339	193	4895	0.962068
M4_u_53239	Urine	O-desmethyltramadol	Xenobiotics	Drug - Analgesics, Anesthetics	3045	2501802	LC/MS Pos Early	9838803	115703	NA	HMDB0060997	134	4954	0.973664
M4_u_52357	Urine	O-desmethyltramadol glucuronide	Xenobiotics	Drug - Analgesics, Anesthetics	2741	4262123	LC/MS Pos Early	29919005	28467711	NA	HMDB0060856	134	4954	0.973664
M4_u_52355	Urine	N-desmethyl tramadol	Xenobiotics	Drug - Analgesics, Anesthetics	3360	2501802	LC/MS Pos Early	12149038	8530152	NA	HMDB0061007	146	4942	0.971305
M4_u_52365	Urine	oxycodone	Xenobiotics	Drug - Analgesics, Anesthetics	2863	3161543	LC/MS Pos Early	5284603	4447649	D05312,C08018,DG00813	HMDB0014640	31	5057	0.993907
M4_u_52363	Urine	noroxycodone	Xenobiotics	Drug - Analgesics, Anesthetics	2930	3021387	LC/MS Pos Early	5489120	4590081	NA	HMDB0041960	31	5057	0.993907
M4_u_53000	Urine	fentanyl	Xenobiotics	Drug - Analgesics, Anesthetics	929	3372274	LC/MS Pos Late	3345	3228	D00320	HMDB0014951	27	5061	0.994693
M4_u_61845	Urine	morphine-6-glucuronide	Xenobiotics	Drug - Analgesics, Anesthetics	3077	4601613	LC/MS Neg	5360621	4514548	C16578	HMDB0041937	27	5061	0.994693
M4_u_61844	Urine	morphine-3-glucuronide	Xenobiotics	Drug - Analgesics, Anesthetics	2495	4601613	LC/MS Neg	5484731	4588593	C16643	HMDB0041936	48	5040	0.990566
M4_u_52966	Urine	azithromycin	Xenobiotics	Drug - Antibiotic	918	7495158	LC/MS Pos Late	447043	2182	DG00606,D06390,C06838	HMDB0014352	12	5076	0.997642
M4_u_57673	Urine	clindamycin	Xenobiotics	Drug - Antibiotic	5362	4231726	LC/MS Neg	446598	393915	DG00435,C06914,D00277	HMDB0015321	8	5080	0.998428
M4_u_52948	Urine	amoxicillin	Xenobiotics	Drug - Antibiotic	2734	3661118	LC/MS Pos Early	33613	2086	DG00520,C06827,D00229	HMDB0015193	19	5069	0.0996266
M4_u_21320	Urine	ofloxacin	Xenobiotics	Drug - Antibiotic	3600	3601365	LC/MS Neg	4583	4422	D00453,C07321,DG00616	HMDB0015296	8	5080	0.998428
M4_u_57614	Urine	ciprofloxacin	Xenobiotics	Drug - Antibiotic	2724	3921263	LC/MS Neg	2764	2662	C05349	HMDB0014677	22	5066	0.995676
M4_u_48680	Urine	N-acetyl sulfapyridine	Xenobiotics	Drug - Antibiotic	2815	2900605	LC/MS Neg	58638	52841	NA	NA	85	5003	0.983294
M4_u_53240	Urine	sulfamethoxazole	Xenobiotics	Drug - Antibiotic	1941	2520448	LC/MS Neg	5329	5138	D00447	HMDB0015150	58	5030	0.988601
M4_u_42960	Urine	clotrimazole	Xenobiotics	Drug - Antibiotic	1015	2770776	LC/MS Pos Late	2812	2710	D00282,C06922	HMDB0001922	23	5065	0.99548
M4_u_57707	Urine	fluconazole	Xenobiotics	Drug - Antibiotic	3564	3050968	LC/MS Neg	3365	3248	C07002	HMDB0014342	6	5082	0.998821
M4_u_43496	Urine	3-hydroxyquinine	Xenobiotics	Drug - Antibiotic	3271	341186	LC/MS Pos Early	157225	138373	C07344	HMDB0001091	188	4900	0.96305
M4_u_39767	Urine	quinine	Xenobiotics	Drug - Antibiotic	3378	3251911	LC/MS Pos Early	3034034	2010267	C06526	HMDB0014611	295	4793	0.94202
M4_u_62107	Urine	N4-acetyl-5-hydroxysulfamethoxazole*	Xenobiotics	Drug - Antibiotic	1745	3100503	LC/MS Neg	NA	NA	NA	NA	62	5026	0.987814
M4_u_62106	Urine	N4-acetylsulfamethoxazole*	Xenobiotics	Drug - Antibiotic	2622	29607	LC/MS Pos Early	65280	58771	D01601,C13061	HMDB0013854	446	4642	0.912343
M4_u_62474	Urine	sulfociprofloxacin*	Xenobiotics	Drug - Antibiotic	2340	4100828	LC/MS Neg	128781	114121	NA	NA	14	5074	0.997248
M4_u_54800	Urine	mycophenolic acid	Xenobiotics	Drug - Antiinflammatory, Immunosuppressant	4185	3191187	LC/MS Neg	446541	393865	C20380	HMDB0015159	133	4955	0.97386
M4_u_54792	Urine	mycophenolic acid glucuronide	Xenobiotics	Drug - Antiinflammatory, Immunosuppressant	2627	4951508	LC/MS Neg	6442661	4946725	NA	HMDB0060634	143	4945	0.0971895
M4_u_54741	Urine	prednisone	Xenobiotics	Drug - Antiinflammatory, Immunosuppressant	4518	3571707	LC/MS Neg	5865	5656	C07370	HMDB0014773	509	4579	0.899961
M4_u_54742	Urine	prednisolone	Xenobiotics	Drug - Antiinflammatory, Immunosuppressant	4701	3591864	LC/MS Neg	5755	5552	D00472,C07369	HMDB0014998	466	4622	0.908412
M4_u_18037	Urine	metoprolol	Xenobiotics	Drug - Cardiovascular	3312	2681907	LC/MS Pos Early	4171	4027	D02358	HMDB0001932	1220	3868	0.76022
M4_u_34109	Urine	metoprolol acid metabolite*	Xenobiotics	Drug - Cardiovascular	2950	2681543	LC/MS Pos Early	62936	56653	NA	NA	1317	3771	0.741156
M4_u_54738	Urine	alpha-hydroxymetoprolol	Xenobiotics	Drug - Cardiovascular	2900	2841856	LC/MS Pos Early	114962	102899	NA	HMDB60994	435	4653	0.914505
M4_u_38658	Urine	atenolol	Xenobiotics	Drug - Cardiovascular	2668	2671703	LC/MS Pos Early	2249	2162	D00235	HMDB0001924	169	4919	0.966785
M4_u_42981	Urine	diltiazem	Xenobiotics	Drug - Cardiovascular	888	4151686	LC/MS Pos Late	39186	35850	D07845	HMDB0014487	24	5064	0.995283
M4_u_42990	Urine	verapamil	Xenobiotics	Drug - Cardiovascular	945	4552904	LC/MS Pos Late	2520	2425	D02356,C07188,DG00329	HMDB0013962	69	5019	0.986439
M4_u_53247	Urine	amlodipine	Xenobiotics	Drug - Cardiovascular	5251	4071379	LC/MS Neg	2162	2077	D07450	HMDB0005018	988	4100	0.805818
M4_u_37445	Urine	4-hydroxycoumarin	Xenobiotics	Drug - Cardiovascular	2470	1610244	LC/MS Neg	54682930	10254753	C20414	NA	388	4700	0.0923742
M4_u_43335	Urine	warfarin	Xenobiotics	Drug - Cardiovascular	3790	3070976	LC/MS Neg	54678486	NA	_x000D_ DG00149,D08682,C01541	HMDB0001935	8	5080	0.998428
M4_u_39625	Urine	hydrochlorothiazide	Xenobiotics	Drug - Cardiovascular	2046	2959572	LC/MS Neg	3639	3513	C07041	HMDB0001928	1852	3236	0.636006
M4_u_42593	Urine	triamterene	Xenobiotics	Drug - Cardiovascular	3164	2541149	LC/MS Pos Early	5546	5345	D00386	HMDB0001940	98	4990	0.980739
M4_u_43009	Urine	furosemide	Xenobiotics	Drug - Cardiovascular	3515	3290004	LC/MS Neg	3440	3322	D00331	HMDB0001933	519	4569	0.897995
M4_u_54784	Urine	chlorthalidone	Xenobiotics	Drug - Cardiovascular	3600	3370055	LC/MS Neg	2732	2631	D00272	HMDB0014455	21	5067	0.995873
M4_u_54749	Urine	candesartan	Xenobiotics	Drug - Cardiovascular	3436	4391524	LC/MS Neg	2541	2445	C07468	HMDB0014934	684	4404	0.865566
M4_u_48566	Urine	valsartan	Xenobiotics	Drug - Cardiovascular	4228	4342198	LC/MS Neg	60846	5448	NA	HMDB0014323	635	4453	0.875197
M4_u_53256	Urine	olmesartan	Xenobiotics	Drug - Cardiovascular	3747	4451994	LC/MS Neg	158781	139674	D05246	HMDB0014420	309	4779	0.939269
M4_u_52949	Urine	enalapril	Xenobiotics	Drug - Cardiovascular	900	3772071	LC/MS Pos Late	5388962	3109	C06977,D03769,DG00335	HMDB0014722	608	4480	0.880503
M4_u_54787	Urine	lisinopril	Xenobiotics	Drug - Cardiovascular	3292	4062337	LC/MS Pos Early	5362119	3800	DG00336,D00362	HMDB0001938	176	4912	0.965409
M4_u_52372	Urine	perindopril	Xenobiotics	Drug - Cardiovascular	904	3692384	LC/MS Pos Late	107807	96956	C07706	HMDB0014928	17	5071	0.996659
M4_u_57695	Urine	promethazine	Xenobiotics	Drug - Gastrointestinal	994	285142	LC/MS Pos Late	4927	4758	C07404	HMDB0015202	12	5076	0.997642
M4_u_57666	Urine	metoclopramide	Xenobiotics	Drug - Gastrointestinal	3091	3001473	LC/MS Pos Early	4168	4024	C07868,D00726,_x000D_ DG00055	HMDB0015363	54	5034	0.0989387
M4_u_38648	Urine	loperamide	Xenobiotics	Drug - Gastrointestinal	1075	4772303	LC/MS Pos Late	3955	3818	C07080	HMDB0004999	22	5066	0.995676
M4_u_38595	Urine	ranitidine	Xenobiotics	Drug - Gastrointestinal	2910	3151485	LC/MS Pos Early	3001055	2272523	D00422	HMDB0001930	119	4969	0.976612
M4_u_62485	Urine	ranitidine N-oxide*	Xenobiotics	Drug - Gastrointestinal	2926	3311435	LC/MS Pos Early	62985	2298463	NA	NA	70	5018	0.0986242
M4_u_42613	Urine	famotidine	Xenobiotics	Drug - Gastrointestinal	2620	3360377	LC/MS Neg	5702160	3208	D00318	HMDB0001919	5	5083	0.999017
M4_u_38306	Urine	metformin	Xenobiotics	Drug - Metabolic	2817	1301087	LC/MS Pos Early	4091	3949	C07151	HMDB0001921	335	4753	0.934159
M4_u_52954	Urine	sitagliptin	Xenobiotics	Drug - Metabolic	4485	4681112	LC/MS Neg	4369359	9481667	DG00118,D08516	HMDB0015390	259	4829	0.949096
M4_u_40421	Urine	rosuvastatin	Xenobiotics	Drug - Metabolic	4500	480161	LC/MS Neg	446157	393589	D01915	HMDB0015230	8	5080	0.998428
M4_u_62483	Urine	ezetimibe glucuronide*	Xenobiotics	Drug - Metabolic	4588	5841738	LC/MS Neg	9894653	8070323	NA	NA	295	4793	0.94202
M4_u_43534	Urine	allopurinol	Xenobiotics	Drug - Metabolic	1530	1350312	LC/MS Neg	135401907	2010	D00224	HMDB0014581	1378	3710	0.729167
M4_u_38321	Urine	allopurinol riboside	Xenobiotics	Drug - Metabolic	1660	2670735	LC/MS Neg	135407110	NA	NA	HMDB0000481	1645	3443	0.67669
M4_u_41726	Urine	oxypurinol	Xenobiotics	Drug - Metabolic	1656	1510262	LC/MS Polar	135398752	4483	D02365	HMDB0000786	2120	2968	0.583333
M4_u_2772	Urine	topiramate	Xenobiotics	Drug - Neurological	4021	3380915	LC/MS Neg	5284627	4447672	D00537	HMDB0005034	7	5081	0.998624
M4_u_57781	Urine	3-hydroxyvalproate	Xenobiotics	Drug - Neurological	2912	1591027	LC/MS Neg	134459	118522	C16651	HMDB0013899	20	5068	0.996069
M4_u_37033	Urine	carbamazepine	Xenobiotics	Drug - Neurological	880	2371022	LC/MS Pos Late	2554	2457	C06868,D00252	HMDB0014704	47	5041	0.990763
M4_u_37020	Urine	carbamazepine 10,11-epoxide	Xenobiotics	Drug - Neurological	3020	2530972	LC/MS Pos Early	2555	2458	C07496	HMDB0060658	47	5041	0.990763
M4_u_37056	Urine	carbamazepine glucuronide*	Xenobiotics	Drug - Neurological	3884	4111198	LC/MS Neg	83870	NA	NA	NA	44	5044	0.991352
M4_u_57788	Urine	3-hydroxycarbamazepine	Xenobiotics	Drug - Neurological	4280	2510826	LC/MS Neg	135290	119184	C16602	HMDB0060653	37	5051	0.992728
M4_u_38686	Urine	gabapentin	Xenobiotics	Drug - Neurological	24074	1701187	LC/MS Neg	3446	3328	D00332	HMDB0005015	95	4993	0.981329
M4_u_54762	Urine	lamotrigine	Xenobiotics	Drug - Neurological	3379	2560151	LC/MS Pos Early	3878	3741	D00354	HMDB0014695	15	5073	0.997052
M4_u_57641	Urine	levetiracetam	Xenobiotics	Drug - Neurological	1925	1711128	LC/MS Pos Early	5284583	4447633	C07841	HMDB0015333	14	5074	0.997248
M4_u_43508	Urine	homoveratric acid	Xenobiotics	Drug - Neurological	2700	1970808	LC/MS Pos Early	7139	6872	NA	HMDB0000434	1964	3124	0.613994
M4_u_52913	Urine	pregabalin	Xenobiotics	Drug - Neurological	2378	1581187	LC/MS Neg	5486971	3902475	NA	HMDB0014375	107	4981	0.97897
M4_u_52998	Urine	memantine	Xenobiotics	Drug - Neurological	948	1801747	LC/MS Pos Late	4054	3914	D08174,C13736	HMDB0015177	6	5082	0.998821
M4_u_57703	Urine	pyridostigmine	Xenobiotics	Drug - Neurological	2517	1810972	LC/MS Pos Early	4991	NA	C07410	HMDB0014685	5	5083	0.999017
M4_u_44619	Urine	fluoxetine	Xenobiotics	Drug - Psychoactive	1025	3101413	LC/MS Pos Late	3386	3269	D00326	HMDB0014615	13	5075	0.997445
M4_u_37252	Urine	norfluoxetine	Xenobiotics	Drug - Psychoactive	1008	2961257	LC/MS Pos Late	4541	4382	NA	HMDB0060551	13	5075	0.997445
M4_u_39757	Urine	sertraline	Xenobiotics	Drug - Psychoactive	1070	3060811	LC/MS Pos Late	68617	61881	C07246	HMDB0005010	23	5065	0.99548
M4_u_38623	Urine	venlafaxine	Xenobiotics	Drug - Psychoactive	848	2782115	LC/MS Pos Late	5656	5454	C07187	HMDB0005016	35	5053	0.0993121
M4_u_43334	Urine	O-desmethylvenlafaxine	Xenobiotics	Drug - Psychoactive	3253	2641958	LC/MS Pos Early	125017	111300	D07793	HMDB0015646	41	5047	0.991942
M4_u_52358	Urine	N,O-didesmethylvenlafaxine glucuronide	Xenobiotics	Drug - Psychoactive	2902	4262123	LC/MS Pos Early	71316036	NA	NA	HMDB0061167	38	5050	0.992531
M4_u_40461	Urine	paroxetine	Xenobiotics	Drug - Psychoactive	963	33015	LC/MS Pos Late	43815	39888	C07415,D02362	HMDB0014853	8	5080	0.998428
M4_u_40459	Urine	citalopram/escitalopram	Xenobiotics	Drug - Psychoactive	908	3251711	LC/MS Pos Late	146570	129277	D07913	HMDB0005028	135	4953	0.973467
M4_u_40450	Urine	duloxetine	Xenobiotics	Drug - Psychoactive	993	298126	LC/MS Pos Late	60835	54822	NA	HMDB0014619	36	5052	0.992925
M4_u_62480	Urine	4-hydroxy duloxetine glucuronide*	Xenobiotics	Drug - Psychoactive	3705	4881385	LC/MS Neg	29981512	28516882	NA	HMDB0060763	38	5050	0.992531
M4_u_62481	Urine	5-hydroxy-6-methoxy duloxetine sulfate*	Xenobiotics	Drug - Psychoactive	3807	4220738	LC/MS Neg	NA	25061067	NA	NA	38	5050	0.992531
M4_u_39787	Urine	quetiapine	Xenobiotics	Drug - Psychoactive	874	384174	LC/MS Pos Late	5002	4827	D08456,_x000D_ DG00899,C07397	HMDB0005021	19	5069	0.0996266
M4_u_62484	Urine	N-desalkylquetiapine*	Xenobiotics	Drug - Psychoactive	874	2961216	LC/MS Pos Late	11369918	9544835	NA	NA	20	5068	0.996069
M4_u_52991	Urine	eszopiclone	Xenobiotics	Drug - Psychoactive	3192	3891124	LC/MS Pos Early	5735	5533	D01372	NA	11	5077	0.997838
M4_u_38669	Urine	diphenhydramine	Xenobiotics	Drug - Respiratory	911	2561696	LC/MS Pos Late	3100	2989	C06960	HMDB0001927	52	5036	0.98978
M4_u_42021	Urine	fexofenadine	Xenobiotics	Drug - Respiratory	5130	5002806	LC/MS Neg	3348	3231	C06999	HMDB0005030	7	5081	0.998624
M4_u_54745	Urine	cetirizine	Xenobiotics	Drug - Respiratory	1052	3891627	LC/MS Pos Late	2678	2577	C07778	HMDB0005032	66	5022	0.987028
M4_u_42588	Urine	asmol	Xenobiotics	Drug - Respiratory	2722	2401594	LC/MS Pos Early	2083	1999	C11770	HMDB0001937	31	5057	0.993907
M4_u_39584	Urine	phenylpropanolamine	Xenobiotics	Drug - Respiratory	3034	152107	LC/MS Pos Early	26934	25082	C02343	HMDB0001942	7	5081	0.998624
M4_u_39586	Urine	pseudoephedrine	Xenobiotics	Drug - Respiratory	3041	1661226	LC/MS Pos Early	7028	6761	C02765	HMDB0001943	40	5048	0.992138
M4_u_1515	Urine	salicylate	Xenobiotics	Drug - Topical Agents	802	1370242	LC/MS Polar	338	331	C00805	HMDB0001895	4749	339	0.0666274
M4_u_35432	Urine	pivaloylcarnitine (C5)	Xenobiotics	Drug - Topical Agents	3005	24617	LC/MS Pos Early	126894	112688	NA	HMDB0041993	62	5026	0.987814
M4_u_53001	Urine	solifenacin	Xenobiotics	Drug - Other	1042	3632067	LC/MS Pos Late	154059	8060993	NA	NA	13	5075	0.997445
M4_u_47897	Urine	S-carboxymethyl-L-cysteine	Xenobiotics	Drug - Other	1490	1800325	LC/MS Pos Early	193653	1050	C03727	HMDB0029415	4546	542	0.106525
M4_u_20691	Urine	diethanolamine	Xenobiotics	Chemical	1960	1060863	LC/MS Pos Early	8113	13835604	C06772	HMDB0004437	4765	323	0.634827
M4_u_40700	Urine	diglycerol	Xenobiotics	Chemical	1078	1650768	LC/MS Neg	42953	39150	NA	NA	2075	3013	0.592178
M4_u_39603	Urine	ethyl glucuronide	Xenobiotics	Chemical	793	2210667	LC/MS Neg	18392195	134174	NA	HMDB0010325	3019	2069	0.406643
M4_u_42983	Urine	3-acetylphenol	Xenobiotics	Chemical	3400	1350452	LC/MS Neg	8487	8174	NA	NA	2865	2223	0.43691
M4_u_57551	Urine	S(2-carboxyethyl)mercapturic acid	Xenobiotics	Chemical	1564	2360587	LC/MS Pos Early	NA	19976735	NA	NA	3774	1314	0.258255
M4_u_38314	Urine	dexpanthenol	Xenobiotics	Chemical	1740	2061387	LC/MS Pos Early	4678	4516	D03726	HMDB0004231	3786	1302	0.255896
M4_u_43424	Urine	dimethyl sulfone	Xenobiotics	Chemical	832	950161	LC/MS Pos Early	6213	5978	C11142	HMDB0004983	4320	768	0.150943
M4_u_15737	Urine	glycolate (hydroxyacetate)	Xenobiotics	Chemical	17904	1590107	LC/MS Polar	757	737	C00160	HMDB0000115	3577	1511	0.296973
M4_u_62520	Urine	2-naphthol sulfate	Xenobiotics	Chemical	3658	2230071	LC/MS Neg	74428	67020	NA	NA	1451	3637	0.714819
M4_u_52943	Urine	azeloylcarnitine (C9-DC)	Xenobiotics	Chemical	3149	3322068	LC/MS Pos Early	NA	NA	NA	NA	1241	3847	0.756093
M4_u_41888	Urine	succinimide	Xenobiotics	Chemical	1270	980248	LC/MS Neg	11439	10955	C07273	NA	4233	855	0.168042
M4_u_20710	Urine	trizma acetate	Xenobiotics	Chemical	1884	1220812	LC/MS Pos Early	16218782	73346	C07182	NA	3653	1435	0.282036
M4_u_47137	Urine	MOPS	Xenobiotics	Chemical	1532	2080649	LC/MS Neg	70807	63972	NA	NA	139	4949	0.972681
M4_u_43592	Urine	4-methylbenzenesulfonate	Xenobiotics	Chemical	2350	1710121	LC/MS Neg	85570	5876	C06677	HMDB0059933	291	4797	0.942807
M4_u_47113	Urine	2,4-dihydroxyhydrocinnamate	Xenobiotics	Benzoate Metabolism	1759	1810506	LC/MS Neg	96384	87007	NA	HMDB0126386	2117	2971	0.583923
M4_u_32495	Urine	hydroxybenzenesulfonic acid	Xenobiotics	Chemical	1831	1729914	LC/MS Neg	4765	4601	C12849	NA	174	4914	0.965802
M4_u_48458	Urine	orcinol sulfate	Xenobiotics	Chemical	2205	203002	LC/MS Neg	17980233	13789908	NA	NA	4731	357	0.701651
M4_u_48729	Urine	gentisic acid-5-glucoside	Xenobiotics	Chemical	1434	3150722	LC/MS Neg	101339724	9089323	NA	NA	4558	530	0.104167
M4_u_48461	Urine	4'-hydroxypropiophenone sulfate	Xenobiotics	Chemical	3012	2290176	LC/MS Neg	315296	278963	NA	NA	403	4685	0.920794
M4_u_57585	Urine	4-acetamidobenzoate	Xenobiotics	Chemical	1403	178051	LC/MS Neg	6918889	18177	D03836	NA	1357	3731	0.733294
M4_u_62531	Urine	2,3-dimethylphenol sulfate	Xenobiotics	Chemical	3376	2010227	LC/MS Neg	NA	13532723	NA	NA	3932	1156	0.227201
M4_u_62535	Urine	2,6-dimethylphenol sulfate	Xenobiotics	Chemical	3342	2010227	LC/MS Neg	7267	NA	NA	HMDB30540	4095	993	0.195165
M4_u_62806	Urine	trichloroethanol glucuronide*	Xenobiotics	Chemical	2184	3229498	LC/MS Neg	3036914	8217578	C14869	HMDB0042049	10	5078	0.998035
M4_u_61901	Urine	glucuronide of C8H18O2 (2)*	Partially Characterized Molecules	Partially Characterized Molecules	3300	3211555	LC/MS Neg	NA	NA	NA	NA	2050	3038	0.597091
M4_u_61893	Urine	glucuronide of C10H14O2 (1)*	Partially Characterized Molecules	Partially Characterized Molecules	3194	3411242	LC/MS Neg	NA	NA	NA	NA	219	4869	0.956958
M4_u_61897	Urine	glucuronide of C10H14O2 (5)*	Partially Characterized Molecules	Partially Characterized Molecules	4084	3411242	LC/MS Neg	NA	NA	NA	NA	288	4800	0.943396
M4_u_32698	Urine	X - 11381	unnamed	unnamed	2331	1861123	LC/MS Pos Early	NA	NA	NA	NA	302	4786	0.0940645
M4_u_47497	Urine	enterolactone sulfate	Xenobiotics	Food Component/Plant	3769	3770705	LC/MS Neg	NA	NA	NA	HMDB0240506,HMDB0240505	4790	298	0.585692
M4_u_46488	Urine	X - 11847	unnamed	unnamed	3087	2590098	LC/MS Neg	NA	NA	NA	NA	1988	3100	0.609277
M4_u_46607	Urine	X - 11849	unnamed	unnamed	3215	2660179	LC/MS Neg	NA	NA	NA	NA	1364	3724	0.731918
M4_u_47654	Urine	X - 11858	unnamed	unnamed	4414	4370555	LC/MS Neg	NA	NA	NA	NA	1647	3441	0.676297
M4_u_47934	Urine	X - 12721	unnamed	unnamed	1832	2610076	LC/MS Neg	NA	NA	NA	NA	414	4674	0.918632
M4_u_47947	Urine	X - 12828	unnamed	unnamed	3033	2371136	LC/MS Neg	NA	NA	NA	NA	2541	2547	0.50059
M4_u_47957	Urine	feruloylquinate (2)	Xenobiotics	Food Component/Plant	2203	3671045	LC/MS Neg	9799386	NA	C02572	HMDB0030669	4634	454	0.892296
M4_u_47963	Urine	feruloylquinate (1)	Xenobiotics	Food Component/Plant	2144	3671042	LC/MS Neg	9799386	NA	C02572	HMDB0030669	4508	580	0.113994
M4_u_46656	Urine	glycoursodeoxycholic acid sulfate (1)	Lipid	Secondary Bile Acid Metabolism	4336	2636283	LC/MS Neg	NA	NA	NA	NA	1683	3405	0.669222
M4_u_48359	Urine	X - 14837	unnamed	unnamed	2200	2331132	LC/MS Pos Early	NA	NA	NA	NA	1249	3839	0.75452
M4_u_47619	Urine	X - 15136	unnamed	unnamed	3074	243087	LC/MS Pos Early	NA	NA	NA	NA	1476	3612	0.709906
M4_u_47987	Urine	feruloylquinate (5)	Xenobiotics	Food Component/Plant	2644	3671043	LC/MS Neg	9799386	NA	C02572	HMDB0030669	4682	406	0.797956
M4_u_47545	Urine	X - 17009	unnamed	unnamed	1792	2670734	LC/MS Neg	NA	NA	NA	NA	1526	3562	0.700079
M4_u_47806	Urine	X - 17162	unnamed	unnamed	900	5933328	LC/MS Pos Late	NA	NA	NA	NA	2472	2616	0.514151
M4_u_47808	Urine	X - 17301	unnamed	unnamed	2911	1791178	LC/MS Pos Early	NA	NA	NA	NA	1554	3534	0.694575
M4_u_48007	Urine	X - 17355	unnamed	unnamed	3784	474176	LC/MS Neg	NA	NA	NA	NA	1339	3749	0.736832
M4_u_48019	Urine	X - 17655	unnamed	unnamed	4169	4210608	LC/MS Neg	NA	NA	NA	NA	1917	3171	0.623231
M4_u_47830	Urine	X - 17733	unnamed	unnamed	894	4862334	LC/MS Pos Late	NA	NA	NA	NA	314	4774	0.938286
M4_u_47860	Urine	X - 17735	unnamed	unnamed	1115	2741832	LC/MS Pos Late	NA	NA	NA	NA	296	4792	0.941824
M4_u_47832	Urine	X - 17761	unnamed	unnamed	1136	2741832	LC/MS Pos Late	NA	NA	NA	NA	369	4719	0.0927476
M4_u_48038	Urine	X - 17763	unnamed	unnamed	4764	391198	LC/MS Neg	NA	NA	NA	NA	2205	2883	0.566627
M4_u_47293	Urine	X - 17825	unnamed	unnamed	1675	3141361	LC/MS Neg	NA	NA	NA	NA	1449	3639	0.715212
M4_u_47835	Urine	X - 18126	unnamed	unnamed	2415	1341175	LC/MS Pos Early	NA	NA	NA	NA	1081	4007	0.787539
M4_u_47343	Urine	X - 18347	unnamed	unnamed	1415	3321468	LC/MS Neg	NA	NA	NA	NA	1724	3364	0.661164
M4_u_48045	Urine	X - 18750	unnamed	unnamed	3219	3350238	LC/MS Neg	NA	NA	NA	NA	637	4451	0.874803
M4_u_46695	Urine	X - 18913	unnamed	unnamed	4538	1851182	LC/MS Neg	NA	NA	NA	NA	61	5027	0.988011
M4_u_47673	Urine	X - 19299	unnamed	unnamed	3728	227129	LC/MS Neg	NA	NA	NA	NA	2254	2834	0.556997
M4_u_47359	Urine	X - 19763	unnamed	unnamed	2969	2480929	LC/MS Neg	NA	NA	NA	NA	1310	3778	0.742531
M4_u_46486	Urine	X - 21441	unnamed	unnamed	30254	2941128	LC/MS Neg	NA	NA	NA	NA	2502	2586	0.508255
M4_u_46730	Urine	X - 21661	unnamed	unnamed	3034	2590093	LC/MS Neg	NA	NA	NA	NA	2173	2915	0.572917
M4_u_46993	Urine	X - 21816	unnamed	unnamed	2655	1130976	LC/MS Neg	NA	NA	NA	NA	2343	2745	0.539505
M4_u_47015	Urine	X - 21838	unnamed	unnamed	3910	4031051	LC/MS Neg	NA	NA	NA	NA	1102	3986	0.783412
M4_u_48683	Urine	X - 23039	unnamed	unnamed	678	1380196	LC/MS Neg	NA	NA	NA	NA	408	4680	0.919811
M4_u_48773	Urine	chenodeoxycholic acid sulfate (1)	Lipid	Primary Bile Acid Metabolism	4548	2351174	LC/MS Neg	21252308	NA	NA	HMDB0002522	1717	3371	0.662539
M4_u_48924	Urine	feruloylquinate (3)	Xenobiotics	Food Component/Plant	2375	367103	LC/MS Neg	10133609	NA	NA	HMDB0030669	4008	1080	0.212264
M4_u_49014	Urine	ethyl beta-glucopyranoside	Xenobiotics	Food Component/Plant	15783	2070872	LC/MS Neg	121667	NA	NA	HMDB0029968	3784	1304	0.256289
M4_u_49228	Urine	3-indoleglyoxylic acid	Xenobiotics	Food Component/Plant	2150	188035	LC/MS Neg	73863	NA	NA	NA	4427	661	0.129914
M4_u_49305	Urine	phenylacetylaspartate	Peptide	Acetylated Peptides	1462	2500721	LC/MS Neg	562665	NA	NA	HMDB29355	2006	3082	0.605739
M4_u_49341	Urine	X - 23481	unnamed	unnamed	2692	1440451	LC/MS Neg	NA	NA	NA	NA	1513	3575	0.702634
M4_u_49388	Urine	X - 23512	unnamed	unnamed	1306	2671084	LC/MS Neg	NA	NA	NA	NA	1850	3238	0.636399
M4_u_49460	Urine	X - 23584	unnamed	unnamed	1210	1180863	LC/MS Pos Early	NA	NA	NA	NA	815	4273	0.839819
M4_u_49529	Urine	X - 23652	unnamed	unnamed	1991	1710761	LC/MS Pos Early	NA	NA	NA	NA	415	4673	0.918436
M4_u_49548	Urine	X - 23671	unnamed	unnamed	3200	3601005	LC/MS Pos Early	NA	NA	NA	NA	565	4523	0.888954
M4_u_49550	Urine	doxylamine	Xenobiotics	Drug - Respiratory	3277	2711799	LC/MS Pos Early	3162	NA	D07878	HMDB01936	72	5016	0.985849
M4_u_49551	Urine	X - 23674	unnamed	unnamed	3313	3461214	LC/MS Pos Early	NA	NA	NA	NA	488	4600	0.904088
M4_u_49674	Urine	X - 23775	unnamed	unnamed	1002	2450763	LC/MS Pos Early	NA	NA	NA	NA	344	4744	0.93239
M4_u_49769	Urine	X - 23868	unnamed	unnamed	13371	2870776	LC/MS Neg	NA	NA	NA	NA	2504	2584	0.507862
M4_u_52252	Urine	X - 24216	unnamed	unnamed	2060	1321131	LC/MS Pos Early	NA	NA	NA	NA	825	4263	0.837854
M4_u_52665	Urine	X - 24435	unnamed	unnamed	6625	4653037	LC/MS Neg	NA	NA	NA	NA	132	4956	0.974057
M4_u_52843	Urine	X - 24522	unnamed	unnamed	2688	3021594	LC/MS Pos Early	NA	NA	NA	NA	1785	3303	0.649175
M4_u_52861	Urine	methyl vanillate sulfate	Xenobiotics	Food Component/Plant	29553	2610078	LC/MS Neg	NA	NA	NA	NA	4319	769	0.15114
M4_u_52862	Urine	X - 24541	unnamed	unnamed	2671	2469922	LC/MS Neg	NA	NA	NA	NA	2429	2659	0.522602
M4_u_52865	Urine	X - 24544	unnamed	unnamed	4448	411184	LC/MS Neg	NA	NA	NA	NA	1679	3409	0.0670008
M4_u_52869	Urine	X - 24548	unnamed	unnamed	3415	1170719	LC/MS Neg	NA	NA	NA	NA	173	4915	0.965998
M4_u_52897	Urine	X - 24576	unnamed	unnamed	3184	2469503	LC/MS Neg	NA	NA	NA	NA	183	4905	0.964033
M4_u_52902	Urine	X - 24581	unnamed	unnamed	3135	3691548	LC/MS Neg	NA	NA	NA	NA	161	4927	0.968357
M4_u_53050	Urine	X - 24623	unnamed	unnamed	12331	235082	LC/MS Neg	NA	NA	NA	NA	2011	3077	0.604756
M4_u_53065	Urine	X - 24637	unnamed	unnamed	21418	2620134	LC/MS Neg	NA	NA	NA	NA	416	4672	0.918239
M4_u_53073	Urine	glycitein glucuronide (2)*	Xenobiotics	Food Component/Plant	2718	4590931	LC/MS Neg	NA	NA	NA	NA	383	4705	0.924725
M4_u_53088	Urine	X - 24660	unnamed	unnamed	4121	2876116	LC/MS Neg	NA	NA	NA	NA	2485	2603	0.511596
M4_u_53097	Urine	X - 24669	unnamed	unnamed	4512	2876115	LC/MS Neg	NA	NA	NA	NA	1378	3710	0.729167
M4_u_53172	Urine	X - 24736	unnamed	unnamed	2821	1891345	LC/MS Pos Early	NA	NA	NA	NA	2336	2752	0.540881
M4_u_54862	Urine	X - 24834	unnamed	unnamed	1499	3991504	LC/MS Neg	NA	NA	NA	NA	1663	3425	0.0673153
M4_u_54866	Urine	X - 24838	unnamed	unnamed	17955	3391294	LC/MS Neg	NA	NA	NA	NA	1622	3466	0.681211
M4_u_62076	Urine	X - 25164	unnamed	unnamed	1349	238038	LC/MS Pos Early	NA	NA	NA	NA	2210	2878	0.0565645
PubChem (https://pubchem.ncbi.nlm.nih.gov/); ChemSpider (http://www.chemspider.com/);KEGG: Kyoto Encyclopedia of Genes and Genomes (https://www.genome.jp/kegg/); HMDB: Human Metabolome Database (https://hmdb.ca/)
Biochemical Name*: the standard for this metabolite has not been run, but Metabolon, Inc. is highly confident in its identity.
Biochemical Name**: the standard for this metabolite has not been run, and Metabolon, Inc. is confident in its identity (but not as confident as with a *ID).

## Sheet: Table S2
Table S2: Annotation of plasma metabolites
COMP ID	Biochemical	Super Pathway	Sub Pathway	Retention index	Mass	Platform	PubChem	ChemSpider	KEGG	HMDB	Measurements, N	Missing measurements, N (%)	Median (IQR), unimputed measurements	Median (IQR), imputed measurements
M4_p_1105	linoleate (18:2n6)	Lipid	Long Chain Polyunsaturated Fatty Acid (n3 and n6)	5535	279.233	LC/MS Neg	5280450	4444105	C01595	HMDB0000673,HMDB0006270	5144	0 (0)	0.02 (-0.69,0.7)	0.02 (-0.69,0.7)
M4_p_1107	allantoin	Nucleotide	Purine Metabolism, (Hypo)Xanthine/Inosine containing	1672	157.037	LC/MS Polar	204;439714;439713	199	C02350,C02348,C01551	HMDB0000462	5143	1 (0)	-0.01 (-0.63,0.61)	-0.01 (-0.63,0.61)
M4_p_1110	arachidonate (20:4n6)	Lipid	Long Chain Polyunsaturated Fatty Acid (n3 and n6)	5535	303.233	LC/MS Neg	444899	392692	C00219	HMDB0001043	5144	0 (0)	-0.01 (-0.65,0.63)	-0.01 (-0.65,0.63)
M4_p_1114	deoxycholate	Lipid	Secondary Bile Acid Metabolism	1415	357.279	LC/MS Pos Late	222528;440355	389318	C04483	HMDB0000626	4067	1077 (21)	-0.04 (-0.69,0.64)	-0.11 (-0.68,0.6)
M4_p_1118	arachidate (20:0)	Lipid	Long Chain Saturated Fatty Acid	6240	311.296	LC/MS Neg	10467	10035	C06425	HMDB0002212	5144	0 (0)	-0.07 (-0.64,0.54)	-0.07 (-0.64,0.54)
M4_p_1121	margarate (17:0)	Lipid	Long Chain Saturated Fatty Acid	5731	269.249	LC/MS Neg	10465	10033	NA	HMDB0002259	5144	0 (0)	-0.07 (-0.69,0.61)	-0.07 (-0.69,0.61)
M4_p_1123	inosine	Nucleotide	Purine Metabolism, (Hypo)Xanthine/Inosine containing	1602.1	267.073	LC/MS Neg	6021	21241953	C00294	HMDB0000195	3326	1818 (35)	-0.21 (-0.51,0.18)	-0.18 (-0.54,0.26)
M4_p_1124	myo-inositol	Lipid	Inositol Metabolism	3506.3	225.062	LC/MS Polar	892	10239179	C00137	HMDB0000211	5142	2 (0)	0.01 (-0.65,0.64)	0.01 (-0.64,0.64)
M4_p_1125	isoleucine	Amino Acid	Leucine, Isoleucine and Valine Metabolism	2800	132.102	LC/MS Pos Early	6306	769	C16424,C00407,C06418	HMDB0000172	5144	0 (0)	0 (-0.69,0.65)	0 (-0.69,0.65)
M4_p_1126	alanine	Amino Acid	Alanine and Aspartate Metabolism	1700	90.055	LC/MS Pos Early	5950	5735	C00041	HMDB0000161	5144	0 (0)	0.01 (-0.62,0.67)	0.01 (-0.62,0.67)
M4_p_12017	3-methoxytyrosine	Amino Acid	Tyrosine Metabolism	2555	212.092	LC/MS Pos Early	9307	8948	NA	HMDB0001434	5134	10 (0)	-0.07 (-0.45,0.28)	-0.07 (-0.45,0.28)
M4_p_12035	pelargonate (9:0)	Lipid	Medium Chain Fatty Acid	4798	157.123	LC/MS Neg	8158	4574394	C01601	HMDB0000847	5144	0 (0)	-0.1 (-0.67,0.59)	-0.1 (-0.67,0.59)
M4_p_12129	beta-hydroxyisovalerate	Amino Acid	Leucine, Isoleucine and Valine Metabolism	1149.8	117.056	LC/MS Polar	69362	62571	NA	HMDB0000754	4647	497 (10)	-0.02 (-0.64,0.64)	-0.02 (-0.64,0.64)
M4_p_12261	taurodeoxycholate	Lipid	Secondary Bile Acid Metabolism	5257.4	498.289	LC/MS Neg	2733768	2015539	C05463	HMDB0000896	4279	865 (17)	0.02 (-0.67,0.68)	0.01 (-0.66,0.66)
M4_p_1284	threonine	Amino Acid	Glycine, Serine and Threonine Metabolism	1514	120.066	LC/MS Pos Early	6288	6051	C00188	HMDB0000167	5144	0 (0)	-0.02 (-0.64,0.67)	-0.02 (-0.64,0.67)
M4_p_1299	tyrosine	Amino Acid	Tyrosine Metabolism	2430	182.081	LC/MS Pos Early	6057	5833	C00082	HMDB0000158	5144	0 (0)	-0.02 (-0.64,0.64)	-0.02 (-0.64,0.64)
M4_p_1301	lysine	Amino Acid	Lysine Metabolism	2850	147.113	LC/MS Pos Early	5962	5747	C00047,C00739	HMDB0003405	5144	0 (0)	0.02 (-0.63,0.65)	0.02 (-0.63,0.65)
M4_p_1302	methionine	Amino Acid	Methionine, Cysteine, SAM and Taurine Metabolism	2526	150.058	LC/MS Pos Early	6137	5907	C00073	HMDB0000696	5129	15 (0)	-0.03 (-0.6,0.57)	-0.03 (-0.6,0.57)
M4_p_1303	malate	Energy	TCA Cycle	615.6	133.014	LC/MS Neg	525	510	C00497,C00149,C00711	HMDB0000744,HMDB0031518,HMDB0000156	5144	0 (0)	-0.1 (-0.68,0.55)	-0.1 (-0.68,0.55)
M4_p_1336	palmitate (16:0)	Lipid	Long Chain Saturated Fatty Acid	5618	255.233	LC/MS Neg	985	960	C00249	HMDB0000220	5144	0 (0)	0.01 (-0.7,0.69)	0.01 (-0.7,0.69)
M4_p_1356	nonadecanoate (19:0)	Lipid	Long Chain Saturated Fatty Acid	6068	297.28	LC/MS Neg	12591	12071	C16535	HMDB0000772	5144	0 (0)	-0.07 (-0.66,0.55)	-0.07 (-0.66,0.55)
M4_p_1358	stearate (18:0)	Lipid	Long Chain Saturated Fatty Acid	5872	283.264	LC/MS Neg	5281	5091	C01530	HMDB0000827	5144	0 (0)	-0.03 (-0.66,0.64)	-0.03 (-0.66,0.64)
M4_p_1361	pentadecanoate (15:0)	Lipid	Long Chain Saturated Fatty Acid	5521	241.217	LC/MS Neg	13849	13249	C16537	HMDB0000826	5144	0 (0)	-0.08 (-0.68,0.59)	-0.08 (-0.68,0.59)
M4_p_1365	myristate (14:0)	Lipid	Long Chain Saturated Fatty Acid	5440	227.202	LC/MS Neg	11005	10539	C06424	HMDB0000806	5144	0 (0)	-0.04 (-0.7,0.69)	-0.04 (-0.7,0.69)
M4_p_1414	3-phosphoglycerate	Carbohydrate	Glycolysis, Gluconeogenesis, and Pyruvate Metabolism	590	187	LC/MS Pos Early	724	10669764	C00597	HMDB0000807	4142	1002 (19)	-0.13 (-0.68,0.5)	-0.16 (-0.65,0.46)
M4_p_1417	kynurenate	Amino Acid	Tryptophan Metabolism	2224	188.035	LC/MS Neg	3845	3712	C01717	HMDB0000715	5144	0 (0)	0.04 (-0.62,0.65)	0.04 (-0.62,0.65)
M4_p_1418	5,6-dihydrothymine	Nucleotide	Pyrimidine Metabolism, Thymine containing	1280	129.066	LC/MS Pos Early	93556	84456	C00906	HMDB0000079	3546	1598 (31)	0.04 (-0.57,0.64)	0.03 (-0.56,0.6)
M4_p_1419	5-methylthioadenosine (MTA)	Amino Acid	Polyamine Metabolism	2752	298.097	LC/MS Pos Early	439176	388321	C00170	HMDB0001173	5142	2 (0)	0.03 (-0.51,0.6)	0.03 (-0.51,0.6)
M4_p_1432	2-hydroxyphenylacetate	Amino Acid	Phenylalanine Metabolism	858.6	151.04	LC/MS Polar	11970	11476	C05852	HMDB0000669	4531	613 (12)	0.02 (-0.61,0.65)	0.02 (-0.61,0.65)
M4_p_1437	succinate	Energy	TCA Cycle	3149	117.019	LC/MS Polar	1110	1078	C00042	HMDB0000254	5129	15 (0)	0.14 (-0.11,0.41)	0.14 (-0.11,0.41)
M4_p_1444	pipecolate	Amino Acid	Lysine Metabolism	2200	130.086	LC/MS Pos Early	849	826	C00408	HMDB0000070	5144	0 (0)	-0.14 (-0.62,0.44)	-0.14 (-0.62,0.44)
M4_p_1493	ornithine	Amino Acid	Urea cycle; Arginine and Proline Metabolism	2800	133.097	LC/MS Pos Early	6262	6026	C00077	HMDB0000214	5144	0 (0)	0 (-0.6,0.64)	0 (-0.6,0.64)
M4_p_1494	5-oxoproline	Amino Acid	Glutathione Metabolism	738.5	128.035	LC/MS Neg	439685;7405	7127	C01879,C02237	HMDB0000267	5144	0 (0)	-0.04 (-0.59,0.54)	-0.04 (-0.59,0.54)
M4_p_1496	methylmalonate (MMA)	Lipid	Fatty Acid Metabolism (also BCAA Metabolism)	3078.4	117.019	LC/MS Polar	487	473	C02170	HMDB0000202	4053	1091 (21)	0.03 (-0.39,0.49)	0.04 (-0.44,0.52)
M4_p_1498	N6,N6,N6-trimethyllysine	Amino Acid	Lysine Metabolism	2825	189.16	LC/MS Pos Early	440120	140379	C03793	HMDB0001325	5144	0 (0)	0.02 (-0.59,0.61)	0.02 (-0.59,0.61)
M4_p_1505	orotate	Nucleotide	Pyrimidine Metabolism, Orotate containing	1638.1	155.01	LC/MS Polar	967	942	C00295	HMDB0000226	5142	2 (0)	-0.44 (-0.73,0.88)	-0.43 (-0.73,0.88)
M4_p_1508	pantothenate	Cofactors and Vitamins	Pantothenate and CoA Metabolism	1667	220.118	LC/MS Pos Early	6613	6361	C00864	HMDB0000210	5144	0 (0)	-0.12 (-0.63,0.48)	-0.12 (-0.63,0.48)
M4_p_1512	picolinate	Amino Acid	Tryptophan Metabolism	910	124.039	LC/MS Pos Early	1018	993	C10164	HMDB0002243	4823	321 (6)	-0.03 (-0.67,0.64)	-0.05 (-0.68,0.64)
M4_p_15122	glycerol	Lipid	Glycerolipid Metabolism	758	91.0401	LC/MS Neg	753	733	C00116	HMDB0000131	5144	0 (0)	-0.02 (-0.68,0.63)	-0.02 (-0.68,0.63)
M4_p_15140	kynurenine	Amino Acid	Tryptophan Metabolism	2739	209.092	LC/MS Pos Early	161166	141580	C00328	HMDB0000684	5144	0 (0)	0.04 (-0.6,0.65)	0.04 (-0.6,0.65)
M4_p_1515	salicylate	Xenobiotics	Drug - Topical Agents	802	137.024	LC/MS Polar	338	331	C00805	HMDB0001895	5140	4 (0)	-0.4 (-0.67,0.28)	-0.4 (-0.67,0.27)
M4_p_1516	sarcosine	Amino Acid	Glycine, Serine and Threonine Metabolism	1280	90.055	LC/MS Pos Early	1088	1057	C00213	HMDB0000271	5136	8 (0)	-0.02 (-0.6,0.6)	-0.02 (-0.6,0.6)
M4_p_1519	sucrose	Carbohydrate	Disaccharides and Oligosaccharides	3092	387.114	LC/MS Polar	5988	5768	C00089	HMDB0000258	4739	405 (8)	-0.02 (-0.7,0.63)	-0.03 (-0.7,0.64)
M4_p_15336	tartarate	Xenobiotics	Food Component/Plant	615.3	149.009	LC/MS Neg	444305;875	852	C00552,C00898,C02107	HMDB0062642,HMDB0000956	5023	121 (2)	-0.33 (-0.68,0.46)	-0.32 (-0.68,0.46)
M4_p_15443	glucuronate	Carbohydrate	Aminosugar Metabolism	3233.3	193.035	LC/MS Polar	441478;94715;23677976;65041;444791	58552	C16245	HMDB0000127	5143	1 (0)	-0.04 (-0.51,0.46)	-0.04 (-0.51,0.46)
M4_p_1549	3-hydroxyisobutyrate	Amino Acid	Leucine, Isoleucine and Valine Metabolism	1619	103.04	LC/MS Polar	11966314	10140307	C01188,C06001	HMDB0000023,HMDB0000336	5116	28 (1)	-0.02 (-0.65,0.65)	-0.02 (-0.65,0.65)
M4_p_15500	carnitine	Lipid	Carnitine Metabolism	1978	162.112	LC/MS Pos Early	288	10455	C00487,C00308	HMDB0000062	5144	0 (0)	0.03 (-0.59,0.61)	0.03 (-0.59,0.61)
M4_p_15506	choline	Lipid	Phospholipid Metabolism	1961	104.107	LC/MS Pos Early	305	149278	C00114	HMDB0000097	5144	0 (0)	0.04 (-0.63,0.66)	0.04 (-0.63,0.66)
M4_p_1552	erucate (22:1n9)	Lipid	Long Chain Monounsaturated Fatty Acid	6355.6	337.311	LC/MS Neg	8216;5281116	7924	C08316	HMDB0002068	5144	0 (0)	-0.11 (-0.64,0.5)	-0.11 (-0.64,0.5)
M4_p_1558	4-acetamidobutanoate	Amino Acid	Polyamine Metabolism	1350	146.081	LC/MS Pos Early	18189	17180	C02946	HMDB0003681	5133	11 (0)	-0.02 (-0.63,0.6)	-0.02 (-0.63,0.6)
M4_p_15581	xylose	Carbohydrate	Pentose Metabolism	1727	195.051	LC/MS Polar	135191	85957	C00181	HMDB0000098	3559	1585 (31)	-0.16 (-0.67,0.56)	-0.12 (-0.64,0.51)
M4_p_1561	alpha-tocopherol	Cofactors and Vitamins	Tocopherol Metabolism	2522	430.378	LC/MS Pos Late	86472	14265	C02477	HMDB0001893	5143	1 (0)	0 (-0.53,0.58)	0.01 (-0.53,0.58)
M4_p_1563	chenodeoxycholate	Lipid	Primary Bile Acid Metabolism	5264	391.285	LC/MS Neg	10133	NA	C02528	HMDB0000518	4481	663 (13)	-0.11 (-0.67,0.6)	-0.13 (-0.65,0.57)
M4_p_1564	citrate	Energy	TCA Cycle	582	191.02	LC/MS Neg	311	305	C00158	HMDB0000094	5144	0 (0)	0.07 (-0.5,0.57)	0.07 (-0.5,0.57)
M4_p_15650	N1-methyladenosine	Nucleotide	Purine Metabolism, Adenine containing	2120	282.12	LC/MS Pos Early	27476	4573813	C02494	HMDB0003331	5142	2 (0)	0.04 (-0.57,0.6)	0.04 (-0.57,0.6)
M4_p_1566	3-aminoisobutyrate	Nucleotide	Pyrimidine Metabolism, Thymine containing	2190	104.071	LC/MS Pos Early	64956	58481	C05145	HMDB0002166	5141	3 (0)	-0.03 (-0.68,0.62)	-0.03 (-0.68,0.62)
M4_p_1567	vanillylmandelate (VMA)	Amino Acid	Tyrosine Metabolism	941	197.046	LC/MS Neg	1245	1207	C05584	HMDB0000291	5025	119 (2)	0.05 (-0.63,0.67)	0.05 (-0.62,0.67)
M4_p_15676	3-methyl-2-oxovalerate	Amino Acid	Leucine, Isoleucine and Valine Metabolism	2064.2	129.056	LC/MS Neg	440877;439286	46	C00671,C06008,C03465	HMDB0000491	5142	2 (0)	-0.01 (-0.65,0.68)	-0.01 (-0.65,0.68)
M4_p_15677	3-methylhistidine	Amino Acid	Histidine Metabolism	906.3	168.078	LC/MS Neg	64969	58494	C01152	HMDB0000479	5137	7 (0)	-0.02 (-0.72,0.71)	-0.02 (-0.72,0.71)
M4_p_15679	xanthurenate	Amino Acid	Tryptophan Metabolism	2236	206.045	LC/MS Pos Early	5699	5497	C02470	HMDB0000881	4917	227 (4)	0.07 (-0.6,0.68)	0.07 (-0.61,0.69)
M4_p_15681	4-guanidinobutanoate	Amino Acid	Guanidino and Acetamido Metabolism	2320	146.092	LC/MS Pos Early	500	486	C01035	HMDB0003464	5138	6 (0)	0.01 (-0.65,0.63)	0.01 (-0.65,0.63)
M4_p_15685	5-hydroxylysine	Amino Acid	Lysine Metabolism	2790	163.108	LC/MS Pos Early	3032849	1002	C16741	HMDB0000450	5114	30 (1)	-0.18 (-0.68,0.49)	-0.18 (-0.68,0.49)
M4_p_15704	pimelate (C7-DC)	Lipid	Fatty Acid, Dicarboxylate	2745	159.066	LC/MS Polar	385	376	C02656	HMDB0000857	2915	2229 (43)	-0.07 (-0.65,0.51)	-0.07 (-0.61,0.5)
M4_p_15705	cystathionine	Amino Acid	Methionine, Cysteine, SAM and Taurine Metabolism	2270	223.075	LC/MS Pos Early	439258	811	C02291	HMDB0000099	5064	80 (2)	-0.05 (-0.63,0.56)	-0.05 (-0.63,0.56)
M4_p_15716	imidazole lactate	Amino Acid	Histidine Metabolism	2040	157.061	LC/MS Pos Early	793	389128	C05568	HMDB0002320	5144	0 (0)	-0.03 (-0.65,0.62)	-0.03 (-0.65,0.62)
M4_p_1572	glycerate	Carbohydrate	Glycolysis, Gluconeogenesis, and Pyruvate Metabolism	2070.4	105.019	LC/MS Polar	752;439194	732	C00258	HMDB0006372,HMDB0000139	5144	0 (0)	0.02 (-0.61,0.64)	0.02 (-0.61,0.64)
M4_p_15720	N-acetylglutamate	Amino Acid	Glutamate Metabolism	1050	190.071	LC/MS Pos Early	70914	1266066	C00624	HMDB0001138	5142	2 (0)	-0.01 (-0.67,0.67)	-0.01 (-0.67,0.67)
M4_p_15730	suberate (C8-DC)	Lipid	Fatty Acid, Dicarboxylate	2577.6	173.082	LC/MS Polar	10457	10025	C08278	HMDB0000893	3977	1167 (23)	-0.11 (-0.61,0.43)	-0.12 (-0.6,0.4)
M4_p_15745	methylsuccinate	Amino Acid	Leucine, Isoleucine and Valine Metabolism	2800	131.035	LC/MS Polar	10349	9922	NA	HMDB0001844	5091	53 (1)	0.03 (-0.63,0.65)	0.03 (-0.63,0.65)
M4_p_15753	hippurate	Xenobiotics	Benzoate Metabolism	2106.9	178.051	LC/MS Neg	464	451	C01586	HMDB0000714	5144	0 (0)	0.06 (-0.61,0.7)	0.06 (-0.61,0.7)
M4_p_15765	ethylmalonate	Amino Acid	Leucine, Isoleucine and Valine Metabolism	2785	131.035	LC/MS Polar	11756	11263	NA	HMDB0000622	5142	2 (0)	-0.09 (-0.68,0.55)	-0.09 (-0.68,0.55)
M4_p_15772	ribitol	Carbohydrate	Pentose Metabolism	1789.6	151.061	LC/MS Polar	6912	10254628	C00532,C01904,C00474,C00379	HMDB0002917,HMDB0000508,HMDB0001851,HMDB0000568	5014	130 (3)	-0.06 (-0.6,0.52)	-0.06 (-0.6,0.52)
M4_p_1585	N-acetylalanine	Amino Acid	Alanine and Aspartate Metabolism	1564.8	130.051	LC/MS Polar	88064	79449	C02847	HMDB0000766	5143	1 (0)	0.02 (-0.6,0.63)	0.02 (-0.6,0.63)
M4_p_1587	N-acetylleucine	Amino Acid	Leucine, Isoleucine and Valine Metabolism	2400	172.098	LC/MS Neg	70912	64075	C02710	HMDB0011756	5040	104 (2)	-0.01 (-0.65,0.65)	0 (-0.66,0.65)
M4_p_1589	N-acetylmethionine	Amino Acid	Methionine, Cysteine, SAM and Taurine Metabolism	1155	190.054	LC/MS Polar	448580	395338	C02712	HMDB0011745	5119	25 (0)	0.03 (-0.58,0.61)	0.03 (-0.58,0.61)
M4_p_1591	N-acetylvaline	Amino Acid	Leucine, Isoleucine and Valine Metabolism	1704	158.082	LC/MS Neg	66789	60154	NA	HMDB0011757	5129	15 (0)	0 (-0.66,0.66)	0.01 (-0.66,0.66)
M4_p_15990	glycerophosphorylcholine (GPC)	Lipid	Phospholipid Metabolism	672	258.11	LC/MS Pos Early	71920	571409	C00670	HMDB0000086	5144	0 (0)	-0.04 (-0.62,0.55)	-0.04 (-0.62,0.55)
M4_p_1600	phosphoethanolamine	Lipid	Phospholipid Metabolism	700	142.026	LC/MS Pos Early	1015	990	C00346	HMDB0000224	5094	50 (1)	-0.08 (-0.62,0.5)	-0.07 (-0.62,0.5)
M4_p_1604	urate	Nucleotide	Purine Metabolism, (Hypo)Xanthine/Inosine containing	776	169.036	LC/MS Pos Early	1175	NA	C00366	HMDB0000289	5144	0 (0)	0.07 (-0.6,0.66)	0.07 (-0.6,0.66)
M4_p_1605	ursodeoxycholate	Lipid	Secondary Bile Acid Metabolism	5055	391.285	LC/MS Neg	31401	29131	C07880	HMDB0000946	4495	649 (13)	-0.04 (-0.69,0.62)	-0.08 (-0.7,0.6)
M4_p_1638	arginine	Amino Acid	Urea cycle; Arginine and Proline Metabolism	2825	175.119	LC/MS Pos Early	6322	227	C00062	HMDB0000517	5144	0 (0)	0.04 (-0.59,0.66)	0.04 (-0.59,0.66)
M4_p_1642	caprate (10:0)	Lipid	Medium Chain Fatty Acid	5090.7	171.139	LC/MS Neg	2969	2863	C01571	HMDB0000511	5143	1 (0)	-0.05 (-0.74,0.71)	-0.05 (-0.74,0.71)
M4_p_1643	fumarate	Energy	TCA Cycle	3084	115.004	LC/MS Polar	444972	10197150	C00122	HMDB0000134	5127	17 (0)	-0.07 (-0.64,0.54)	-0.07 (-0.64,0.54)
M4_p_1644	heptanoate (7:0)	Lipid	Medium Chain Fatty Acid	3670	129.092	LC/MS Neg	8094	7803	C17714	HMDB0000666	3961	1183 (23)	-0.03 (-0.62,0.6)	-0.03 (-0.58,0.54)
M4_p_1645	laurate (12:0)	Lipid	Medium Chain Fatty Acid	5300	199.17	LC/MS Neg	3893	3756	C02679	HMDB0000638	5144	0 (0)	-0.05 (-0.71,0.65)	-0.05 (-0.71,0.65)
M4_p_1648	serine	Amino Acid	Glycine, Serine and Threonine Metabolism	1239	106.05	LC/MS Pos Early	5951	5736	C00065	HMDB0000187	5144	0 (0)	0.01 (-0.64,0.64)	0.01 (-0.64,0.64)
M4_p_1649	valine	Amino Acid	Leucine, Isoleucine and Valine Metabolism	2135	116.072	LC/MS Polar	6287	6050	C00183	HMDB0000883	5142	2 (0)	0.02 (-0.63,0.66)	0.02 (-0.63,0.66)
M4_p_1669	4-hydroxyphenylpyruvate	Amino Acid	Tyrosine Metabolism	1690	179.035	LC/MS Neg	979	954	C01179	HMDB0000707	3752	1392 (27)	-0.02 (-0.6,0.6)	-0.02 (-0.61,0.6)
M4_p_1670	urea	Amino Acid	Urea cycle; Arginine and Proline Metabolism	700	121.072	LC/MS Pos Early	1176	1143	C00086	HMDB0000294	5144	0 (0)	-0.01 (-0.65,0.63)	-0.01 (-0.65,0.63)
M4_p_1712	cortisol	Lipid	Corticosteroids	4710	361.202	LC/MS Neg	5754	NA	C00735	HMDB0000063	4978	166 (3)	0.14 (-0.35,0.61)	0.17 (-0.37,0.62)
M4_p_1769	cortisone	Lipid	Corticosteroids	4575	359.186	LC/MS Neg	222786	361685	C00762	HMDB0002802	4857	287 (6)	0.16 (-0.42,0.63)	0.2 (-0.42,0.66)
M4_p_17747	sphingosine	Lipid	Sphingosines	1393	300.29	LC/MS Pos Late	5280335	4510275	C00319	HMDB0000252	4944	200 (4)	-0.2 (-0.69,0.55)	-0.2 (-0.68,0.53)
M4_p_17805	dihomo-linoleate (20:2n6)	Lipid	Long Chain Polyunsaturated Fatty Acid (n3 and n6)	5730	307.264	LC/MS Neg	6439848	4944228	C16525	HMDB0005060	5143	1 (0)	-0.05 (-0.68,0.63)	-0.05 (-0.68,0.63)
M4_p_17945	2-hydroxystearate	Lipid	Fatty Acid, Monohydroxy	5695	299.259	LC/MS Neg	69417;439885;439887	62625	C03045,C03042	HMDB0062549	5144	0 (0)	0 (-0.59,0.58)	0 (-0.59,0.58)
M4_p_1806	retinol (Vitamin A)	Cofactors and Vitamins	Vitamin A Metabolism	1636	269.226	LC/MS Pos Late	445354	393012	C00473	HMDB0000305	5143	1 (0)	0.02 (-0.6,0.62)	0.02 (-0.6,0.62)
M4_p_18245	gamma-glutamylhistidine	Peptide	Gamma-glutamyl Amino Acid	2740	285.119	LC/MS Pos Early	7017195	5380197	NA	HMDB0029151	5143	1 (0)	0.04 (-0.57,0.63)	0.04 (-0.57,0.63)
M4_p_18280	gentisate	Amino Acid	Tyrosine Metabolism	905	153.019	LC/MS Polar	3469	3350	C00628	HMDB0000152	5044	100 (2)	0.03 (-0.64,0.63)	0.04 (-0.64,0.64)
M4_p_18281	2-hydroxyhippurate (salicylurate)	Xenobiotics	Benzoate Metabolism	1123.9	194.046	LC/MS Polar	10253	9835	C07588	HMDB0000840	4984	160 (3)	-0.34 (-0.69,0.44)	-0.34 (-0.68,0.4)
M4_p_18335	quinate	Xenobiotics	Food Component/Plant	2432.9	191.056	LC/MS Polar	6508	10246715	C00296	HMDB0003072	5129	15 (0)	0.26 (-0.34,0.65)	0.26 (-0.34,0.65)
M4_p_18349	indolelactate	Amino Acid	Tryptophan Metabolism	2600	206.081	LC/MS Pos Early	92904	83867	C02043	HMDB0000671	5144	0 (0)	0.02 (-0.61,0.64)	0.02 (-0.61,0.64)
M4_p_18362	azelate (C9-DC)	Lipid	Fatty Acid, Dicarboxylate	2520	187.098	LC/MS Polar	2266	2179	C08261	HMDB0000784	4877	267 (5)	-0.07 (-0.62,0.49)	-0.08 (-0.63,0.49)
M4_p_18368	cys-gly, oxidized	Amino Acid	Glutathione Metabolism	2947	355.074	LC/MS Pos Early	333293	295316	NA	NA	5141	3 (0)	0.03 (-0.61,0.65)	0.03 (-0.61,0.65)
M4_p_18369	gamma-glutamylleucine	Peptide	Gamma-glutamyl Amino Acid	2991	261.144	LC/MS Pos Early	151023	133115	NA	HMDB0011171	5143	1 (0)	0.02 (-0.6,0.65)	0.02 (-0.61,0.65)
M4_p_18374	methionine sulfoxide	Amino Acid	Methionine, Cysteine, SAM and Taurine Metabolism	1272	166.053	LC/MS Pos Early	158980	139840	C02989	HMDB0002005	5144	0 (0)	-0.04 (-0.66,0.63)	-0.04 (-0.66,0.63)
M4_p_18392	theobromine	Xenobiotics	Xanthine Metabolism	1600	181.072	LC/MS Pos Early	5429	5236	C07480	HMDB0002825	5110	34 (1)	0.06 (-0.58,0.66)	0.06 (-0.58,0.66)
M4_p_18394	theophylline	Xenobiotics	Xanthine Metabolism	2356.9	179.057	LC/MS Neg	2153	2068	C07130	HMDB0001889	4990	154 (3)	0.16 (-0.45,0.6)	0.19 (-0.47,0.62)
M4_p_18467	eicosapentaenoate (EPA; 20:5n3)	Lipid	Long Chain Polyunsaturated Fatty Acid (n3 and n6)	5450	301.217	LC/MS Neg	446284	393682	C06428	HMDB0001999	5144	0 (0)	-0.06 (-0.67,0.62)	-0.06 (-0.67,0.62)
M4_p_18476	glycocholate	Lipid	Primary Bile Acid Metabolism	5163	464.302	LC/MS Neg	10140	9734	C01921	HMDB0000138	5140	4 (0)	-0.02 (-0.65,0.63)	-0.02 (-0.65,0.63)
M4_p_18477	glycodeoxycholate	Lipid	Secondary Bile Acid Metabolism	1302	450.321	LC/MS Pos Late	3035026	NA	C05464	HMDB00631	3321	1823 (35)	-0.02 (-0.71,0.66)	-0.13 (-0.67,0.58)
M4_p_18494	taurochenodeoxycholate	Lipid	Primary Bile Acid Metabolism	5250	498.289	LC/MS Neg	387316	343282	C05465	HMDB0000951	5128	16 (0)	0 (-0.64,0.64)	0 (-0.64,0.64)
M4_p_18497	taurocholate	Lipid	Primary Bile Acid Metabolism	5150	514.284	LC/MS Neg	46783527;6675	NA	C05122	HMDB0000036	4776	368 (7)	-0.07 (-0.71,0.6)	-0.08 (-0.73,0.61)
M4_p_1868	cysteine	Amino Acid	Methionine, Cysteine, SAM and Taurine Metabolism	1475	122.027	LC/MS Pos Early	5862	5653	C00097	HMDB0000574	5144	0 (0)	0.06 (-0.56,0.65)	0.06 (-0.56,0.65)
M4_p_1898	proline	Amino Acid	Urea cycle; Arginine and Proline Metabolism	1603	116.071	LC/MS Pos Early	145742;614;8988	128566	C00148,C000763	HMDB0000162,HMDB0003411	5144	0 (0)	-0.01 (-0.65,0.64)	-0.01 (-0.65,0.64)
M4_p_1899	quinolinate	Cofactors and Vitamins	Nicotinate and Nicotinamide Metabolism	845	168.029	LC/MS Pos Early	1066	1037	C03722	HMDB0000232	5144	0 (0)	-0.03 (-0.63,0.6)	-0.03 (-0.63,0.6)
M4_p_19130	1,2-dipalmitoyl-GPC (16:0/16:0)	Lipid	Phosphatidylcholine (PC)	2450	734.569	LC/MS Pos Late	452110	398235	D03585	HMDB0000564	5143	1 (0)	-0.02 (-0.68,0.63)	-0.01 (-0.66,0.62)
M4_p_19258	1-myristoyl-2-palmitoyl-GPC (14:0/16:0)	Lipid	Phosphatidylcholine (PC)	2250	706.538	LC/MS Pos Late	129657	114798	NA	HMDB0007869	5143	1 (0)	0.03 (-0.66,0.71)	0.03 (-0.66,0.71)
M4_p_19263	1-palmitoyl-2-oleoyl-GPE (16:0/18:1)	Lipid	Phosphatidylethanolamine (PE)	2600	718.538	LC/MS Pos Late	5283496	4446615	NA	HMDB0005320	5143	1 (0)	-0.02 (-0.67,0.65)	-0.02 (-0.66,0.65)
M4_p_19265	1-stearoyl-2-oleoyl-GPS (18:0/18:1)	Lipid	Phosphatidylserine (PS)	3000	790.559	LC/MS Pos Late	9547087	7826037	NA	HMDB0010163	4331	813 (16)	-0.21 (-0.68,0.5)	-0.21 (-0.65,0.44)
M4_p_19324	1-stearoyl-GPI (18:0)	Lipid	Lysophospholipid	5794	599.32	LC/MS Neg	71581135;42607495	21403067	NA	HMDB0240261	5144	0 (0)	-0.01 (-0.65,0.65)	-0.01 (-0.65,0.65)
M4_p_19503	stearoyl sphingomyelin (d18:1/18:0)	Lipid	Sphingomyelins	2450	731.606	LC/MS Pos Late	6453725	4956085	C00550	HMDB0001348	5140	4 (0)	0.05 (-0.61,0.66)	0.05 (-0.6,0.66)
M4_p_20675	1,5-anhydroglucitol (1,5-AG)	Carbohydrate	Glycolysis, Gluconeogenesis, and Pyruvate Metabolism	802	163.061	LC/MS Neg	64960	NA	C07326	HMDB0002712	5144	0 (0)	0.22 (-0.39,0.66)	0.22 (-0.39,0.66)
M4_p_20676	maleate	Lipid	Fatty Acid, Dicarboxylate	2640	115.004	LC/MS Polar	444266	392248	C01384	HMDB0000176	5109	35 (1)	0.03 (-0.73,0.61)	0.03 (-0.73,0.62)
M4_p_20693	tartronate (hydroxymalonate)	Xenobiotics	Food Component/Plant	610	118.999	LC/MS Neg	45	44	C02287	HMDB0035227	5140	4 (0)	0.08 (-0.59,0.68)	0.08 (-0.59,0.69)
M4_p_20694	oxalate (ethanedioate)	Cofactors and Vitamins	Ascorbate and Aldarate Metabolism	603	88.988	LC/MS Neg	971	946	C00209	HMDB0002329	5144	0 (0)	0.06 (-0.6,0.66)	0.06 (-0.6,0.66)
M4_p_20699	erythritol	Xenobiotics	Food Component/Plant	1491	167.056	LC/MS Polar	222285	13835932	C00503	HMDB0002994	5131	13 (0)	-0.04 (-0.64,0.6)	-0.04 (-0.63,0.6)
M4_p_21025	iminodiacetate (IDA)	Xenobiotics	Chemical	830	134.045	LC/MS Pos Early	8897	8557	C19911	HMDB0011753	5120	24 (0)	0.02 (-0.26,0.32)	0.05 (-0.21,0.32)
M4_p_21127	1-palmitoylglycerol (16:0)	Lipid	Monoacylglycerol	6550	255.233	LC/MS Neg	14900	14201	NA	HMDB0011564	5134	10 (0)	-0.05 (-0.63,0.59)	-0.05 (-0.62,0.59)
M4_p_21158	3-hydroxymyristate	Lipid	Fatty Acid, Monohydroxy	5335	243.197	LC/MS Neg	16064	15252	NA	NA	5102	42 (1)	-0.01 (-0.69,0.67)	0 (-0.69,0.67)
M4_p_21184	1-oleoylglycerol (18:1)	Lipid	Monoacylglycerol	6650	281.249	LC/MS Neg	5283468	4446588	NA	HMDB0011567	5143	1 (0)	-0.03 (-0.63,0.57)	-0.03 (-0.63,0.57)
M4_p_21232	2-oleoylglycerol (18:1)	Lipid	Monoacylglycerol	6500	281.249	LC/MS Neg	5319879	4478086	NA	HMDB0011537	4638	506 (10)	0.04 (-0.59,0.62)	0.01 (-0.61,0.61)
M4_p_2125	taurine	Amino Acid	Methionine, Cysteine, SAM and Taurine Metabolism	660	126.022	LC/MS Pos Early	1123	1091	C00245	HMDB0000251	5144	0 (0)	-0.03 (-0.59,0.56)	-0.03 (-0.59,0.56)
M4_p_2132	citrulline	Amino Acid	Urea cycle; Arginine and Proline Metabolism	1520	176.103	LC/MS Pos Early	9750	810	C00327	HMDB0000904	5144	0 (0)	0.1 (-0.54,0.66)	0.1 (-0.54,0.66)
M4_p_2137	biliverdin	Cofactors and Vitamins	Hemoglobin and Porphyrin Metabolism	1016	583.255	LC/MS Pos Late	5280353	10628548	C00500	HMDB0001008	5140	4 (0)	-0.03 (-0.64,0.63)	-0.03 (-0.64,0.63)
M4_p_22001	3-hydroxyoctanoate	Lipid	Fatty Acid, Monohydroxy	3446	159.103	LC/MS Neg	26613	24791	C20793	HMDB0001954	5143	1 (0)	-0.05 (-0.64,0.57)	-0.05 (-0.64,0.57)
M4_p_22036	2-hydroxyoctanoate	Lipid	Fatty Acid, Monohydroxy	3736.8	159.103	LC/MS Neg	5312860;6995013;94180	84994	NA	HMDB0002264	5132	12 (0)	-0.06 (-0.61,0.55)	-0.06 (-0.61,0.55)
M4_p_22053	3-hydroxydecanoate	Lipid	Fatty Acid, Monohydroxy	4634.7	187.134	LC/MS Neg	26612	24790	NA	HMDB0002203	5144	0 (0)	-0.02 (-0.67,0.6)	-0.02 (-0.67,0.6)
M4_p_22116	4-methyl-2-oxopentanoate	Amino Acid	Leucine, Isoleucine and Valine Metabolism	2170	129.056	LC/MS Neg	70	69	C00233	HMDB0000695	5144	0 (0)	0.03 (-0.63,0.67)	0.03 (-0.63,0.67)
M4_p_22130	phenyllactate (PLA)	Amino Acid	Phenylalanine Metabolism	2208	165.056	LC/MS Neg	3848	3715	C05607	HMDB0000779,HMDB0000563	5144	0 (0)	-0.09 (-0.62,0.53)	-0.09 (-0.62,0.53)
M4_p_22132	alpha-hydroxyisocaproate	Amino Acid	Leucine, Isoleucine and Valine Metabolism	1840	131.071	LC/MS Neg	92779;83697;439960	75520	C03264	HMDB0000665,HMDB0000624,HMDB00746	4582	562 (11)	0.03 (-0.65,0.67)	0.02 (-0.65,0.67)
M4_p_22137	homoarginine	Amino Acid	Urea cycle; Arginine and Proline Metabolism	2882	189.135	LC/MS Pos Early	9085	8732	C01924	HMDB0000670	5144	0 (0)	0 (-0.64,0.67)	0 (-0.64,0.67)
M4_p_22138	homocitrulline	Amino Acid	Urea cycle; Arginine and Proline Metabolism	1908	190.119	LC/MS Pos Early	65072	58582	C02427	HMDB0000679	4941	203 (4)	0.02 (-0.64,0.67)	0.03 (-0.65,0.67)
M4_p_22163	EDTA	Xenobiotics	Chemical	643	291.083	LC/MS Neg	6049	5826	C00284	HMDB0015109	5129	15 (0)	0.06 (-0.09,0.2)	0.08 (-0.07,0.21)
M4_p_22176	cysteine s-sulfate	Amino Acid	Methionine, Cysteine, SAM and Taurine Metabolism	2273	199.969	LC/MS Polar	115015	102939	C05824	HMDB0000731	5140	4 (0)	-0.05 (-0.58,0.51)	-0.05 (-0.58,0.51)
M4_p_22185	N-acetylaspartate (NAA)	Amino Acid	Alanine and Aspartate Metabolism	620.5	174.041	LC/MS Neg	65065	58576	C01042	HMDB0000812	4542	602 (12)	0.02 (-0.54,0.57)	0.02 (-0.53,0.56)
M4_p_22842	cholate	Lipid	Primary Bile Acid Metabolism	5165	407.28	LC/MS Neg	221493	NA	C00695	HMDB0000619	5077	67 (1)	-0.25 (-0.74,0.61)	-0.25 (-0.73,0.6)
M4_p_2730	gamma-glutamylglutamine	Peptide	Gamma-glutamyl Amino Acid	1430	276.119	LC/MS Pos Early	150914	133013	C05283	HMDB0011738	5143	1 (0)	0.06 (-0.57,0.66)	0.07 (-0.56,0.65)
M4_p_2734	gamma-glutamyltyrosine	Peptide	Gamma-glutamyl Amino Acid	2518	311.124	LC/MS Pos Early	94340	85142	NA	HMDB0011741	4958	186 (4)	0.05 (-0.62,0.64)	0.05 (-0.63,0.64)
M4_p_27447	1-linoleoylglycerol (18:2)	Lipid	Monoacylglycerol	6477	279.233	LC/MS Neg	5283469	4446589	NA	HMDB0011568	5144	0 (0)	-0.04 (-0.63,0.57)	-0.04 (-0.63,0.57)
M4_p_27513	indoleacetate	Amino Acid	Tryptophan Metabolism	2200	174.056	LC/MS Neg	802	780	C00954	HMDB0000197	5144	0 (0)	-0.12 (-0.64,0.52)	-0.12 (-0.64,0.52)
M4_p_2761	thyroxine	Amino Acid	Tyrosine Metabolism	4808	775.679	LC/MS Neg	5819	5614	C01829	HMDB0000248	5142	2 (0)	0.02 (-0.63,0.63)	0.02 (-0.63,0.63)
M4_p_27665	1-methylnicotinamide	Cofactors and Vitamins	Nicotinate and Nicotinamide Metabolism	1940	137.071	LC/MS Pos Early	457	8305504	C02918	HMDB0000699	5143	1 (0)	-0.02 (-0.59,0.55)	-0.02 (-0.59,0.55)
M4_p_27672	3-indoxyl sulfate	Amino Acid	Tryptophan Metabolism	2222.2	212.002	LC/MS Neg	10258	9840	NA	HMDB0000682	5144	0 (0)	0.09 (-0.54,0.63)	0.09 (-0.54,0.63)
M4_p_27710	N-acetylglycine	Amino Acid	Glycine, Serine and Threonine Metabolism	826	118.05	LC/MS Pos Early	10972	10507	NA	HMDB0000532	5144	0 (0)	-0.12 (-0.7,0.57)	-0.12 (-0.7,0.57)
M4_p_27718	creatine	Amino Acid	Creatine Metabolism	1947	132.077	LC/MS Pos Early	586	566	C00300	HMDB0000064	5144	0 (0)	0 (-0.71,0.73)	0 (-0.71,0.73)
M4_p_27719	galactonate	Carbohydrate	Fructose, Mannose and Galactose Metabolism	3085	195.051	LC/MS Polar	12310779;128869	114198	C15930,C00880	HMDB0000565	4672	472 (9)	0.08 (-0.61,0.66)	0.08 (-0.63,0.66)
M4_p_27731	ribonate	Carbohydrate	Pentose Metabolism	2425	165.04	LC/MS Polar	5460677	4574162	C01685	HMDB0000867	5113	31 (1)	0.04 (-0.56,0.63)	0.04 (-0.56,0.64)
M4_p_27738	threonate	Cofactors and Vitamins	Ascorbate and Aldarate Metabolism	2384	135.03	LC/MS Polar	5460407;151152	133224	C01620	HMDB0000943,HMDB0062620	5143	1 (0)	0.05 (-0.57,0.63)	0.05 (-0.57,0.63)
M4_p_2829	N-formylmethionine	Amino Acid	Methionine, Cysteine, SAM and Taurine Metabolism	1543.8	176.039	LC/MS Neg	439750	388809	C03145	HMDB0001015	5144	0 (0)	0.02 (-0.62,0.63)	0.02 (-0.62,0.63)
M4_p_30460	1-methylhistidine	Amino Acid	Histidine Metabolism	2755	170.092	LC/MS Pos Early	92105	83153	C01152	HMDB0000001	4883	261 (5)	0.04 (-0.55,0.64)	0.04 (-0.56,0.64)
M4_p_3127	hypoxanthine	Nucleotide	Purine Metabolism, (Hypo)Xanthine/Inosine containing	1291.2	135.031	LC/MS Neg	790;135398638	768	C00262	HMDB0000157	5124	20 (0)	-0.01 (-0.64,0.66)	-0.01 (-0.64,0.66)
M4_p_3141	betaine	Amino Acid	Glycine, Serine and Threonine Metabolism	1064	118.086	LC/MS Pos Early	247	24219951173	C00719	HMDB0000043	5144	0 (0)	0 (-0.59,0.59)	0 (-0.59,0.59)
M4_p_3147	xanthine	Nucleotide	Purine Metabolism, (Hypo)Xanthine/Inosine containing	2023	151.026	LC/MS Polar	1188	1151	C00385	HMDB0000292	5143	1 (0)	-0.41 (-0.7,0.67)	-0.41 (-0.7,0.67)
M4_p_31536	N-(2-furoyl)glycine	Xenobiotics	Food Component/Plant	1600	170.045	LC/MS Pos Early	21863	20549	NA	HMDB0000439	5058	86 (2)	0.22 (-0.72,0.79)	0.22 (-0.73,0.8)
M4_p_3155	3-ureidopropionate	Nucleotide	Pyrimidine Metabolism, Uracil containing	875	133.061	LC/MS Pos Early	111	109	C02642	HMDB0000026	5105	39 (1)	-0.06 (-0.64,0.5)	-0.06 (-0.64,0.51)
M4_p_31555	pyridoxate	Cofactors and Vitamins	Vitamin B6 Metabolism	2185	182.046	LC/MS Neg	6723	6467	C00847	HMDB0000017	5143	1 (0)	-0.15 (-0.6,0.38)	-0.15 (-0.6,0.38)
M4_p_31591	androsterone sulfate	Lipid	Androgenic Steroids	5022	369.174	LC/MS Neg	159663	19988780	NA	HMDB0002759	5135	9 (0)	0.2 (-0.49,0.7)	0.2 (-0.49,0.7)
M4_p_31787	3-carboxy-4-methyl-5-propyl-2-furanpropanoate (CMPF)	Lipid	Fatty Acid, Dicarboxylate	2800	239.092	LC/MS Neg	123979	110498	NA	HMDB0061112	5136	8 (0)	0.16 (-0.54,0.69)	0.16 (-0.54,0.69)
M4_p_31912	glycolithocholate	Lipid	Secondary Bile Acid Metabolism	5357.1	432.312	LC/MS Neg	115245	103116	C15557	HMDB00698	3480	1664 (32)	-0.03 (-0.72,0.66)	-0.11 (-0.67,0.59)
M4_p_31932	propionylglycine	Lipid	Fatty Acid Metabolism (also BCAA Metabolism)	1502.5	130.051	LC/MS Polar	98681	89122	NA	HMDB0000783	3912	1232 (24)	-0.05 (-0.66,0.63)	-0.07 (-0.63,0.56)
M4_p_31940	3-methylcrotonylglycine	Amino Acid	Leucine, Isoleucine and Valine Metabolism	1980	158.081	LC/MS Pos Early	169485	148224	C20828	HMDB0000459	4346	798 (16)	0.01 (-0.6,0.61)	-0.02 (-0.6,0.57)
M4_p_31943	3-hydroxysebacate	Lipid	Fatty Acid, Monohydroxy	2411	217.108	LC/MS Polar	3017884	2285525	NA	HMDB0000350	3433	1711 (33)	-0.1 (-0.67,0.61)	-0.11 (-0.67,0.55)
M4_p_32197	3-(4-hydroxyphenyl)lactate	Amino Acid	Tyrosine Metabolism	1379	181.051	LC/MS Neg	9378	9010	C03672	HMDB0000755	5141	3 (0)	-0.03 (-0.62,0.61)	-0.03 (-0.62,0.61)
M4_p_32198	acetylcarnitine (C2)	Lipid	Fatty Acid Metabolism (Acyl Carnitine, Short Chain)	2282	204.123	LC/MS Pos Early	7045767	5406074	C02571	HMDB0000201	5144	0 (0)	0.03 (-0.63,0.65)	0.03 (-0.63,0.65)
M4_p_32306	trans-4-hydroxyproline	Amino Acid	Urea cycle; Arginine and Proline Metabolism	1064	132.066	LC/MS Pos Early	5810	5605	C01157	HMDB0000725	5144	0 (0)	-0.05 (-0.69,0.64)	-0.05 (-0.69,0.64)
M4_p_32328	hexanoylcarnitine (C6)	Lipid	Fatty Acid Metabolism (Acyl Carnitine, Medium Chain)	3358	260.186	LC/MS Pos Early	6426853	4932273	NA	HMDB0000756	5144	0 (0)	0.02 (-0.63,0.63)	0.02 (-0.63,0.63)
M4_p_32342	adenosine 5'-monophosphate (AMP)	Nucleotide	Purine Metabolism, Adenine containing	1013	348.07	LC/MS Pos Early	6083	10239183	C00020	HMDB0000045	5144	0 (0)	-0.1 (-0.71,0.6)	-0.1 (-0.71,0.6)
M4_p_32346	glycochenodeoxycholate	Lipid	Primary Bile Acid Metabolism	5236.1	448.307	LC/MS Neg	12544	NA	C05466	HMDB0000637	5144	0 (0)	0.06 (-0.61,0.65)	0.06 (-0.61,0.65)
M4_p_32349	4-imidazoleacetate	Amino Acid	Histidine Metabolism	2055	127.05	LC/MS Pos Early	96215	86856	C02835	HMDB0002024	2892	2252 (44)	0.07 (-0.53,0.57)	0.04 (-0.54,0.56)
M4_p_32350	1-methyl-4-imidazoleacetate	Amino Acid	Histidine Metabolism	2064	141.066	LC/MS Pos Early	75810	68319	C05828	HMDB0002820	5144	0 (0)	-0.08 (-0.67,0.55)	-0.08 (-0.67,0.55)
M4_p_32377	N-acetylneuraminate	Carbohydrate	Aminosugar Metabolism	660	310.113	LC/MS Pos Early	439197	10292217	C00270	HMDB0000230	5144	0 (0)	-0.03 (-0.67,0.64)	-0.03 (-0.67,0.64)
M4_p_32388	dodecanedioate (C12-DC)	Lipid	Fatty Acid, Dicarboxylate	2990	229.145	LC/MS Neg	12736	12213	C02678	HMDB0000623	5133	11 (0)	-0.03 (-0.66,0.63)	-0.03 (-0.66,0.63)
M4_p_32390	N-acetyltyrosine	Amino Acid	Tyrosine Metabolism	1680	222.077	LC/MS Neg	68310	61606	NA	HMDB0000866	4421	723 (14)	-0.05 (-0.69,0.62)	-0.06 (-0.68,0.62)
M4_p_32397	3-hydroxy-2-ethylpropionate	Amino Acid	Leucine, Isoleucine and Valine Metabolism	1443.3	117.056	LC/MS Polar	188979	164207	NA	HMDB0000396	5138	6 (0)	0.02 (-0.64,0.66)	0.02 (-0.64,0.66)
M4_p_32398	sebacate (C10-DC)	Lipid	Fatty Acid, Dicarboxylate	2147	201.113	LC/MS Polar	5192	5004	C08277	HMDB0000792	4907	237 (5)	-0.06 (-0.65,0.55)	-0.08 (-0.65,0.55)
M4_p_32401	trigonelline (N'-methylnicotinate)	Cofactors and Vitamins	Nicotinate and Nicotinamide Metabolism	1388	138.055	LC/MS Pos Early	5570	5369	C01004	HMDB0000875	5144	0 (0)	0.28 (-0.53,0.73)	0.28 (-0.53,0.73)
M4_p_32405	indolepropionate	Amino Acid	Tryptophan Metabolism	2795	188.072	LC/MS Neg	3744	3613	NA	HMDB0002302	5049	95 (2)	0.06 (-0.52,0.6)	0.07 (-0.52,0.6)
M4_p_32412	butyrylcarnitine (C4)	Lipid	Fatty Acid Metabolism (also BCAA Metabolism)	2860	232.154	LC/MS Pos Early	439829	184820	C02862	HMDB0002013	5004	140 (3)	-0.08 (-0.65,0.58)	-0.08 (-0.65,0.58)
M4_p_32413	2-hydroxymyristate	Lipid	Fatty Acid, Monohydroxy	5364	243.197	LC/MS Neg	1563	1508	C13790	HMDB02261	3228	1916 (37)	-0.04 (-0.67,0.61)	-0.03 (-0.67,0.62)
M4_p_32415	docosadienoate (22:2n6)	Lipid	Long Chain Polyunsaturated Fatty Acid (n3 and n6)	6034	335.296	LC/MS Neg	5282807	4445934	C16533	HMDB0061714	5138	6 (0)	-0.03 (-0.66,0.62)	-0.03 (-0.66,0.62)
M4_p_32418	myristoleate (14:1n5)	Lipid	Long Chain Monounsaturated Fatty Acid	5346.9	225.186	LC/MS Neg	5281119	4444564	C08322	HMDB0002000	5125	19 (0)	-0.01 (-0.69,0.68)	-0.01 (-0.69,0.68)
M4_p_32425	dehydroepiandrosterone sulfate (DHEA-S)	Lipid	Androgenic Steroids	4745	367.158	LC/MS Neg	12594	12074	C04555	HMDB0001032	5142	2 (0)	0.12 (-0.52,0.69)	0.12 (-0.52,0.69)
M4_p_32445	3-methylxanthine	Xenobiotics	Xanthine Metabolism	1415	167.056	LC/MS Pos Early	70639	63805	C16357	HMDB0001886	5068	76 (1)	0.06 (-0.66,0.67)	0.06 (-0.67,0.68)
M4_p_32452	propionylcarnitine (C3)	Lipid	Fatty Acid Metabolism (also BCAA Metabolism)	2590	218.139	LC/MS Pos Early	107738	96904	C03017	HMDB0000824	5144	0 (0)	0.03 (-0.63,0.66)	0.03 (-0.63,0.66)
M4_p_32455	linoleamide (18:2n6)	Lipid	Fatty Acid, Amide	6205	278.249	LC/MS Neg	6435901	4940587	NA	HMDB0062656	5144	0 (0)	-0.03 (-0.59,0.55)	-0.03 (-0.59,0.55)
M4_p_32457	3-hydroxylaurate	Lipid	Fatty Acid, Monohydroxy	5175	215.165	LC/MS Neg	94216	85026	NA	HMDB0000387	5141	3 (0)	0.01 (-0.67,0.68)	0.02 (-0.67,0.68)
M4_p_32458	oleamide	Lipid	Fatty Acid, Amide	1677	282.279	LC/MS Pos Late	5283387	4446508	C19670	HMDB0002117	5125	19 (0)	0.02 (-0.59,0.6)	0.01 (-0.59,0.6)
M4_p_32492	caprylate (8:0)	Lipid	Medium Chain Fatty Acid	4362	143.108	LC/MS Neg	379	370	C06423	HMDB0000482	4538	606 (12)	-0.1 (-0.71,0.6)	-0.13 (-0.7,0.57)
M4_p_32497	10-undecenoate (11:1n1)	Lipid	Medium Chain Fatty Acid	5085.8	183.139	LC/MS Neg	14891	10771160	C13910	HMDB0033724	5144	0 (0)	0.06 (-0.59,0.67)	0.06 (-0.59,0.67)
M4_p_32504	docosapentaenoate (n3 DPA; 22:5n3)	Lipid	Long Chain Polyunsaturated Fatty Acid (n3 and n6)	5571	329.249	LC/MS Neg	6441454	NA	C16513	HMDB0001976,HMDB0006528	5143	1 (0)	-0.06 (-0.67,0.61)	-0.06 (-0.67,0.61)
M4_p_32506	2-linoleoylglycerol (18:2)	Lipid	Monoacylglycerol	6250	279.233	LC/MS Neg	5365676	4517636	NA	HMDB0011538	4717	427 (8)	-0.02 (-0.65,0.59)	-0.04 (-0.66,0.59)
M4_p_32553	phenol sulfate	Amino Acid	Tyrosine Metabolism	2156	172.991	LC/MS Neg	74426	67018	C02180	HMDB0060015	5144	0 (0)	-0.08 (-0.65,0.62)	-0.08 (-0.65,0.62)
M4_p_32562	pregnenediol disulfate (C21H34O8S2)*	Lipid	Pregnenolone Steroids	3868	238.077	LC/MS Neg	NA	NA	NA	NA	5044	100 (2)	0.07 (-0.62,0.71)	0.08 (-0.61,0.7)
M4_p_32586	bilirubin (E,E)*	Cofactors and Vitamins	Hemoglobin and Porphyrin Metabolism	1045	585.271	LC/MS Pos Late	129320511	4474753	NA	NA	5136	8 (0)	-0.01 (-0.64,0.62)	0 (-0.64,0.62)
M4_p_32619	pregnenediol sulfate (C21H34O5S)*	Lipid	Pregnenolone Steroids	5000	397.205	LC/MS Neg	105074	13465233	C18044	HMDB0000774	5138	6 (0)	0.07 (-0.56,0.67)	0.07 (-0.56,0.66)
M4_p_32620	glycolithocholate sulfate*	Lipid	Secondary Bile Acid Metabolism	5011	255.631	LC/MS Neg	72222	65188	C11301	HMDB0002639	5090	54 (1)	0.14 (-0.45,0.64)	0.14 (-0.45,0.64)
M4_p_32807	taurocholenate sulfate*	Lipid	Secondary Bile Acid Metabolism	4750	279.614	LC/MS Neg	NA	NA	NA	NA	5121	23 (0)	0.03 (-0.64,0.65)	0.03 (-0.64,0.65)
M4_p_32827	andro steroid monosulfate C19H28O6S (1)*	Lipid	Androgenic Steroids	3871	383.153	LC/MS Neg	159663	NA	NA	HMDB0002759	4011	1133 (22)	-0.02 (-0.67,0.67)	-0.02 (-0.68,0.68)
M4_p_32980	adrenate (22:4n6)	Lipid	Long Chain Polyunsaturated Fatty Acid (n3 and n6)	5678	331.264	LC/MS Neg	5497181;5282844	4445971	C16527	HMDB0002226	4986	158 (3)	-0.05 (-0.65,0.6)	-0.04 (-0.65,0.61)
M4_p_32984	N-alpha-acetylornithine	Amino Acid	Urea cycle; Arginine and Proline Metabolism	2000	175.108	LC/MS Pos Early	439232	388369	C00437	HMDB0003357	5105	39 (1)	0.04 (-0.59,0.63)	0.04 (-0.6,0.62)
M4_p_33009	homostachydrine*	Xenobiotics	Food Component/Plant	1750	158.118	LC/MS Pos Early	441447	390180	C08283	HMDB0033433	5096	48 (1)	0 (-0.65,0.65)	0 (-0.65,0.65)
M4_p_33132	X - 11787	unnamed	unnamed	NA	NA	LC/MS Pos Early	NA	NA	NA	NA	5143	1 (0)	0.03 (-0.64,0.65)	0.03 (-0.64,0.65)
M4_p_33140	X - 11795	unnamed	unnamed	NA	NA	LC/MS Pos Early	NA	NA	NA	NA	5143	1 (0)	-0.06 (-0.65,0.6)	-0.06 (-0.65,0.6)
M4_p_33228	1-arachidonoyl-GPC (20:4n6)*	Lipid	Lysophospholipid	1460	544.34	LC/MS Pos Late	24779476	21403155	C05208	HMDB0010395	5143	1 (0)	-0.02 (-0.66,0.63)	-0.01 (-0.65,0.62)
M4_p_33230	1-palmitoleoyl-GPC (16:1)*	Lipid	Lysophospholipid	1450	494.324	LC/MS Pos Late	24779461	21403152	NA	HMDB0010383	5143	1 (0)	-0.06 (-0.64,0.61)	-0.06 (-0.63,0.61)
M4_p_33364	gamma-glutamylthreonine	Peptide	Gamma-glutamyl Amino Acid	1750	249.108	LC/MS Pos Early	76078708	21403107	NA	HMDB0029159	5144	0 (0)	0.05 (-0.62,0.65)	0.05 (-0.62,0.65)
M4_p_33422	gamma-glutamylphenylalanine	Peptide	Gamma-glutamyl Amino Acid	2992	295.129	LC/MS Pos Early	111299	99868	NA	HMDB0000594	5141	3 (0)	0.04 (-0.6,0.64)	0.04 (-0.6,0.64)
M4_p_33441	isobutyrylcarnitine (C4)	Amino Acid	Leucine, Isoleucine and Valine Metabolism	2810	232.154	LC/MS Pos Early	168379	NA	NA	HMDB0000736	5138	6 (0)	0.03 (-0.65,0.67)	0.03 (-0.65,0.67)
M4_p_33442	pseudouridine	Nucleotide	Pyrimidine Metabolism, Uracil containing	1100	243.062	LC/MS Neg	15047	21403010	C02067	HMDB0000767	5143	1 (0)	-0.03 (-0.68,0.62)	-0.03 (-0.68,0.62)
M4_p_33447	palmitoleate (16:1n7)	Lipid	Long Chain Monounsaturated Fatty Acid	5475	253.217	LC/MS Neg	445638	393216	C08362	HMDB0003229	5144	0 (0)	-0.07 (-0.73,0.67)	-0.07 (-0.73,0.67)
M4_p_33587	eicosenoate (20:1)	Lipid	Long Chain Monounsaturated Fatty Acid	5950	309.28	LC/MS Neg	5282769;5282768;94159	4445895	C16526	HMDB0002231,HMDB0062436	5144	0 (0)	-0.02 (-0.69,0.67)	-0.02 (-0.69,0.67)
M4_p_33934	gamma-glutamyl-epsilon-lysine	Peptide	Gamma-glutamyl Amino Acid	2725	276.155	LC/MS Pos Early	7015685	5378717	NA	HMDB0003869	4592	552 (11)	0 (-0.61,0.62)	0 (-0.61,0.62)
M4_p_33935	piperine	Xenobiotics	Food Component/Plant	1168	286.144	LC/MS Pos Late	638024	553590	C03882	HMDB0029377	5127	17 (0)	0.13 (-0.52,0.69)	0.13 (-0.52,0.69)
M4_p_33936	octanoylcarnitine (C8)	Lipid	Fatty Acid Metabolism (Acyl Carnitine, Medium Chain)	950	288.217	LC/MS Pos Late	11953814;123701	110274	C02838	HMDB0000791	5143	1 (0)	0.05 (-0.6,0.61)	0.05 (-0.6,0.61)
M4_p_33939	N-acetylthreonine	Amino Acid	Glycine, Serine and Threonine Metabolism	1700	160.062	LC/MS Polar	152204	3841173	NA	HMDB0062557	5142	2 (0)	0 (-0.65,0.63)	0 (-0.65,0.63)
M4_p_33941	decanoylcarnitine (C10)	Lipid	Fatty Acid Metabolism (Acyl Carnitine, Medium Chain)	1130	316.248	LC/MS Pos Late	10245190	8420677	NA	HMDB0000651	5142	2 (0)	0.04 (-0.62,0.64)	0.04 (-0.62,0.64)
M4_p_33942	N-acetylasparagine	Amino Acid	Alanine and Aspartate Metabolism	785	175.071	LC/MS Pos Early	99715	90090	NA	HMDB0006028	2712	2432 (47)	0.01 (-0.59,0.52)	-0.05 (-0.52,0.47)
M4_p_33943	N-acetylglutamine	Amino Acid	Glutamate Metabolism	2140	187.072	LC/MS Polar	182230	158492	C02716	HMDB0006029	4997	147 (3)	-0.02 (-0.68,0.65)	-0.02 (-0.67,0.64)
M4_p_33946	N-acetylhistidine	Amino Acid	Histidine Metabolism	2088	196.073	LC/MS Polar	75619	68142	C02997	HMDB0032055	5019	125 (2)	0 (-0.67,0.65)	-0.01 (-0.67,0.65)
M4_p_33947	gamma-glutamyltryptophan	Peptide	Gamma-glutamyl Amino Acid	2975	334.14	LC/MS Pos Early	3989307	2302065	NA	HMDB0029160	4367	777 (15)	0.07 (-0.65,0.67)	0.05 (-0.65,0.67)
M4_p_33949	gamma-glutamylglycine	Peptide	Gamma-glutamyl Amino Acid	1535	205.082	LC/MS Pos Early	100099	145071	NA	HMDB0011667	5141	3 (0)	0 (-0.6,0.62)	0 (-0.6,0.62)
M4_p_33950	N-acetylphenylalanine	Amino Acid	Phenylalanine Metabolism	2597	206.082	LC/MS Neg	74839	67404	C03519	HMDB0000512	5107	37 (1)	-0.02 (-0.65,0.62)	-0.02 (-0.65,0.62)
M4_p_33952	myristoylcarnitine (C14)	Lipid	Fatty Acid Metabolism (Acyl Carnitine, Long Chain Saturated)	1350	372.311	LC/MS Pos Late	6426854	4932274	NA	HMDB000506	5142	2 (0)	0.01 (-0.64,0.69)	0.01 (-0.64,0.69)
M4_p_33953	N-acetylarginine	Amino Acid	Urea cycle; Arginine and Proline Metabolism	2245	217.13	LC/MS Pos Early	67427	60752	C02562	HMDB0004620	5144	0 (0)	-0.04 (-0.66,0.65)	-0.04 (-0.66,0.65)
M4_p_33955	1-palmitoyl-GPC (16:0)	Lipid	Lysophospholipid	1525	496.34	LC/MS Pos Late	86554	78064	C04102	HMDB0010382	5144	0 (0)	0.02 (-0.54,0.58)	0.02 (-0.54,0.58)
M4_p_33959	N-acetyltryptophan	Amino Acid	Tryptophan Metabolism	2630	245.093	LC/MS Neg	439917;700653	610602	C03137	HMDB0013713	5129	15 (0)	-0.05 (-0.58,0.52)	-0.04 (-0.58,0.52)
M4_p_33961	1-stearoyl-GPC (18:0)	Lipid	Lysophospholipid	1606	524.371	LC/MS Pos Late	497300	435389	NA	HMDB0010384	5143	1 (0)	0.02 (-0.64,0.66)	0.02 (-0.63,0.66)
M4_p_33967	N-acetylisoleucine	Amino Acid	Leucine, Isoleucine and Valine Metabolism	2600	174.112	LC/MS Pos Early	306109	2081100	NA	HMDB0061684	4915	229 (4)	0 (-0.66,0.72)	0 (-0.66,0.72)
M4_p_33968	5-dodecenoate (12:1n7)	Lipid	Medium Chain Fatty Acid	5224	197.155	LC/MS Neg	5312378	4471803	NA	HMDB0000529	5134	10 (0)	-0.03 (-0.63,0.65)	-0.03 (-0.63,0.65)
M4_p_33969	stearidonate (18:4n3)	Lipid	Long Chain Polyunsaturated Fatty Acid (n3 and n6)	5395	275.202	LC/MS Neg	5312508	4471933	C16300	HMDB0006547	5020	124 (2)	-0.01 (-0.65,0.63)	-0.01 (-0.65,0.64)
M4_p_33971	10-heptadecenoate (17:1n7)	Lipid	Long Chain Monounsaturated Fatty Acid	5555	267.233	LC/MS Neg	5312435	4471860	NA	HMDB0060038	5144	0 (0)	-0.04 (-0.68,0.66)	-0.04 (-0.68,0.66)
M4_p_33972	10-nonadecenoate (19:1n9)	Lipid	Long Chain Monounsaturated Fatty Acid	5780	295.264	LC/MS Neg	5312513	4471938	NA	HMDB0013622	5132	12 (0)	0 (-0.66,0.65)	0 (-0.66,0.65)
M4_p_33973	epiandrosterone sulfate	Lipid	Androgenic Steroids	4855	369.174	LC/MS Neg	9929317	21403101	C04555	HMDB0062657	5110	34 (1)	0.19 (-0.51,0.69)	0.2 (-0.5,0.69)
M4_p_34035	linolenate [alpha or gamma; (18:3n3 or 6)]	Lipid	Long Chain Polyunsaturated Fatty Acid (n3 and n6)	5450	277.217	LC/MS Neg	5280933;5280934	4444437	C06426,C06427	HMDB0001388,HMDB0003073	5144	0 (0)	-0.01 (-0.71,0.69)	-0.01 (-0.71,0.69)
M4_p_34093	hyocholate	Lipid	Secondary Bile Acid Metabolism	5046	407.28	LC/MS Neg	92805	21403098	C17649	HMDB0000760	3136	2008 (39)	-0.09 (-0.7,0.63)	-0.14 (-0.63,0.48)
M4_p_34214	1-arachidonoyl-GPI (20:4)*	Lipid	Lysophospholipid	5482	619.289	LC/MS Neg	121596217	NA	NA	HMDB0061690	5144	0 (0)	-0.01 (-0.62,0.61)	-0.01 (-0.62,0.61)
M4_p_34384	stachydrine	Xenobiotics	Food Component/Plant	1440	144.102	LC/MS Pos Early	115244	103115	C10172	HMDB0004827	5144	0 (0)	0.14 (-0.63,0.73)	0.14 (-0.63,0.73)
M4_p_34387	N-acetylproline	Amino Acid	Urea cycle; Arginine and Proline Metabolism	1695	158.081	LC/MS Pos Early	322640	285677	NA	HMDB0094701	5120	24 (0)	0.03 (-0.58,0.61)	0.03 (-0.58,0.61)
M4_p_34390	7-methylxanthine	Xenobiotics	Xanthine Metabolism	1350	167.056	LC/MS Pos Early	68374	61660	C16353	HMDB0001991	5064	80 (2)	0.05 (-0.64,0.66)	0.05 (-0.65,0.67)
M4_p_34393	1-linolenoylglycerol (18:3)	Lipid	Monoacylglycerol	6214	277.217	LC/MS Neg	53480978	21403134	NA	HMDB0011569	4167	977 (19)	-0.07 (-0.65,0.54)	-0.09 (-0.64,0.52)
M4_p_34396	choline phosphate	Lipid	Phospholipid Metabolism	700	184.073	LC/MS Pos Early	1014	119298	C00588	HMDB0001565	5141	3 (0)	-0.06 (-0.64,0.59)	-0.06 (-0.64,0.59)
M4_p_34397	1-arachidonylglycerol (20:4)	Lipid	Monoacylglycerol	6250	303.233	LC/MS Neg	16019980;5282281	4445452	C13857	HMDB11578	4612	532 (10)	-0.1 (-0.66,0.55)	-0.1 (-0.66,0.54)
M4_p_34400	1,7-dimethylurate	Xenobiotics	Xanthine Metabolism	1578.6	195.052	LC/MS Neg	91611	82720	C16356	HMDB0011103	4986	158 (3)	0.2 (-0.41,0.65)	0.22 (-0.43,0.66)
M4_p_34407	isovalerylcarnitine (C5)	Amino Acid	Leucine, Isoleucine and Valine Metabolism	3085	246.17	LC/MS Pos Early	169235	4932271	C20826	HMDB0000688	5144	0 (0)	0.06 (-0.62,0.67)	0.06 (-0.62,0.67)
M4_p_34409	stearoylcarnitine (C18)	Lipid	Fatty Acid Metabolism (Acyl Carnitine, Long Chain Saturated)	1485	428.373	LC/MS Pos Late	3006797	21233653	NA	HMDB0000848	5143	1 (0)	0.01 (-0.63,0.65)	0.01 (-0.63,0.65)
M4_p_34419	1-linoleoyl-GPC (18:2)	Lipid	Lysophospholipid	1465	520.34	LC/MS Pos Late	11988421	10160888	C04100	HMDB0010386	5143	1 (0)	0 (-0.63,0.67)	0 (-0.62,0.67)
M4_p_34424	5-acetylamino-6-amino-3-methyluracil	Xenobiotics	Xanthine Metabolism	1710	197.068	LC/MS Polar	88299	79659	C16366	HMDB0004400	5045	99 (2)	0.13 (-0.49,0.66)	0.14 (-0.5,0.67)
M4_p_34437	1-stearoyl-GPG (18:0)	Lipid	Lysophospholipid	5816	511.304	LC/MS Neg	NA	21403138	NA	NA	4196	948 (18)	-0.02 (-0.65,0.59)	-0.04 (-0.66,0.57)
M4_p_34445	sphingosine 1-phosphate	Lipid	Sphingosines	1375	380.256	LC/MS Pos Late	5283560	4446673	C06124	HMDB0000277	5143	1 (0)	-0.05 (-0.7,0.66)	-0.05 (-0.7,0.66)
M4_p_34456	gamma-glutamylisoleucine*	Peptide	Gamma-glutamyl Amino Acid	2940	261.144	LC/MS Pos Early	22885096	21403145	NA	HMDB0011170	5144	0 (0)	0.05 (-0.61,0.65)	0.05 (-0.61,0.65)
M4_p_34534	laurylcarnitine (C12)	Lipid	Fatty Acid Metabolism (Acyl Carnitine, Medium Chain)	1235	344.28	LC/MS Pos Late	168381	8602997	NA	HMDB000225	5143	1 (0)	0.04 (-0.62,0.68)	0.04 (-0.62,0.68)
M4_p_35107	isovalerylglycine	Amino Acid	Leucine, Isoleucine and Valine Metabolism	1950	158.082	LC/MS Neg	546304	475516	NA	HMDB00678	3754	1390 (27)	0.05 (-0.64,0.65)	0.01 (-0.63,0.64)
M4_p_35114	7-methylguanine	Nucleotide	Purine Metabolism, Guanine containing	2175	166.072	LC/MS Pos Early	135398679	10883	C02242	HMDB0000897	5144	0 (0)	-0.02 (-0.64,0.6)	-0.02 (-0.64,0.6)
M4_p_35126	phenylacetylglutamine	Peptide	Acetylated Peptides	2145	265.118	LC/MS Pos Early	92258	270643	C04148	HMDB0006344	5144	0 (0)	0.14 (-0.56,0.71)	0.14 (-0.56,0.71)
M4_p_35127	pro-hydroxy-pro	Amino Acid	Urea cycle; Arginine and Proline Metabolism	2128	229.118	LC/MS Pos Early	11902893	9847785	NA	HMDB0006695	5144	0 (0)	0 (-0.64,0.64)	0 (-0.64,0.64)
M4_p_35130	N4-acetylcytidine	Nucleotide	Pyrimidine Metabolism, Cytidine containing	1580	286.103	LC/MS Pos Early	107461	96702	NA	HMDB0005923	4692	452 (9)	0.05 (-0.64,0.69)	0.05 (-0.64,0.69)
M4_p_35136	5-methyluridine (ribothymidine)	Nucleotide	Pyrimidine Metabolism, Uracil containing	1778.1	257.078	LC/MS Neg	445408	393058	NA	HMDB0000884	5143	1 (0)	0.01 (-0.59,0.63)	0.01 (-0.59,0.63)
M4_p_35137	N2,N2-dimethylguanosine	Nucleotide	Purine Metabolism, Guanine containing	2210	312.13	LC/MS Pos Early	135501639	83878	NA	HMDB0004824	5144	0 (0)	0.02 (-0.61,0.63)	0.02 (-0.61,0.63)
M4_p_35159	cysteine-glutathione disulfide	Amino Acid	Glutathione Metabolism	2465	427.095	LC/MS Pos Early	3080690	3455404	R00900	HMDB0000656	5020	124 (2)	-0.02 (-0.61,0.64)	-0.01 (-0.61,0.64)
M4_p_35160	oleoylcarnitine (C18:1)	Lipid	Fatty Acid Metabolism (Acyl Carnitine, Monounsaturated)	1423	426.358	LC/MS Pos Late	6441392	21403150	NA	HMDB0005065	5143	1 (0)	-0.01 (-0.64,0.63)	-0.01 (-0.64,0.63)
M4_p_35172	orotidine	Nucleotide	Pyrimidine Metabolism, Orotate containing	2250	287.052	LC/MS Polar	92751	83729	NA	HMDB0000788	5125	19 (0)	-0.45 (-0.74,0.98)	-0.44 (-0.74,0.98)
M4_p_35174	mead acid (20:3n9)	Lipid	Long Chain Polyunsaturated Fatty Acid (n3 and n6)	5650	305.249	LC/MS Neg	5312531	4471956	NA	HMDB0010378	3066	2078 (40)	-0.02 (-0.69,0.61)	-0.02 (-0.69,0.63)
M4_p_35186	1-arachidonoyl-GPE (20:4n6)*	Lipid	Lysophospholipid	1470	502.293	LC/MS Pos Late	42607465	21403171	NA	HMDB0011517	5143	1 (0)	-0.02 (-0.64,0.65)	-0.01 (-0.63,0.65)
M4_p_35253	2-palmitoyl-GPC (16:0)*	Lipid	Lysophospholipid	6215	570.341	LC/MS Neg	15061532	21403165	NA	HMDB0061702	5144	0 (0)	-0.04 (-0.57,0.53)	-0.04 (-0.57,0.53)
M4_p_35305	1-palmitoyl-GPI (16:0)	Lipid	Lysophospholipid	5564	571.289	LC/MS Neg	71296207	NA	NA	HMDB0061695	5144	0 (0)	-0.01 (-0.65,0.64)	-0.01 (-0.65,0.64)
M4_p_35320	catechol sulfate	Xenobiotics	Benzoate Metabolism	1906	188.986	LC/MS Neg	3083879	2341024	NA	HMDB0059724	5138	6 (0)	0.08 (-0.56,0.66)	0.08 (-0.56,0.66)
M4_p_35322	hydroquinone sulfate	Xenobiotics	Drug - Topical Agents	1395	188.986	LC/MS Neg	161220	141624	C00530	HMDB0240263	4979	165 (3)	0.02 (-0.64,0.63)	0.02 (-0.65,0.63)
M4_p_35324	cholesterol sulfate	Lipid	Sterol	681	465.304	LC/MS Polar	65076	4371550	C18043	HMDB00653	5140	4 (0)	0.01 (-0.63,0.62)	0.01 (-0.63,0.62)
M4_p_35428	tiglylcarnitine (C5:1-DC)	Amino Acid	Leucine, Isoleucine and Valine Metabolism	2962	244.154	LC/MS Pos Early	22833596	17216200	NA	HMDB0002366	5143	1 (0)	0.01 (-0.64,0.66)	0.01 (-0.64,0.66)
M4_p_35433	beta-hydroxyisovaleroylcarnitine	Amino Acid	Leucine, Isoleucine and Valine Metabolism	2584	262.165	LC/MS Pos Early	NA	21403176	NA	NA	5026	118 (2)	0.02 (-0.59,0.62)	0.03 (-0.59,0.61)
M4_p_35436	hexanoylglycine	Lipid	Fatty Acid Metabolism (Acyl Glycine)	2900	172.098	LC/MS Neg	99463	89859	NA	HMDB0000701	2806	2338 (45)	-0.07 (-0.66,0.58)	-0.1 (-0.64,0.51)
M4_p_35527	4-hydroxyhippurate	Xenobiotics	Benzoate Metabolism	1475	194.046	LC/MS Neg	151012	133104	NA	HMDB0013678	5143	1 (0)	-0.05 (-0.65,0.61)	-0.05 (-0.65,0.61)
M4_p_35625	1-myristoylglycerol (14:0)	Lipid	Monoacylglycerol	6353.3	227.202	LC/MS Neg	10957631	71382	C01885	HMDB0011561	4886	258 (5)	-0.1 (-0.64,0.52)	-0.1 (-0.63,0.5)
M4_p_35628	1-oleoyl-GPE (18:1)	Lipid	Lysophospholipid	1554	480.308	LC/MS Pos Late	9547071	7826021	NA	HMDB0011506	5143	1 (0)	-0.02 (-0.68,0.68)	-0.02 (-0.68,0.68)
M4_p_35631	1-palmitoyl-GPE (16:0)	Lipid	Lysophospholipid	1544	454.293	LC/MS Pos Late	9547069	7826019	NA	HMDB0011503	5143	1 (0)	0 (-0.65,0.64)	0.01 (-0.65,0.64)
M4_p_35637	cysteinylglycine	Amino Acid	Glutathione Metabolism	2132	179.048	LC/MS Pos Early	439498	58762	C01419	HMDB0000078	4982	162 (3)	0.06 (-0.58,0.68)	0.07 (-0.59,0.68)
M4_p_35665	N-acetyl-aspartyl-glutamate (NAAG)	Amino Acid	Glutamate Metabolism	1035	305.098	LC/MS Pos Early	188803	5065	C12270	HMDB0001067	4216	928 (18)	0.04 (-0.63,0.67)	0.02 (-0.63,0.65)
M4_p_35669	tetradecanedioate (C14-DC)	Lipid	Fatty Acid, Dicarboxylate	3985	257.176	LC/MS Neg	13185	12630	NA	HMDB0000872	5125	19 (0)	-0.09 (-0.69,0.57)	-0.09 (-0.69,0.57)
M4_p_35675	2-hydroxypalmitate	Lipid	Fatty Acid, Monohydroxy	5511.2	271.228	LC/MS Neg	12575964;92836;11065598	83805	NA	HMDB0031057	5144	0 (0)	-0.05 (-0.61,0.53)	-0.05 (-0.61,0.53)
M4_p_35678	hexadecanedioate (C16-DC)	Lipid	Fatty Acid, Dicarboxylate	4615	285.207	LC/MS Neg	10459	10027	C19615	HMDB0000672	5143	1 (0)	-0.08 (-0.69,0.59)	-0.08 (-0.69,0.59)
M4_p_35718	dihomo-linolenate (20:3n3 or n6)	Lipid	Long Chain Polyunsaturated Fatty Acid (n3 and n6)	5596	305.249	LC/MS Neg	5280581	4471954	C03242	HMDB0002925	5144	0 (0)	-0.02 (-0.68,0.64)	-0.02 (-0.68,0.64)
M4_p_36095	thymol sulfate	Xenobiotics	Food Component/Plant	4410	229.054	LC/MS Neg	12456386	10709958	C09908	HMDB0062720	4959	185 (4)	-0.08 (-0.7,0.6)	-0.1 (-0.69,0.6)
M4_p_36098	4-vinylphenol sulfate	Xenobiotics	Benzoate Metabolism	3320	199.007	LC/MS Neg	6426766	4932200	C05627	HMDB0062775	5143	1 (0)	-0.06 (-0.66,0.65)	-0.06 (-0.66,0.65)
M4_p_36099	4-ethylphenylsulfate	Xenobiotics	Benzoate Metabolism	3580	201.023	LC/MS Neg	20822574	NA	C13637	HMDB0062551	5138	6 (0)	-0.09 (-0.64,0.56)	-0.09 (-0.64,0.56)
M4_p_36103	p-cresol sulfate	Xenobiotics	Benzoate Metabolism	2890	187.007	LC/MS Neg	4615423	3806480	NA	HMDB0011635	5144	0 (0)	0.18 (-0.43,0.66)	0.18 (-0.43,0.66)
M4_p_36594	1-linoleoyl-GPI (18:2)*	Lipid	Lysophospholipid	5494	595.289	LC/MS Neg	11124828	NA	NA	NA	5144	0 (0)	-0.02 (-0.64,0.63)	-0.02 (-0.64,0.63)
M4_p_36600	1-linoleoyl-GPE (18:2)*	Lipid	Lysophospholipid	1482	478.293	LC/MS Pos Late	52925130	21403170	NA	HMDB0011507	5143	1 (0)	0.02 (-0.67,0.67)	0.02 (-0.67,0.67)
M4_p_36602	1-oleoyl-GPI (18:1)	Lipid	Lysophospholipid	5599	597.305	LC/MS Neg	86289645	NA	NA	HMDB0061693	5142	2 (0)	-0.01 (-0.66,0.63)	-0.01 (-0.66,0.63)
M4_p_36738	gamma-glutamylglutamate	Peptide	Gamma-glutamyl Amino Acid	1775	277.103	LC/MS Pos Early	92865	83831	C05282	HMDB0011737	5102	42 (1)	0.03 (-0.61,0.66)	0.03 (-0.62,0.66)
M4_p_36746	2-hydroxy-3-methylvalerate	Amino Acid	Leucine, Isoleucine and Valine Metabolism	1800	131.071	LC/MS Neg	164623	144317	NA	HMDB0000317	4752	392 (8)	-0.04 (-0.65,0.55)	-0.05 (-0.65,0.55)
M4_p_36747	deoxycarnitine	Lipid	Carnitine Metabolism	2052	146.118	LC/MS Pos Early	22620	705	C01181	HMDB0001161	5144	0 (0)	0.07 (-0.47,0.6)	0.07 (-0.47,0.6)
M4_p_36749	3-methyladipate	Lipid	Fatty Acid, Dicarboxylate	2865	159.066	LC/MS Polar	12292	11789	NA	HMDB0000555	4440	704 (14)	-0.02 (-0.68,0.6)	-0.06 (-0.68,0.6)
M4_p_36752	N6-acetyllysine	Amino Acid	Lysine Metabolism	2131	189.123	LC/MS Pos Early	92832	83801	C02727	HMDB0000206	5144	0 (0)	0 (-0.61,0.6)	0 (-0.61,0.6)
M4_p_36754	octadecanedioate (C18-DC)	Lipid	Fatty Acid, Dicarboxylate	5043	313.238	LC/MS Neg	70095	63283	NA	HMDB0000782	5116	28 (1)	-0.01 (-0.64,0.63)	-0.01 (-0.65,0.63)
M4_p_36776	7-alpha-hydroxy-3-oxo-4-cholestenoate (7-Hoca)	Lipid	Sterol	5288.1	429.301	LC/MS Neg	3081085	2338765	C17337	HMDB0012458	5144	0 (0)	-0.04 (-0.67,0.62)	-0.04 (-0.67,0.62)
M4_p_36803	3beta,7alpha-dihydroxy-5-cholestenoate	Lipid	Sterol	5275	431.317	LC/MS Neg	3081084	2338764	C17335	HMDB0012454	5072	72 (1)	0.08 (-0.57,0.65)	0.08 (-0.57,0.65)
M4_p_36808	dimethylarginine (SDMA + ADMA)	Amino Acid	Urea cycle; Arginine and Proline Metabolism	2850	203.15	LC/MS Pos Early	123831;169148	110375	C21189,C03626	HMDB0003334,HMDB0001539	5144	0 (0)	-0.02 (-0.63,0.62)	-0.02 (-0.63,0.62)
M4_p_36845	o-cresol sulfate	Xenobiotics	Benzoate Metabolism	2796	187.007	LC/MS Neg	11615528	9790277	NA	HMDB0011635	4985	159 (3)	-0.05 (-0.65,0.66)	-0.03 (-0.66,0.67)
M4_p_36850	taurolithocholate 3-sulfate	Lipid	Secondary Bile Acid Metabolism	5027	280.622	LC/MS Neg	440071	389078	C03642	HMDB0002580	4899	245 (5)	0.08 (-0.59,0.7)	0.08 (-0.63,0.72)
M4_p_37058	succinylcarnitine (C4-DC)	Energy	TCA Cycle	2291	262.129	LC/MS Pos Early	71464481	28639166	NA	HMDB0061717	5139	5 (0)	0.04 (-0.62,0.66)	0.04 (-0.62,0.66)
M4_p_37059	malonylcarnitine	Lipid	Fatty Acid Synthesis	2086	248.113	LC/MS Pos Early	22833583	21403153	NA	HMDB0002095	5047	97 (2)	0.01 (-0.62,0.65)	0.02 (-0.62,0.66)
M4_p_37063	gamma-glutamylalanine	Peptide	Gamma-glutamyl Amino Acid	1986	219.098	LC/MS Pos Early	440103	389104	C03738	HMDB0029142	5132	12 (0)	0.05 (-0.57,0.66)	0.05 (-0.57,0.66)
M4_p_37076	N-acetylserine	Amino Acid	Glycine, Serine and Threonine Metabolism	2000	146.046	LC/MS Polar	65249	58744	NA	HMDB0002931	5143	1 (0)	-0.01 (-0.66,0.62)	-0.01 (-0.65,0.62)
M4_p_37092	gamma-glutamyl-2-aminobutyrate	Peptide	Gamma-glutamyl Amino Acid	2380	233.113	LC/MS Pos Early	NA	21403151	NA	NA	4901	243 (5)	0.07 (-0.56,0.67)	0.08 (-0.58,0.67)
M4_p_37097	tryptophan betaine	Amino Acid	Tryptophan Metabolism	2673	247.144	LC/MS Pos Early	442106	390633	C09213	HMDB0061115	5121	23 (0)	0.11 (-0.64,0.73)	0.11 (-0.64,0.73)
M4_p_37112	chiro-inositol	Lipid	Inositol Metabolism	3191.2	225.062	LC/MS Polar	NA	10254647	C19891	HMDB0240209	2747	2397 (47)	-0.08 (-0.79,0.7)	-0.17 (-0.65,0.49)
M4_p_37114	N6-methyladenosine	Nucleotide	Purine Metabolism, Adenine containing	2264	282.12	LC/MS Pos Early	102175	92307	NA	HMDB0004044	4210	934 (18)	0.02 (-0.63,0.6)	0.02 (-0.62,0.6)
M4_p_37181	4-allylphenol sulfate	Xenobiotics	Food Component/Plant	3805	213.023	LC/MS Neg	66633409	NA	NA	NA	5139	5 (0)	0.02 (-0.65,0.67)	0.02 (-0.65,0.67)
M4_p_37183	5alpha-androstan-3alpha,17alpha-diol monosulfate	Lipid	Androgenic Steroids	5208	371.19	LC/MS Neg	NA	NA	NA	HMDB0000412	2972	2172 (42)	-0.04 (-0.7,0.68)	-0.05 (-0.63,0.59)
M4_p_37184	5alpha-androstan-3alpha,17beta-diol disulfate	Lipid	Androgenic Steroids	4275	225.07	LC/MS Neg	56639109	NA	NA	HMDB0094682	2871	2273 (44)	0.03 (-0.68,0.68)	-0.04 (-0.66,0.61)
M4_p_37185	5alpha-androstan-3alpha,17beta-diol monosulfate (2)	Lipid	Androgenic Steroids	5080	371.19	LC/MS Neg	121596225	NA	NA	NA	3541	1603 (31)	0.06 (-0.66,0.68)	-0.04 (-0.71,0.65)
M4_p_37186	5alpha-androstan-3alpha,17beta-diol monosulfate (1)	Lipid	Androgenic Steroids	4925	371.19	LC/MS Neg	121596226;121596225	NA	NA	NA	4363	781 (15)	0.08 (-0.65,0.73)	0.06 (-0.7,0.74)
M4_p_37187	5alpha-androstan-3beta,17alpha-diol disulfate	Lipid	Androgenic Steroids	4215	225.07	LC/MS Neg	56639109	NA	NA	HMDB0094682	3532	1612 (31)	-0.07 (-0.73,0.68)	-0.09 (-0.69,0.6)
M4_p_37190	5alpha-androstan-3beta,17beta-diol disulfate	Lipid	Androgenic Steroids	3880	225.07	LC/MS Neg	90186325	NA	C12525	HMDB00493	5066	78 (2)	0.17 (-0.58,0.69)	0.17 (-0.57,0.7)
M4_p_37192	5alpha-androstan-3beta,17beta-diol monosulfate (2)	Lipid	Androgenic Steroids	4685	371.19	LC/MS Neg	NA	NA	NA	NA	3659	1485 (29)	0.05 (-0.66,0.66)	-0.02 (-0.67,0.66)
M4_p_37196	5alpha-pregnan-3beta,20beta-diol monosulfate (1)	Lipid	Progestin Steroids	5180	399.221	LC/MS Neg	NA	NA	NA	HMDB0240580	4159	985 (19)	-0.1 (-0.66,0.52)	-0.08 (-0.65,0.56)
M4_p_37198	5alpha-pregnan-3beta,20alpha-diol disulfate	Lipid	Progestin Steroids	3962	239.085	LC/MS Neg	118703093	NA	NA	HMDB0094650	5095	49 (1)	0.01 (-0.61,0.59)	0.01 (-0.6,0.59)
M4_p_37200	5alpha-pregnan-3beta,20alpha-diol monosulfate (2)	Lipid	Progestin Steroids	5060	399.221	LC/MS Neg	NA	NA	NA	NA	4659	485 (9)	-0.05 (-0.65,0.55)	-0.04 (-0.64,0.57)
M4_p_37202	androstenediol (3beta,17beta) disulfate (1)	Lipid	Androgenic Steroids	3740	224.062	LC/MS Neg	87120982	NA	C04295	HMDB0240313	5140	4 (0)	0.12 (-0.56,0.66)	0.11 (-0.56,0.66)
M4_p_37203	androstenediol (3beta,17beta) disulfate (2)	Lipid	Androgenic Steroids	4065	224.062	LC/MS Neg	87120982	NA	NA	HMDB0240313	5132	12 (0)	0.13 (-0.47,0.65)	0.13 (-0.47,0.65)
M4_p_37207	androstenediol (3alpha, 17alpha) monosulfate (2)	Lipid	Androgenic Steroids	4712	369.174	LC/MS Neg	NA	NA	NA	NA	4175	969 (19)	-0.01 (-0.67,0.67)	0 (-0.64,0.68)
M4_p_37209	androstenediol (3alpha, 17alpha) monosulfate (3)	Lipid	Androgenic Steroids	5180	369.174	LC/MS Neg	NA	NA	NA	NA	5070	74 (1)	0.15 (-0.57,0.69)	0.17 (-0.55,0.69)
M4_p_37210	androstenediol (3beta,17beta) monosulfate (2)	Lipid	Androgenic Steroids	4500	369.174	LC/MS Neg	NA	NA	NA	HMDB0186954,HMDB0240429	4728	416 (8)	0.03 (-0.64,0.68)	0.08 (-0.62,0.68)
M4_p_37211	androstenediol (3beta,17beta) monosulfate (1)	Lipid	Androgenic Steroids	4535	369.174	LC/MS Neg	13847309;129670631	NA	NA	HMDB0240429	5059	85 (2)	0.06 (-0.61,0.68)	0.09 (-0.57,0.67)
M4_p_37431	N-methylproline	Amino Acid	Urea cycle; Arginine and Proline Metabolism	1335	130.086	LC/MS Pos Early	643474	541	NA	HMDB0094696	5144	0 (0)	-0.14 (-0.78,0.71)	-0.14 (-0.78,0.71)
M4_p_37432	N-acetyl-beta-alanine	Nucleotide	Pyrimidine Metabolism, Uracil containing	773	130.051	LC/MS Neg	76406	68881	C01073	HMDB0061880	5130	14 (0)	0.04 (-0.62,0.65)	0.04 (-0.62,0.65)
M4_p_37443	cysteine sulfinic acid	Amino Acid	Methionine, Cysteine, SAM and Taurine Metabolism	597	154.017	LC/MS Pos Early	109	107	C00606	HMDB0000996	5053	91 (2)	0.04 (-0.55,0.59)	0.04 (-0.55,0.59)
M4_p_37455	glycerophosphoethanolamine	Lipid	Phospholipid Metabolism	659	216.063	LC/MS Pos Early	123874	110410	C01233	HMDB0000114	5143	1 (0)	-0.03 (-0.6,0.55)	-0.03 (-0.6,0.55)
M4_p_37459	ergothioneine	Xenobiotics	Food Component/Plant	850	230.096	LC/MS Pos Early	5351619	2297320	C05570	HMDB0003045	5139	5 (0)	-0.01 (-0.61,0.6)	-0.01 (-0.61,0.6)
M4_p_37478	docosapentaenoate (n6 DPA; 22:5n6)	Lipid	Long Chain Polyunsaturated Fatty Acid (n3 and n6)	5624.5	329.249	LC/MS Neg	6441454	4945614	C16513	HMDB0001976	5082	62 (1)	-0.02 (-0.66,0.64)	-0.02 (-0.66,0.64)
M4_p_37496	N-acetylputrescine	Amino Acid	Polyamine Metabolism	2230	131.118	LC/MS Pos Early	122356	109095	C02714	HMDB0002064	5144	0 (0)	-0.05 (-0.66,0.59)	-0.05 (-0.66,0.59)
M4_p_37506	palmitoyl sphingomyelin (d18:1/16:0)	Lipid	Sphingomyelins	2168	703.575	LC/MS Pos Late	9939941	8115562	NA	HMDB0010169	5144	0 (0)	0.01 (-0.55,0.59)	0.01 (-0.55,0.59)
M4_p_37529	sphingomyelin (d18:1/18:1, d18:2/18:0)	Lipid	Sphingomyelins	2167	729.591	LC/MS Pos Late	6443882	4947837	NA	HMDB0012101	5143	1 (0)	0.02 (-0.63,0.67)	0.02 (-0.62,0.66)
M4_p_37752	13-HODE + 9-HODE	Lipid	Fatty Acid, Monohydroxy	5275	295.228	LC/MS Neg	5312830;1424;5282947;5282944;5282945	NA	C14767,C14762	HMDB0004667,HMDB0004670	5125	19 (0)	0.02 (-0.61,0.65)	0.02 (-0.61,0.65)
M4_p_38102	oleoyl ethanolamide	Lipid	Endocannabinoid	6450	324.291	LC/MS Neg	5283454	4446574	NA	HMDB0002088	4951	193 (4)	-0.01 (-0.65,0.64)	0.01 (-0.66,0.64)
M4_p_38116	indole-3-carboxylate	Amino Acid	Tryptophan Metabolism	1710	160.04	LC/MS Neg	69867	NA	C19837	HMDB0003320	2703	2441 (47)	-0.08 (-0.6,0.52)	-0.05 (-0.6,0.52)
M4_p_38125	4-cholesten-3-one	Lipid	Sterol	2520	385.346	LC/MS Pos Late	91477	427	C00599	HMDB0000921	2693	2451 (48)	0.01 (-0.62,0.62)	-0.01 (-0.62,0.59)
M4_p_38127	S-methylmethionine	Amino Acid	Methionine, Cysteine, SAM and Taurine Metabolism	2555	164.074	LC/MS Pos Early	458	8351775	C05319	HMDB0038670	3544	1600 (31)	-0.1 (-0.75,0.67)	-0.12 (-0.66,0.53)
M4_p_38165	palmitoyl ethanolamide	Lipid	Endocannabinoid	6300	298.275	LC/MS Neg	4671	4509	C16512	HMDB0002100	5107	37 (1)	-0.06 (-0.62,0.55)	-0.06 (-0.62,0.55)
M4_p_38168	16a-hydroxy DHEA 3-sulfate	Lipid	Androgenic Steroids	4240	383.153	LC/MS Neg	20848950	NA	NA	HMDB0062544	5061	83 (2)	0.09 (-0.58,0.68)	0.1 (-0.56,0.67)
M4_p_38170	pregnenolone sulfate	Lipid	Pregnenolone Steroids	5100	395.19	LC/MS Neg	105074	94802	C18044	HMDB0000774	4493	651 (13)	0.01 (-0.68,0.69)	0.02 (-0.66,0.7)
M4_p_38178	cis-4-decenoylcarnitine (C10:1)	Lipid	Fatty Acid Metabolism (Acyl Carnitine, Monounsaturated)	1057	314.233	LC/MS Pos Late	57357170	28639171	NA	HMDB0013205	5143	1 (0)	0.04 (-0.62,0.65)	0.04 (-0.62,0.65)
M4_p_38271	pristanate	Lipid	Fatty Acid, Branched	5773	297.28	LC/MS Neg	123929	110458	NA	HMDB0000795	4112	1032 (20)	0 (-0.62,0.65)	-0.01 (-0.66,0.66)
M4_p_38276	2,3-dihydroxyisovalerate	Xenobiotics	Food Component/Plant	1050	133.051	LC/MS Polar	677	657	C04039	HMDB0012141	5142	2 (0)	-0.14 (-0.68,0.55)	-0.14 (-0.68,0.55)
M4_p_38296	(16 or 17)-methylstearate (a19:0 or i19:0)	Lipid	Fatty Acid, Branched	5993	297.28	LC/MS Neg	3083779	2340933	NA	HMDB0037397	5132	12 (0)	-0.03 (-0.67,0.62)	-0.03 (-0.67,0.62)
M4_p_38309	4-hydroxynonenal	Lipid	Fatty Acid, Oxidized	4745	155.108	LC/MS Neg	5283344	1630	C21642	HMDB0004362	4082	1062 (21)	-0.06 (-0.59,0.51)	-0.05 (-0.59,0.5)
M4_p_38395	12,13-DiHOME	Lipid	Fatty Acid, Dihydroxy	5137	313.238	LC/MS Neg	10236635	8412123	C14829	HMDB0004705	4336	808 (16)	-0.03 (-0.66,0.61)	-0.08 (-0.67,0.61)
M4_p_38399	9,10-DiHOME	Lipid	Fatty Acid, Dihydroxy	5180	313.238	LC/MS Neg	9966640	8142232	C14828	HMDB0004704	4290	854 (17)	-0.11 (-0.67,0.51)	-0.14 (-0.66,0.48)
M4_p_38768	(14 or 15)-methylpalmitate (a17:0 or i17:0)	Lipid	Fatty Acid, Branched	5695	269.249	LC/MS Neg	8181;17903417	NA	C16995	HMDB0061859	5113	31 (1)	-0.03 (-0.68,0.65)	-0.03 (-0.68,0.64)
M4_p_39270	1-(1-enyl-palmitoyl)-GPE (P-16:0)*	Lipid	Lysoplasmalogen	1558	438.298	LC/MS Pos Late	NA	10471193	NA	HMDB0011152	5130	14 (0)	-0.06 (-0.65,0.56)	-0.06 (-0.64,0.56)
M4_p_39271	1-(1-enyl-stearoyl)-GPE (P-18:0)*	Lipid	Lysoplasmalogen	1649	466.329	LC/MS Pos Late	NA	NA	NA	NA	5120	24 (0)	-0.05 (-0.64,0.61)	-0.04 (-0.64,0.61)
M4_p_39379	glycoursodeoxycholate	Lipid	Secondary Bile Acid Metabolism	5033	448.307	LC/MS Neg	12310288	19973534	NA	HMDB0000708	5119	25 (0)	0 (-0.67,0.64)	0 (-0.67,0.64)
M4_p_39592	S-methylcysteine	Amino Acid	Methionine, Cysteine, SAM and Taurine Metabolism	1942	134.028	LC/MS Polar	88180;7058174;24417	22826	NA	HMDB0002108	5140	4 (0)	-0.13 (-0.68,0.55)	-0.13 (-0.68,0.55)
M4_p_396	glutarate (C5-DC)	Lipid	Fatty Acid, Dicarboxylate	2900	131.035	LC/MS Polar	743;4418048	3618533	C00489	HMDB0000661	4998	146 (3)	-0.17 (-0.66,0.48)	-0.17 (-0.65,0.48)
M4_p_39600	3-hydroxyhippurate	Xenobiotics	Benzoate Metabolism	1687	194.046	LC/MS Neg	450268	396603	NA	HMDB0006116	5117	27 (1)	0.03 (-0.66,0.71)	0.03 (-0.66,0.71)
M4_p_39609	16-hydroxypalmitate	Lipid	Fatty Acid, Monohydroxy	5236.2	271.228	LC/MS Neg	10466	10034	C18218	HMDB0006294	5144	0 (0)	-0.07 (-0.65,0.6)	-0.07 (-0.65,0.6)
M4_p_39732	N-oleoyltaurine	Lipid	Endocannabinoid	5610	388.253	LC/MS Neg	6437033	4941625	NA	NA	4137	1007 (20)	-0.05 (-0.68,0.61)	-0.08 (-0.68,0.61)
M4_p_39831	eicosanedioate (C20-DC)	Lipid	Fatty Acid, Dicarboxylate	5200.9	341.27	LC/MS Neg	75502	68030	NA	NA	5144	0 (0)	-0.08 (-0.63,0.55)	-0.08 (-0.63,0.55)
M4_p_39837	docosadioate (C22-DC)	Lipid	Fatty Acid, Dicarboxylate	5291.8	369.301	LC/MS Neg	7641	214170	C14240	HMDB0061714	4865	279 (5)	-0.11 (-0.64,0.52)	-0.1 (-0.63,0.51)
M4_p_40007	carboxyethyl-GABA	Amino Acid	Glutamate Metabolism	2085	176.092	LC/MS Pos Early	2572	2474	NA	HMDB0002201	5137	7 (0)	0.03 (-0.6,0.61)	0.03 (-0.6,0.61)
M4_p_40045	leucylglycine	Peptide	Dipeptide	2778	189.123	LC/MS Pos Early	79070	71402	NA	HMDB0028929	2744	2400 (47)	-0.05 (-0.63,0.53)	-0.1 (-0.6,0.5)
M4_p_40062	4-hydroxy-2-oxoglutaric acid	Lipid	Fatty Acid, Dicarboxylate	3073	161.009	LC/MS Polar	599	579	C01127	HMDB0002070	5002	142 (3)	0.05 (-0.53,0.61)	0.06 (-0.53,0.6)
M4_p_40104	X - 17306	unnamed	unnamed	NA	NA	LC/MS Pos Early	NA	NA	NA	NA	2717	2427 (47)	-0.22 (-0.67,0.41)	-0.14 (-0.62,0.4)
M4_p_40406	trimethylamine N-oxide	Lipid	Phospholipid Metabolism	2100	76.0757	LC/MS Pos Early	1145	1113	C01104	HMDB0000925	5144	0 (0)	-0.03 (-0.6,0.56)	-0.03 (-0.6,0.56)
M4_p_40469	N1-Methyl-2-pyridone-5-carboxamide	Cofactors and Vitamins	Nicotinate and Nicotinamide Metabolism	1668	151.051	LC/MS Neg	69698	62899	C05842	HMDB0004193	5144	0 (0)	-0.03 (-0.61,0.6)	-0.03 (-0.61,0.6)
M4_p_40473	hydantoin-5-propionate	Amino Acid	Histidine Metabolism	2080	171.041	LC/MS Polar	782	761	C05565	HMDB0001212	5067	77 (1)	0 (-0.64,0.65)	0 (-0.64,0.65)
M4_p_40475	valylglycine	Peptide	Dipeptide	2444	175.108	LC/MS Pos Early	136487	120256	NA	HMDB0029127	4459	685 (13)	-0.11 (-0.65,0.48)	-0.12 (-0.64,0.48)
M4_p_40499	4-hydroxyglutamate	Amino Acid	Glutamate Metabolism	1141	164.055	LC/MS Pos Early	439902	388936	C03079	HMDB0001344	4789	355 (7)	-0.03 (-0.66,0.64)	-0.05 (-0.67,0.62)
M4_p_40605	butyrate/isobutyrate (4:0)	Lipid	Short Chain Fatty Acid	1062	87.0452	LC/MS Neg	264	259	C00246	HMDB0000039	3383	1761 (34)	0.01 (-0.6,0.61)	-0.03 (-0.55,0.55)
M4_p_40703	prolylglycine	Peptide	Dipeptide	2136	173.092	LC/MS Pos Early	6426709	4932143	NA	HMDB0011178	4423	721 (14)	-0.01 (-0.61,0.61)	-0.04 (-0.64,0.6)
M4_p_40708	pregnanediol-3-glucuronide	Lipid	Progestin Steroids	5145	495.296	LC/MS Neg	123796	110346	NA	HMDB0010318	4706	438 (9)	-0.05 (-0.67,0.61)	-0.03 (-0.66,0.61)
M4_p_40730	imidazole propionate	Amino Acid	Histidine Metabolism	2263	141.066	LC/MS Pos Early	70630	63798	NA	HMDB0002271	5138	6 (0)	-0.11 (-0.68,0.54)	-0.1 (-0.68,0.54)
M4_p_41220	2-stearoyl-GPE (18:0)*	Lipid	Lysophospholipid	6350	480.31	LC/MS Neg	90658453;53480667	24769218	NA	HMDB0011129	5122	22 (0)	-0.03 (-0.64,0.58)	-0.02 (-0.64,0.58)
M4_p_42002	lanthionine	Amino Acid	Methionine, Cysteine, SAM and Taurine Metabolism	1730	209.059	LC/MS Pos Early	98504	88959	NA	NA	4509	635 (12)	0.03 (-0.59,0.65)	0.02 (-0.62,0.66)
M4_p_42040	5-hydroxymethyl-2-furoic acid	Amino Acid	Tyrosine Metabolism	962	141.019	LC/MS Neg	80642	72827	C20448	HMDB0002432	3244	1900 (37)	-0.04 (-0.67,0.63)	-0.05 (-0.72,0.63)
M4_p_42087	indoleacetylglutamine	Amino Acid	Tryptophan Metabolism	2185	304.129	LC/MS Pos Early	25200879	NA	NA	HMDB0013240	4835	309 (6)	-0.02 (-0.66,0.63)	-0.03 (-0.67,0.63)
M4_p_42092	N-palmitoylglycine	Lipid	Fatty Acid Metabolism (Acyl Glycine)	5580	312.254	LC/MS Neg	151008	133100	NA	HMDB0013034	5100	44 (1)	-0.05 (-0.61,0.55)	-0.04 (-0.61,0.55)
M4_p_42095	palmitamide (16:0)	Lipid	Fatty Acid, Amide	6690	254.249	LC/MS Neg	69421	62629	NA	HMDB0012273	5144	0 (0)	-0.01 (-0.63,0.58)	-0.01 (-0.63,0.58)
M4_p_42109	phosphate	Energy	Oxidative Phosphorylation	576	98.9842	LC/MS Pos Early	1061	1032	C00009	HMDB0001429	5144	0 (0)	0.09 (-0.39,0.53)	0.09 (-0.39,0.53)
M4_p_42370	S-1-pyrroline-5-carboxylate	Amino Acid	Glutamate Metabolism	1528	114.055	LC/MS Pos Early	11966181	10140206	C04322	HMDB0001301	5142	2 (0)	0.02 (-0.64,0.64)	0.02 (-0.64,0.64)
M4_p_42374	2-aminobutyrate	Amino Acid	Glutathione Metabolism	2059	104.071	LC/MS Pos Early	80283	388757	C02356	HMDB0000452	5143	1 (0)	0.04 (-0.64,0.67)	0.04 (-0.64,0.67)
M4_p_42382	S-adenosylhomocysteine (SAH)	Amino Acid	Methionine, Cysteine, SAM and Taurine Metabolism	1832.4	383.114	LC/MS Neg	439155	16788012	C00021	HMDB00939	3757	1387 (27)	-0.03 (-0.69,0.64)	-0.06 (-0.7,0.64)
M4_p_42395	undecanedioate (C11-DC)	Lipid	Fatty Acid, Dicarboxylate	2440	215.129	LC/MS Neg	15816	15037	NA	HMDB0000888	3308	1836 (36)	-0.1 (-0.57,0.4)	-0.1 (-0.55,0.39)
M4_p_42398	1-stearoyl-GPE (18:0)	Lipid	Lysophospholipid	1626	482.324	LC/MS Pos Late	9547068	7826018	NA	HMDB0011130	5143	1 (0)	-0.01 (-0.65,0.64)	-0.01 (-0.64,0.64)
M4_p_42420	erythronate*	Carbohydrate	Aminosugar Metabolism	2186	135.03	LC/MS Polar	2781043	2061231	NA	HMDB0000613	5143	1 (0)	-0.03 (-0.64,0.62)	-0.02 (-0.64,0.62)
M4_p_42446	1-palmitoyl-2-linoleoyl-GPC (16:0/18:2)	Lipid	Phosphatidylcholine (PC)	2160	758.569	LC/MS Pos Late	5287971	4450224	NA	HMDB0007973	5143	1 (0)	0.05 (-0.61,0.67)	0.05 (-0.6,0.67)
M4_p_42448	1-stearoyl-2-oleoyl-GPE (18:0/18:1)	Lipid	Phosphatidylethanolamine (PE)	2950	746.569	LC/MS Pos Late	9546742	NA	NA	HMDB0008993	5143	1 (0)	-0.03 (-0.64,0.66)	-0.03 (-0.64,0.66)
M4_p_42449	1-palmitoyl-2-linoleoyl-GPE (16:0/18:2)	Lipid	Phosphatidylethanolamine (PE)	2350	716.522	LC/MS Pos Late	9546747	7825697	NA	HMDB0005322	5143	1 (0)	0 (-0.65,0.65)	0 (-0.65,0.65)
M4_p_42450	1-stearoyl-2-arachidonoyl-GPC (18:0/20:4)	Lipid	Phosphatidylcholine (PC)	2400	810.601	LC/MS Pos Late	16219824	17347139	NA	HMDB0008048	5143	1 (0)	0.04 (-0.59,0.64)	0.04 (-0.58,0.63)
M4_p_42459	sphingomyelin (d18:2/16:0, d18:1/16:1)*	Lipid	Sphingomyelins	2002	701.559	LC/MS Pos Late	NA	NA	NA	NA	5143	1 (0)	0.01 (-0.63,0.67)	0.01 (-0.61,0.65)
M4_p_42463	sphingomyelin (d18:1/14:0, d16:1/16:0)*	Lipid	Sphingomyelins	1998	675.544	LC/MS Pos Late	11433862	9608732	NA	HMDB0012097	5143	1 (0)	0.04 (-0.63,0.68)	0.04 (-0.62,0.68)
M4_p_42489	2-hydroxydecanoate	Lipid	Fatty Acid, Monohydroxy	4840	187.134	LC/MS Neg	21488	20195	NA	HMDB0094656	5144	0 (0)	-0.07 (-0.66,0.57)	-0.07 (-0.66,0.57)
M4_p_42574	glycohyocholate	Lipid	Secondary Bile Acid Metabolism	5020	464.302	LC/MS Neg	71361462	NA	NA	HMDB0000138	3410	1734 (34)	-0.1 (-0.71,0.61)	-0.13 (-0.68,0.55)
M4_p_42582	pyruvate	Carbohydrate	Glycolysis, Gluconeogenesis, and Pyruvate Metabolism	732.4	87.0088	LC/MS Neg	1060	96901	C00022	HMDB0000243	5144	0 (0)	-0.02 (-0.68,0.66)	-0.02 (-0.68,0.66)
M4_p_42989	N-methyltaurine	Amino Acid	Methionine, Cysteine, SAM and Taurine Metabolism	1650	138.023	LC/MS Polar	7882	7594	NA	NA	3369	1775 (35)	-0.06 (-0.73,0.68)	-0.03 (-0.7,0.67)
M4_p_43231	6-oxopiperidine-2-carboxylate	Amino Acid	Lysine Metabolism	965	142.051	LC/MS Neg	3014237	2282737	NA	HMDB0061705	4700	444 (9)	0 (-0.63,0.61)	-0.01 (-0.63,0.61)
M4_p_43249	N-delta-acetylornithine	Amino Acid	Urea cycle; Arginine and Proline Metabolism	858	173.093	LC/MS Neg	9920500	8096135	C00437	HMDB0003357	5144	0 (0)	0.02 (-0.66,0.67)	0.02 (-0.66,0.67)
M4_p_43255	N-acetyl-1-methylhistidine*	Amino Acid	Histidine Metabolism	2100	212.103	LC/MS Pos Early	53859791	NA	NA	NA	5143	1 (0)	-0.03 (-0.68,0.65)	-0.03 (-0.68,0.65)
M4_p_43256	N-acetyl-3-methylhistidine*	Amino Acid	Histidine Metabolism	2056	212.103	LC/MS Pos Early	193270	19993498	NA	NA	4661	483 (9)	-0.08 (-0.76,0.71)	-0.09 (-0.75,0.71)
M4_p_43258	acisoga	Amino Acid	Polyamine Metabolism	2297	183.114	LC/MS Neg	129397	114601	NA	HMDB0061384	4936	208 (4)	0.02 (-0.64,0.66)	0.01 (-0.65,0.66)
M4_p_43264	(R)-3-hydroxybutyrylcarnitine	Lipid	Fatty Acid Metabolism (Acyl Carnitine, Hydroxy)	2400	248.149	LC/MS Pos Early	53481617	NA	NA	HMDB0013127	4696	448 (9)	-0.04 (-0.67,0.6)	-0.05 (-0.67,0.61)
M4_p_43266	2-aminophenol sulfate	Xenobiotics	Food Component/Plant	1677	188.002	LC/MS Neg	181670	158022	NA	HMDB0061116	5138	6 (0)	0.06 (-0.62,0.68)	0.06 (-0.62,0.68)
M4_p_43343	2-aminooctanoate	Lipid	Fatty Acid, Amino	3385	158.119	LC/MS Neg	69522	62727	NA	HMDB0000991	5003	141 (3)	-0.01 (-0.64,0.63)	0 (-0.65,0.63)
M4_p_43378	S-methylcysteine sulfoxide	Amino Acid	Methionine, Cysteine, SAM and Taurine Metabolism	900	152.038	LC/MS Pos Early	82142	74136	NA	HMDB0029432	5144	0 (0)	-0.14 (-0.71,0.57)	-0.14 (-0.71,0.57)
M4_p_43400	2-piperidinone	Xenobiotics	Food Component/Plant	1675	100.076	LC/MS Pos Early	12665	12144	NA	HMDB0011749	5116	28 (1)	-0.17 (-0.74,0.62)	-0.17 (-0.74,0.62)
M4_p_43488	N-acetylcarnosine	Amino Acid	Histidine Metabolism	2287	267.11	LC/MS Polar	9903482	8079136	NA	HMDB0012881	5115	29 (1)	0.07 (-0.68,0.71)	0.07 (-0.68,0.71)
M4_p_43493	formiminoglutamate	Amino Acid	Histidine Metabolism	1880	175.071	LC/MS Pos Early	439233	388370	C00439	HMDB0000854	5094	50 (1)	0.01 (-0.66,0.63)	0.01 (-0.66,0.63)
M4_p_43530	N-acetyl-cadaverine	Amino Acid	Lysine Metabolism	2385	145.134	LC/MS Pos Early	10374713	NA	NA	HMDB0002284	3271	1873 (36)	-0.12 (-0.67,0.54)	-0.1 (-0.64,0.48)
M4_p_43549	N-formylanthranilic acid	Amino Acid	Tryptophan Metabolism	900	164.035	LC/MS Polar	101399	91624	C05653	HMDB0004089	4968	176 (3)	-0.01 (-0.63,0.6)	-0.01 (-0.63,0.61)
M4_p_43582	5-(galactosylhydroxy)-L-lysine	Amino Acid	Lysine Metabolism	2755	325.161	LC/MS Pos Early	66995551	NA	NA	NA	5091	53 (1)	0.01 (-0.63,0.65)	0.02 (-0.63,0.65)
M4_p_43591	N2,N5-diacetylornithine	Amino Acid	Urea cycle; Arginine and Proline Metabolism	1367	215.104	LC/MS Neg	65977	8573834	NA	NA	4622	522 (10)	-0.04 (-0.68,0.66)	-0.04 (-0.69,0.65)
M4_p_43761	2-aminoheptanoate	Lipid	Fatty Acid, Amino	3160	146.118	LC/MS Pos Early	227939	198338	NA	HMDB0094649	5085	59 (1)	0.01 (-0.62,0.62)	0.01 (-0.62,0.62)
M4_p_43802	guanidinoacetate	Amino Acid	Creatine Metabolism	2884	116.047	LC/MS Polar	763	743	C00581	HMDB0000128	5123	21 (0)	0.05 (-0.62,0.65)	0.05 (-0.62,0.65)
M4_p_43807	bilirubin (Z,Z)	Cofactors and Vitamins	Hemoglobin and Porphyrin Metabolism	1840	585.271	LC/MS Pos Late	5280352	4444055	C00486	HMDB0000054	5142	2 (0)	-0.01 (-0.63,0.62)	-0.01 (-0.63,0.62)
M4_p_43829	gamma-glutamylvaline	Peptide	Gamma-glutamyl Amino Acid	2700	247.129	LC/MS Pos Early	7015683	NA	NA	HMDB0011172	5132	12 (0)	0.14 (-0.45,0.64)	0.14 (-0.46,0.64)
M4_p_43847	glycerol 3-phosphate	Lipid	Glycerolipid Metabolism	613.2	171.006	LC/MS Neg	754	734	C0093	HMDB0000126	3789	1355 (26)	0.02 (-0.69,0.67)	-0.02 (-0.65,0.63)
M4_p_443	aspartate	Amino Acid	Alanine and Aspartate Metabolism	1165	134.045	LC/MS Pos Early	5960	5745	C00049	HMDB0000191	5144	0 (0)	-0.05 (-0.65,0.59)	-0.05 (-0.65,0.59)
M4_p_44526	3-methyl-2-oxobutyrate	Amino Acid	Leucine, Isoleucine and Valine Metabolism	911	115.04	LC/MS Polar	49	48	C00141	HMDB0000019	5142	2 (0)	0.01 (-0.6,0.66)	0.01 (-0.6,0.66)
M4_p_44618	3-methoxytyramine sulfate	Amino Acid	Tyrosine Metabolism	1722	246.044	LC/MS Neg	54133459	21233674	NA	NA	2795	2349 (46)	-0.17 (-0.6,0.34)	-0.1 (-0.58,0.4)
M4_p_44621	1-(1-enyl-oleoyl)-GPE (P-18:1)*	Lipid	Lysoplasmalogen	6250	462.299	LC/MS Neg	NA	NA	NA	NA	5144	0 (0)	-0.03 (-0.65,0.58)	-0.03 (-0.65,0.58)
M4_p_44664	glutarylcarnitine (C5-DC)	Amino Acid	Lysine Metabolism	2393	276.144	LC/MS Pos Early	71317118	21403175	NA	HMDB0013130	5144	0 (0)	0.02 (-0.64,0.63)	0.02 (-0.64,0.63)
M4_p_44675	docosahexaenoate (DHA; 22:6n3)	Lipid	Long Chain Polyunsaturated Fatty Acid (n3 and n6)	5525	327.233	LC/MS Neg	445580	393183	C06429	HMDB0002183	5144	0 (0)	-0.04 (-0.67,0.63)	-0.04 (-0.67,0.63)
M4_p_44681	palmitoylcarnitine (C16)	Lipid	Fatty Acid Metabolism (Acyl Carnitine, Long Chain Saturated)	1425	400.342	LC/MS Pos Late	461	448	C02990	HMDB0000222	5143	1 (0)	0.01 (-0.65,0.67)	0.01 (-0.65,0.67)
M4_p_44872	gamma-glutamylmethionine	Peptide	Gamma-glutamyl Amino Acid	2640	279.101	LC/MS Pos Early	7009567	5373147	NA	HMDB0029155	5142	2 (0)	0 (-0.6,0.63)	0.01 (-0.6,0.63)
M4_p_44876	gamma-CEHC	Cofactors and Vitamins	Tocopherol Metabolism	3843	263.129	LC/MS Neg	133098	117455	NA	HMDB0001931	4868	276 (5)	0 (-0.66,0.68)	0 (-0.68,0.68)
M4_p_44877	N-palmitoyl-sphingosine (d18:1/16:0)	Lipid	Ceramides	2893	538.519	LC/MS Pos Late	5283564	4446677	NA	HMDB0004949	5143	1 (0)	0.01 (-0.63,0.63)	0.01 (-0.61,0.61)
M4_p_44878	methionine sulfone	Amino Acid	Methionine, Cysteine, SAM and Taurine Metabolism	1250	182.048	LC/MS Pos Early	69961	63154	NA	HMDB0062174	5144	0 (0)	0.03 (-0.64,0.66)	0.03 (-0.64,0.66)
M4_p_45095	2-methylbutyrylcarnitine (C5)	Amino Acid	Leucine, Isoleucine and Valine Metabolism	3050	246.17	LC/MS Pos Early	6426901	4932320	NA	HMDB0000378	4484	660 (13)	0.01 (-0.62,0.64)	0.02 (-0.62,0.63)
M4_p_45413	O-sulfo-L-tyrosine	Xenobiotics	Chemical	990	260.023	LC/MS Neg	514186	448617	NA	NA	5144	0 (0)	-0.01 (-0.68,0.65)	-0.01 (-0.68,0.65)
M4_p_45951	1-linolenoyl-GPC (18:3)*	Lipid	Lysophospholipid	1410	518.324	LC/MS Pos Late	NA	NA	C04100	HMDB0010388	5143	1 (0)	0 (-0.64,0.66)	0 (-0.64,0.65)
M4_p_45968	1-oleoyl-GPG (18:1)*	Lipid	Lysophospholipid	5610	509.288	LC/MS Neg	NA	34999689	NA	NA	4546	598 (12)	-0.03 (-0.64,0.59)	-0.02 (-0.63,0.57)
M4_p_45970	1-palmitoyl-GPG (16:0)*	Lipid	Lysophospholipid	5570	483.273	LC/MS Neg	3300276	2548639	NA	NA	5067	77 (1)	-0.03 (-0.6,0.56)	-0.02 (-0.6,0.56)
M4_p_46111	guaiacol sulfate	Xenobiotics	Benzoate Metabolism	2344	203.002	LC/MS Neg	22473	21078	NA	HMDB0060013	5144	0 (0)	0.09 (-0.59,0.67)	0.09 (-0.59,0.67)
M4_p_46115	21-hydroxypregnenolone disulfate	Lipid	Pregnenolone Steroids	3935	245.067	LC/MS Neg	134595	118625	NA	NA	4967	177 (3)	0.05 (-0.6,0.68)	0.09 (-0.57,0.68)
M4_p_46142	mannitol/sorbitol	Carbohydrate	Fructose, Mannose and Galactose Metabolism	2320	181.072	LC/MS Polar	6251;5780	440	C00392,C00794	HMDB0000247,HMDB0000765	5142	2 (0)	-0.02 (-0.75,0.73)	-0.02 (-0.75,0.73)
M4_p_46146	4-methylcatechol sulfate	Xenobiotics	Benzoate Metabolism	2665	203.002	LC/MS Neg	54104170	NA	NA	HMDB0240459	5143	1 (0)	0.07 (-0.56,0.64)	0.07 (-0.56,0.64)
M4_p_46165	3-methyl catechol sulfate (1)	Xenobiotics	Benzoate Metabolism	2790	203.002	LC/MS Neg	118431379	NA	NA	NA	5062	82 (2)	0.2 (-0.45,0.69)	0.21 (-0.46,0.7)
M4_p_46173	aconitate [cis or trans]	Energy	TCA Cycle	580	173.009	LC/MS Neg	643757;444212	NA	C02341,C004174	HMDB0000958,HMDB000072	5142	2 (0)	0.05 (-0.57,0.62)	0.05 (-0.57,0.62)
M4_p_46223	linoleoylcarnitine (C18:2)*	Lipid	Fatty Acid Metabolism (Acyl Carnitine, Polyunsaturated)	1430	424.342	LC/MS Pos Late	6450015	4952667	NA	HMDB0006469	5143	1 (0)	0 (-0.66,0.64)	0 (-0.66,0.64)
M4_p_46225	pyroglutamine*	Amino Acid	Glutamate Metabolism	1900	129.066	LC/MS Pos Early	134508	118562	NA	HMDB0062558	5144	0 (0)	0.19 (-0.66,0.74)	0.19 (-0.66,0.74)
M4_p_46227	fructosyllysine	Amino Acid	Lysine Metabolism	2784	309.166	LC/MS Pos Early	9839580	110281	NA	HMDB0034879	5144	0 (0)	-0.04 (-0.65,0.61)	-0.04 (-0.65,0.61)
M4_p_46259	X - 21258	unnamed	unnamed	NA	NA	LC/MS Neg	NA	NA	NA	NA	5138	6 (0)	-0.03 (-0.65,0.62)	-0.03 (-0.65,0.62)
M4_p_46261	X - 19438	unnamed	unnamed	NA	NA	LC/MS Neg	NA	NA	NA	NA	3584	1560 (30)	0.01 (-0.63,0.65)	0.01 (-0.63,0.63)
M4_p_46266	X - 15486	unnamed	unnamed	NA	NA	LC/MS Neg	NA	NA	NA	NA	5032	112 (2)	0.03 (-0.68,0.7)	0.04 (-0.69,0.71)
M4_p_46283	X - 15461	unnamed	unnamed	NA	NA	LC/MS Pos Early	NA	NA	NA	NA	5006	138 (3)	-0.03 (-0.64,0.63)	-0.03 (-0.64,0.63)
M4_p_46285	X - 21283	unnamed	unnamed	NA	NA	LC/MS Pos Early	NA	NA	NA	NA	4205	939 (18)	0.11 (-0.52,0.65)	0.09 (-0.56,0.64)
M4_p_46295	X - 21286	unnamed	unnamed	NA	NA	LC/MS Neg	NA	NA	NA	NA	4877	267 (5)	0.01 (-0.7,0.68)	0.01 (-0.69,0.68)
M4_p_46318	X - 12714	unnamed	unnamed	NA	NA	LC/MS Neg	NA	NA	NA	NA	4372	772 (15)	0.04 (-0.67,0.7)	0.03 (-0.71,0.71)
M4_p_46347	X - 11381	unnamed	unnamed	NA	NA	LC/MS Neg	NA	NA	NA	NA	5142	2 (0)	0.04 (-0.61,0.66)	0.04 (-0.61,0.66)
M4_p_46354	X - 21310	unnamed	unnamed	NA	NA	LC/MS Neg	NA	NA	NA	NA	5106	38 (1)	0.2 (-0.41,0.63)	0.2 (-0.41,0.63)
M4_p_46363	X - 21319	unnamed	unnamed	NA	NA	LC/MS Neg	NA	NA	NA	NA	5073	71 (1)	0.01 (-0.64,0.67)	0.01 (-0.64,0.67)
M4_p_46364	X - 12847	unnamed	unnamed	NA	NA	LC/MS Neg	NA	NA	NA	NA	4904	240 (5)	-0.05 (-0.68,0.59)	-0.07 (-0.68,0.58)
M4_p_46384	X - 21339	unnamed	unnamed	NA	NA	LC/MS Neg	NA	NA	NA	NA	4440	704 (14)	0.06 (-0.62,0.67)	0.05 (-0.66,0.69)
M4_p_46387	X - 21342	unnamed	unnamed	NA	NA	LC/MS Neg	NA	NA	NA	NA	5144	0 (0)	-0.14 (-0.65,0.5)	-0.14 (-0.65,0.5)
M4_p_46390	X - 11308	unnamed	unnamed	NA	NA	LC/MS Neg	NA	NA	NA	NA	5101	43 (1)	0.13 (-0.56,0.68)	0.13 (-0.55,0.68)
M4_p_46396	X - 21351	unnamed	unnamed	NA	NA	LC/MS Neg	NA	NA	NA	NA	4760	384 (7)	-0.04 (-0.67,0.64)	-0.04 (-0.65,0.63)
M4_p_46398	X - 21353	unnamed	unnamed	NA	NA	LC/MS Neg	NA	NA	NA	NA	5140	4 (0)	0.01 (-0.65,0.66)	0.01 (-0.65,0.66)
M4_p_46400	X - 21355	unnamed	unnamed	NA	NA	LC/MS Neg	NA	NA	NA	NA	5144	0 (0)	0.05 (-0.64,0.65)	0.05 (-0.64,0.65)
M4_p_46405	X - 21360	unnamed	unnamed	NA	NA	LC/MS Neg	NA	NA	NA	NA	5142	2 (0)	0.03 (-0.61,0.63)	0.03 (-0.61,0.63)
M4_p_46407	X - 21362	unnamed	unnamed	NA	NA	LC/MS Neg	NA	NA	NA	NA	5136	8 (0)	0.03 (-0.58,0.58)	0.03 (-0.58,0.57)
M4_p_46409	X - 21364	unnamed	unnamed	NA	NA	LC/MS Neg	NA	NA	NA	NA	4842	302 (6)	0.11 (-0.53,0.66)	0.14 (-0.52,0.67)
M4_p_46417	X - 13866	unnamed	unnamed	NA	NA	LC/MS Neg	NA	NA	NA	NA	5091	53 (1)	-0.04 (-0.69,0.61)	-0.04 (-0.68,0.61)
M4_p_46428	X - 21383	unnamed	unnamed	NA	NA	LC/MS Neg	NA	NA	NA	NA	3911	1233 (24)	-0.05 (-0.72,0.66)	-0.05 (-0.71,0.65)
M4_p_46455	X - 21410	unnamed	unnamed	NA	NA	LC/MS Neg	NA	NA	NA	NA	3920	1224 (24)	0.08 (-0.6,0.68)	0.09 (-0.58,0.67)
M4_p_46460	X - 11444	unnamed	unnamed	NA	NA	LC/MS Neg	NA	NA	NA	NA	5076	68 (1)	0.12 (-0.44,0.63)	0.13 (-0.44,0.64)
M4_p_46461	X - 16124	unnamed	unnamed	NA	NA	LC/MS Neg	NA	NA	NA	NA	4398	746 (15)	-0.19 (-0.85,0.89)	-0.22 (-0.79,0.85)
M4_p_46466	X - 11843	unnamed	unnamed	NA	NA	LC/MS Neg	NA	NA	NA	NA	4418	726 (14)	0.01 (-0.87,0.8)	-0.1 (-0.84,0.81)
M4_p_46486	X - 21441	unnamed	unnamed	NA	NA	LC/MS Neg	NA	NA	NA	NA	4198	946 (18)	0.01 (-0.68,0.65)	0.01 (-0.67,0.65)
M4_p_46487	X - 21442	unnamed	unnamed	NA	NA	LC/MS Neg	NA	NA	NA	NA	4590	554 (11)	0.09 (-0.54,0.62)	0.12 (-0.63,0.66)
M4_p_46488	X - 11847	unnamed	unnamed	NA	NA	LC/MS Neg	NA	NA	NA	NA	3760	1384 (27)	0.04 (-0.75,0.7)	-0.04 (-0.66,0.61)
M4_p_46507	X - 11850	unnamed	unnamed	NA	NA	LC/MS Neg	NA	NA	NA	NA	4803	341 (7)	0 (-0.86,0.8)	-0.03 (-0.85,0.81)
M4_p_46510	X - 12544	unnamed	unnamed	NA	NA	LC/MS Neg	NA	NA	NA	NA	4994	150 (3)	-0.4 (-0.71,0.7)	-0.39 (-0.71,0.66)
M4_p_46512	X - 21467	unnamed	unnamed	NA	NA	LC/MS Neg	NA	NA	NA	NA	4575	569 (11)	-0.01 (-0.68,0.67)	-0.04 (-0.68,0.66)
M4_p_46515	X - 21470	unnamed	unnamed	NA	NA	LC/MS Neg	NA	NA	NA	NA	4369	775 (15)	0 (-0.7,0.65)	0.03 (-0.67,0.66)
M4_p_46516	X - 21471	unnamed	unnamed	NA	NA	LC/MS Neg	NA	NA	NA	NA	4105	1039 (20)	-0.05 (-0.7,0.63)	-0.1 (-0.68,0.58)
M4_p_46521	X - 11852	unnamed	unnamed	NA	NA	LC/MS Neg	NA	NA	NA	NA	4879	265 (5)	-0.02 (-0.76,0.76)	-0.03 (-0.75,0.75)
M4_p_46537	alpha-hydroxyisovalerate	Amino Acid	Leucine, Isoleucine and Valine Metabolism	1052	117.056	LC/MS Polar	99823	90190	NA	HMDB0000407	5143	1 (0)	-0.11 (-0.65,0.51)	-0.11 (-0.64,0.51)
M4_p_46539	N-acetylglucosamine/N-acetylgalactosamine	Carbohydrate	Aminosugar Metabolism	715	222.097	LC/MS Pos Early	84265;439174	NA	C01074	HMDB0000212,HMDB0000215	4315	829 (16)	0.04 (-0.59,0.61)	0.03 (-0.63,0.62)
M4_p_46548	3-methylglutarylcarnitine (2)	Amino Acid	Leucine, Isoleucine and Valine Metabolism	2687	290.16	LC/MS Pos Early	128145	113619	NA	HMDB0000552	5139	5 (0)	-0.03 (-0.64,0.64)	-0.03 (-0.64,0.64)
M4_p_46590	X - 07765	unnamed	unnamed	NA	NA	LC/MS Neg	NA	NA	NA	NA	4538	606 (12)	0.01 (-0.67,0.66)	0 (-0.67,0.66)
M4_p_46592	X - 11299	unnamed	unnamed	NA	NA	LC/MS Neg	NA	NA	NA	NA	5012	132 (3)	0.07 (-0.67,0.69)	0.07 (-0.68,0.69)
M4_p_46594	X - 11372	unnamed	unnamed	NA	NA	LC/MS Neg	NA	NA	NA	NA	5133	11 (0)	0.12 (-0.57,0.68)	0.12 (-0.57,0.68)
M4_p_46596	X - 11407	unnamed	unnamed	NA	NA	LC/MS Neg	NA	NA	NA	NA	5144	0 (0)	-0.08 (-0.65,0.54)	-0.08 (-0.65,0.54)
M4_p_46601	X - 11470	unnamed	unnamed	NA	NA	LC/MS Neg	NA	NA	NA	NA	4921	223 (4)	0.07 (-0.57,0.67)	0.11 (-0.57,0.67)
M4_p_46602	X - 11478	unnamed	unnamed	NA	NA	LC/MS Neg	NA	NA	NA	NA	5068	76 (1)	0.03 (-0.62,0.67)	0.03 (-0.63,0.67)
M4_p_46607	X - 11849	unnamed	unnamed	NA	NA	LC/MS Neg	NA	NA	NA	NA	3945	1199 (23)	0.01 (-0.71,0.69)	-0.03 (-0.65,0.62)
M4_p_46608	X - 11880	unnamed	unnamed	NA	NA	LC/MS Neg	NA	NA	NA	NA	5087	57 (1)	0.09 (-0.55,0.67)	0.09 (-0.54,0.67)
M4_p_46610	X - 12007	unnamed	unnamed	NA	NA	LC/MS Neg	NA	NA	NA	NA	5064	80 (2)	0.09 (-0.59,0.68)	0.09 (-0.59,0.68)
M4_p_46611	X - 12013	unnamed	unnamed	NA	NA	LC/MS Neg	NA	NA	NA	NA	2751	2393 (47)	-0.07 (-0.79,0.71)	-0.17 (-0.69,0.5)
M4_p_46613	X - 12216	unnamed	unnamed	NA	NA	LC/MS Neg	NA	NA	NA	NA	4974	170 (3)	0.06 (-0.65,0.7)	0.07 (-0.65,0.7)
M4_p_46615	X - 12407	unnamed	unnamed	NA	NA	LC/MS Neg	NA	NA	NA	NA	4876	268 (5)	0.12 (-0.64,0.72)	0.11 (-0.68,0.74)
M4_p_46616	X - 12411	unnamed	unnamed	NA	NA	LC/MS Neg	NA	NA	NA	NA	5073	71 (1)	-0.03 (-0.65,0.62)	-0.02 (-0.65,0.62)
M4_p_46620	X - 12462	unnamed	unnamed	NA	NA	LC/MS Pos Early	NA	NA	NA	NA	5144	0 (0)	0.06 (-0.58,0.65)	0.06 (-0.58,0.65)
M4_p_46623	X - 12729	unnamed	unnamed	NA	NA	LC/MS Neg	NA	NA	NA	NA	4064	1080 (21)	-0.12 (-0.65,0.46)	-0.11 (-0.63,0.47)
M4_p_46624	X - 12798	unnamed	unnamed	NA	NA	LC/MS Pos Early	NA	NA	NA	NA	5089	55 (1)	0.1 (-0.54,0.68)	0.1 (-0.55,0.68)
M4_p_46627	X - 12740	unnamed	unnamed	NA	NA	LC/MS Neg	NA	NA	NA	NA	4075	1069 (21)	-0.01 (-0.76,0.75)	-0.03 (-0.7,0.69)
M4_p_46630	X - 12816	unnamed	unnamed	NA	NA	LC/MS Neg	NA	NA	NA	NA	3505	1639 (32)	0.13 (-0.56,0.7)	0.15 (-0.64,0.73)
M4_p_46632	X - 14056	unnamed	unnamed	NA	NA	LC/MS Pos Early	NA	NA	NA	NA	5144	0 (0)	0.08 (-0.56,0.66)	0.08 (-0.56,0.66)
M4_p_46633	X - 12844	unnamed	unnamed	NA	NA	LC/MS Neg	NA	NA	NA	NA	5089	55 (1)	0.13 (-0.43,0.62)	0.13 (-0.42,0.63)
M4_p_46636	X - 12849	unnamed	unnamed	NA	NA	LC/MS Neg	NA	NA	NA	NA	4675	469 (9)	-0.03 (-0.7,0.65)	-0.03 (-0.69,0.63)
M4_p_46639	X - 12851	unnamed	unnamed	NA	NA	LC/MS Neg	NA	NA	NA	NA	3138	2006 (39)	-0.07 (-0.75,0.64)	-0.1 (-0.68,0.57)
M4_p_46645	X - 13728	unnamed	unnamed	NA	NA	LC/MS Neg	NA	NA	NA	NA	4964	180 (3)	0.07 (-0.57,0.66)	0.07 (-0.58,0.65)
M4_p_46657	X - 14939	unnamed	unnamed	NA	NA	LC/MS Neg	NA	NA	NA	NA	5128	16 (0)	0.02 (-0.65,0.65)	0.02 (-0.65,0.65)
M4_p_46658	X - 15220	unnamed	unnamed	NA	NA	LC/MS Neg	NA	NA	NA	NA	3687	1457 (28)	-0.02 (-0.65,0.58)	-0.04 (-0.64,0.56)
M4_p_46661	X - 15245	unnamed	unnamed	NA	NA	LC/MS Neg	NA	NA	NA	NA	3246	1898 (37)	0.08 (-0.61,0.67)	0.01 (-0.61,0.64)
M4_p_46666	X - 15728	unnamed	unnamed	NA	NA	LC/MS Neg	NA	NA	NA	NA	4840	304 (6)	0 (-0.72,0.7)	0 (-0.71,0.71)
M4_p_46673	X - 16576	unnamed	unnamed	NA	NA	LC/MS Neg	NA	NA	NA	NA	3752	1392 (27)	-0.11 (-0.62,0.49)	-0.07 (-0.58,0.49)
M4_p_46674	X - 21607	unnamed	unnamed	NA	NA	LC/MS Neg	NA	NA	NA	NA	4705	439 (9)	0.04 (-0.6,0.66)	0.06 (-0.62,0.66)
M4_p_46690	X - 18901	unnamed	unnamed	NA	NA	LC/MS Neg	NA	NA	NA	NA	4891	253 (5)	-0.07 (-0.68,0.6)	-0.05 (-0.68,0.6)
M4_p_46695	X - 18913	unnamed	unnamed	NA	NA	LC/MS Neg	NA	NA	NA	NA	5142	2 (0)	-0.01 (-0.65,0.63)	-0.01 (-0.65,0.63)
M4_p_46700	X - 18922	unnamed	unnamed	NA	NA	LC/MS Neg	NA	NA	NA	NA	4899	245 (5)	0 (-0.61,0.61)	0 (-0.62,0.6)
M4_p_46701	X - 19141	unnamed	unnamed	NA	NA	LC/MS Neg	NA	NA	NA	NA	5133	11 (0)	0.07 (-0.63,0.68)	0.07 (-0.64,0.68)
M4_p_46707	X - 17653	unnamed	unnamed	NA	NA	LC/MS Neg	NA	NA	NA	NA	4898	246 (5)	0.03 (-0.63,0.66)	0.03 (-0.66,0.67)
M4_p_46709	X - 17654	unnamed	unnamed	NA	NA	LC/MS Neg	NA	NA	NA	NA	5056	88 (2)	0.07 (-0.58,0.66)	0.08 (-0.57,0.66)
M4_p_46710	X - 17690	unnamed	unnamed	NA	NA	LC/MS Neg	NA	NA	NA	NA	4389	755 (15)	-0.11 (-0.72,0.6)	-0.15 (-0.7,0.57)
M4_p_46798	oleoyl-linoleoyl-glycerol (18:1/18:2) [1]	Lipid	Diacylglycerol	3115	636.556	LC/MS Pos Late	14275396	23975985	NA	HMDB0007219	5112	32 (1)	0.01 (-0.59,0.64)	0.02 (-0.58,0.64)
M4_p_46799	oleoyl-linoleoyl-glycerol (18:1/18:2) [2]	Lipid	Diacylglycerol	3223	636.556	LC/MS Pos Late	71433693	29788004	NA	HMDB0007219	5119	25 (0)	0 (-0.62,0.64)	0.01 (-0.62,0.64)
M4_p_46902	X - 21733	unnamed	unnamed	NA	NA	LC/MS Neg	NA	NA	NA	NA	3776	1368 (27)	0.01 (-0.69,0.65)	-0.06 (-0.66,0.6)
M4_p_46905	X - 21736	unnamed	unnamed	NA	NA	LC/MS Neg	NA	NA	NA	NA	5139	5 (0)	0.01 (-0.66,0.66)	0.02 (-0.66,0.66)
M4_p_46909	X - 21740	unnamed	unnamed	NA	NA	LC/MS Neg	NA	NA	NA	NA	4783	361 (7)	0.04 (-0.6,0.64)	0.05 (-0.59,0.64)
M4_p_46911	X - 21742	unnamed	unnamed	NA	NA	LC/MS Neg	NA	NA	NA	NA	2877	2267 (44)	-0.18 (-0.76,0.61)	-0.11 (-0.69,0.53)
M4_p_46932	X - 12104	unnamed	unnamed	NA	NA	LC/MS Pos Early	NA	NA	NA	NA	4495	649 (13)	0.04 (-0.63,0.7)	0.01 (-0.66,0.7)
M4_p_46957	gulonate*	Cofactors and Vitamins	Ascorbate and Aldarate Metabolism	2750	195.051	LC/MS Polar	152304	7969943	C00800	HMDB0003290	4971	173 (3)	-0.04 (-0.67,0.62)	-0.03 (-0.67,0.62)
M4_p_46960	sulfate*	Xenobiotics	Chemical	616	96.9601	LC/MS Neg	5152822	1086	C00059	HMDB01448	5144	0 (0)	-0.04 (-0.68,0.64)	-0.04 (-0.68,0.64)
M4_p_46966	X - 12126	unnamed	unnamed	NA	NA	LC/MS Neg	NA	NA	NA	NA	2836	2308 (45)	-0.03 (-0.72,0.68)	-0.07 (-0.69,0.6)
M4_p_46970	X - 17676	unnamed	unnamed	NA	NA	LC/MS Neg	NA	NA	NA	NA	5063	81 (2)	0.09 (-0.63,0.68)	0.09 (-0.63,0.68)
M4_p_46972	X - 21796	unnamed	unnamed	NA	NA	LC/MS Neg	NA	NA	NA	NA	4881	263 (5)	-0.01 (-0.64,0.62)	-0.01 (-0.65,0.62)
M4_p_46977	X - 15503	unnamed	unnamed	NA	NA	LC/MS Neg	NA	NA	NA	NA	5133	11 (0)	0.05 (-0.6,0.66)	0.05 (-0.6,0.66)
M4_p_46980	X - 21803	unnamed	unnamed	NA	NA	LC/MS Neg	NA	NA	NA	NA	3445	1699 (33)	-0.13 (-0.78,0.64)	-0.14 (-0.71,0.5)
M4_p_46984	X - 21807	unnamed	unnamed	NA	NA	LC/MS Neg	NA	NA	NA	NA	3358	1786 (35)	-0.03 (-0.67,0.64)	-0.06 (-0.68,0.57)
M4_p_46985	X - 12193	unnamed	unnamed	NA	NA	LC/MS Neg	NA	NA	NA	NA	3731	1413 (27)	-0.02 (-0.66,0.62)	-0.07 (-0.65,0.57)
M4_p_46986	X - 12812	unnamed	unnamed	NA	NA	LC/MS Neg	NA	NA	NA	NA	4228	916 (18)	-0.08 (-0.72,0.6)	-0.11 (-0.68,0.54)
M4_p_46992	X - 21815	unnamed	unnamed	NA	NA	LC/MS Neg	NA	NA	NA	NA	2792	2352 (46)	-0.06 (-0.75,0.66)	-0.07 (-0.64,0.55)
M4_p_46994	X - 17367	unnamed	unnamed	NA	NA	LC/MS Neg	NA	NA	NA	NA	4007	1137 (22)	-0.03 (-0.73,0.69)	-0.13 (-0.7,0.64)
M4_p_46997	X - 12822	unnamed	unnamed	NA	NA	LC/MS Neg	NA	NA	NA	NA	4777	367 (7)	0.03 (-0.65,0.7)	0.03 (-0.66,0.7)
M4_p_46998	X - 21821	unnamed	unnamed	NA	NA	LC/MS Neg	NA	NA	NA	NA	4120	1024 (20)	-0.01 (-0.69,0.64)	-0.05 (-0.73,0.65)
M4_p_47011	X - 21834	unnamed	unnamed	NA	NA	LC/MS Neg	NA	NA	NA	NA	4288	856 (17)	-0.04 (-0.67,0.64)	-0.05 (-0.65,0.6)
M4_p_47016	X - 21839	unnamed	unnamed	NA	NA	LC/MS Neg	NA	NA	NA	NA	2754	2390 (46)	-0.06 (-0.74,0.69)	-0.05 (-0.68,0.62)
M4_p_47022	X - 21845	unnamed	unnamed	NA	NA	LC/MS Neg	NA	NA	NA	NA	3154	1990 (39)	0 (-0.7,0.7)	0 (-0.66,0.65)
M4_p_47076	citraconate/glutaconate	Energy	TCA Cycle	2600	129.019	LC/MS Polar	643798;5280498	NA	C02226,C02214	HMDB0000620,HMDB0000634	5138	6 (0)	0.29 (-0.73,0.75)	0.29 (-0.72,0.75)
M4_p_47112	etiocholanolone glucuronide	Lipid	Androgenic Steroids	4915	465.249	LC/MS Neg	270605	NA	NA	HMDB0004484	4798	346 (7)	0.01 (-0.65,0.67)	0.02 (-0.63,0.66)
M4_p_47118	2-palmitoleoyl-GPC (16:1)*	Lipid	Lysophospholipid	5720	568.326	LC/MS Neg	122164832	21403164	NA	HMDB10383	4368	776 (15)	-0.04 (-0.65,0.58)	-0.04 (-0.64,0.57)
M4_p_47120	9-hydroxystearate	Lipid	Fatty Acid, Monohydroxy	5384	299.259	LC/MS Neg	9570127	7844595	NA	HMDB0061661	4569	575 (11)	-0.02 (-0.65,0.65)	-0.01 (-0.65,0.63)
M4_p_47153	sphingomyelin (d18:1/24:1, d18:2/24:0)*	Lipid	Sphingomyelins	3200	813.684	LC/MS Pos Late	44260126	24846874	NA	HMDB0012107	5143	1 (0)	-0.01 (-0.62,0.64)	0 (-0.6,0.63)
M4_p_47154	sphingomyelin (d18:2/14:0, d18:1/14:1)*	Lipid	Sphingomyelins	1860	673.528	LC/MS Pos Late	NA	NA	NA	NA	5143	1 (0)	-0.02 (-0.66,0.67)	-0.02 (-0.65,0.66)
M4_p_47301	X - 18887	unnamed	unnamed	NA	NA	LC/MS Neg	NA	NA	NA	NA	3899	1245 (24)	-0.06 (-0.7,0.62)	-0.08 (-0.7,0.6)
M4_p_47342	X - 18345	unnamed	unnamed	NA	NA	LC/MS Neg	NA	NA	NA	NA	3112	2032 (40)	-0.16 (-0.73,0.56)	-0.15 (-0.68,0.48)
M4_p_47403	17alpha-hydroxypregnanolone glucuronide	Lipid	Pregnenolone Steroids	5071.9	509.276	LC/MS Neg	NA	NA	NA	NA	3789	1355 (26)	0.04 (-0.68,0.68)	-0.02 (-0.7,0.64)
M4_p_47417	X - 22162	unnamed	unnamed	NA	NA	LC/MS Pos Early	NA	NA	NA	NA	5144	0 (0)	-0.01 (-0.66,0.63)	-0.01 (-0.66,0.63)
M4_p_47437	X - 12680	unnamed	unnamed	NA	NA	LC/MS Pos Early	NA	NA	NA	NA	5118	26 (1)	0.03 (-0.6,0.68)	0.03 (-0.61,0.68)
M4_p_47439	X - 13507	unnamed	unnamed	NA	NA	LC/MS Pos Early	NA	NA	NA	NA	5108	36 (1)	0.02 (-0.62,0.67)	0.02 (-0.63,0.67)
M4_p_47478	X - 10458	unnamed	unnamed	NA	NA	LC/MS Neg	NA	NA	NA	NA	4237	907 (18)	0.07 (-0.61,0.65)	0.05 (-0.6,0.64)
M4_p_47493	X - 11632	unnamed	unnamed	NA	NA	LC/MS Neg	NA	NA	NA	NA	4003	1141 (22)	-0.03 (-0.61,0.6)	-0.03 (-0.62,0.58)
M4_p_47639	X - 12456	unnamed	unnamed	NA	NA	LC/MS Neg	NA	NA	NA	NA	3331	1813 (35)	-0.07 (-0.71,0.67)	-0.13 (-0.66,0.55)
M4_p_47642	X - 12101	unnamed	unnamed	NA	NA	LC/MS Pos Early	NA	NA	NA	NA	5107	37 (1)	-0.06 (-0.65,0.59)	-0.06 (-0.65,0.59)
M4_p_47650	X - 11483	unnamed	unnamed	NA	NA	LC/MS Neg	NA	NA	NA	NA	3750	1394 (27)	-0.03 (-0.75,0.66)	-0.13 (-0.71,0.62)
M4_p_47657	X - 12261	unnamed	unnamed	NA	NA	LC/MS Neg	NA	NA	NA	NA	2626	2518 (49)	-0.04 (-0.79,0.71)	-0.17 (-0.69,0.47)
M4_p_47662	X - 12830	unnamed	unnamed	NA	NA	LC/MS Neg	NA	NA	NA	NA	3630	1514 (29)	0.07 (-0.67,0.72)	0.06 (-0.65,0.71)
M4_p_47671	X - 18921	unnamed	unnamed	NA	NA	LC/MS Neg	NA	NA	NA	NA	5120	24 (0)	0.02 (-0.65,0.69)	0.02 (-0.65,0.69)
M4_p_47687	X - 12100	unnamed	unnamed	NA	NA	LC/MS Pos Early	NA	NA	NA	NA	5144	0 (0)	-0.02 (-0.64,0.6)	-0.02 (-0.64,0.6)
M4_p_47690	X - 12112	unnamed	unnamed	NA	NA	LC/MS Pos Early	NA	NA	NA	NA	5043	101 (2)	-0.08 (-0.75,0.87)	-0.08 (-0.75,0.86)
M4_p_47695	X - 12117	unnamed	unnamed	NA	NA	LC/MS Pos Early	NA	NA	NA	NA	5142	2 (0)	0 (-0.67,0.65)	0 (-0.67,0.65)
M4_p_47702	X - 12127	unnamed	unnamed	NA	NA	LC/MS Pos Early	NA	NA	NA	NA	3093	2051 (40)	-0.11 (-0.64,0.49)	-0.06 (-0.65,0.52)
M4_p_47706	X - 12199	unnamed	unnamed	NA	NA	LC/MS Pos Early	NA	NA	NA	NA	4131	1013 (20)	-0.01 (-0.68,0.67)	-0.03 (-0.67,0.65)
M4_p_47708	X - 12283	unnamed	unnamed	NA	NA	LC/MS Pos Early	NA	NA	NA	NA	4831	313 (6)	0.05 (-0.63,0.64)	0.06 (-0.64,0.66)
M4_p_47719	X - 12689	unnamed	unnamed	NA	NA	LC/MS Pos Early	NA	NA	NA	NA	4817	327 (6)	0.03 (-0.63,0.64)	0.03 (-0.64,0.64)
M4_p_47788	X - 13431	unnamed	unnamed	NA	NA	LC/MS Pos Late	NA	NA	NA	NA	5133	11 (0)	0.01 (-0.67,0.67)	0.01 (-0.66,0.67)
M4_p_47790	X - 13684	unnamed	unnamed	NA	NA	LC/MS Pos Early	NA	NA	NA	NA	5103	41 (1)	0.02 (-0.64,0.67)	0.01 (-0.64,0.67)
M4_p_47796	X - 17304	unnamed	unnamed	NA	NA	LC/MS Pos Early	NA	NA	NA	NA	3309	1835 (36)	0.05 (-0.69,0.71)	-0.06 (-0.73,0.67)
M4_p_47802	X - 16397	unnamed	unnamed	NA	NA	LC/MS Pos Early	NA	NA	NA	NA	5107	37 (1)	0.08 (-0.59,0.69)	0.08 (-0.59,0.69)
M4_p_47804	X - 16580	unnamed	unnamed	NA	NA	LC/MS Pos Early	NA	NA	NA	NA	5144	0 (0)	0.04 (-0.64,0.66)	0.04 (-0.64,0.66)
M4_p_47813	X - 17323	unnamed	unnamed	NA	NA	LC/MS Pos Early	NA	NA	NA	NA	4973	171 (3)	0.02 (-0.65,0.67)	0.02 (-0.66,0.67)
M4_p_47815	X - 17325	unnamed	unnamed	NA	NA	LC/MS Pos Early	NA	NA	NA	NA	4722	422 (8)	-0.01 (-0.68,0.68)	-0.03 (-0.7,0.68)
M4_p_47818	X - 17328	unnamed	unnamed	NA	NA	LC/MS Pos Late	NA	NA	NA	NA	3630	1514 (29)	-0.1 (-0.68,0.54)	-0.1 (-0.66,0.5)
M4_p_47820	X - 17335	unnamed	unnamed	NA	NA	LC/MS Pos Late	NA	NA	NA	NA	4833	311 (6)	0.06 (-0.65,0.65)	0.07 (-0.67,0.66)
M4_p_47886	bilirubin (E,Z or Z,E)*	Cofactors and Vitamins	Hemoglobin and Porphyrin Metabolism	1265	585.271	LC/MS Pos Late	5799469	4705847	C00486	HMDB0000488	4831	313 (6)	0 (-0.67,0.65)	0.01 (-0.66,0.66)
M4_p_47905	X - 12026	unnamed	unnamed	NA	NA	LC/MS Neg	NA	NA	NA	NA	5087	57 (1)	0.06 (-0.6,0.64)	0.07 (-0.59,0.64)
M4_p_47911	X - 12221	unnamed	unnamed	NA	NA	LC/MS Neg	NA	NA	NA	NA	4748	396 (8)	0.1 (-0.62,0.69)	0.09 (-0.66,0.72)
M4_p_47917	X - 12306	unnamed	unnamed	NA	NA	LC/MS Neg	NA	NA	NA	NA	2834	2310 (45)	-0.07 (-0.71,0.63)	-0.05 (-0.66,0.56)
M4_p_47921	X - 12410	unnamed	unnamed	NA	NA	LC/MS Neg	NA	NA	NA	NA	4444	700 (14)	-0.09 (-0.61,0.45)	-0.08 (-0.61,0.44)
M4_p_47922	X - 12543	unnamed	unnamed	NA	NA	LC/MS Neg	NA	NA	NA	NA	3417	1727 (34)	-0.01 (-0.72,0.69)	-0.09 (-0.67,0.59)
M4_p_47936	X - 12726	unnamed	unnamed	NA	NA	LC/MS Neg	NA	NA	NA	NA	3213	1931 (38)	-0.08 (-0.66,0.52)	-0.09 (-0.65,0.5)
M4_p_47937	X - 12730	unnamed	unnamed	NA	NA	LC/MS Neg	NA	NA	NA	NA	4497	647 (13)	0.2 (-0.66,0.75)	0.16 (-0.8,0.8)
M4_p_47938	X - 12731	unnamed	unnamed	NA	NA	LC/MS Neg	NA	NA	NA	NA	3161	1983 (39)	-0.04 (-0.69,0.6)	-0.06 (-0.66,0.57)
M4_p_47940	X - 12738	unnamed	unnamed	NA	NA	LC/MS Neg	NA	NA	NA	NA	4123	1021 (20)	0.19 (-0.62,0.73)	0.09 (-0.82,0.8)
M4_p_47943	X - 12818	unnamed	unnamed	NA	NA	LC/MS Neg	NA	NA	NA	NA	3406	1738 (34)	-0.04 (-0.7,0.66)	-0.08 (-0.68,0.6)
M4_p_47959	X - 13553	unnamed	unnamed	NA	NA	LC/MS Neg	NA	NA	NA	NA	4247	897 (17)	0 (-0.66,0.62)	0 (-0.67,0.63)
M4_p_47962	X - 13695	unnamed	unnamed	NA	NA	LC/MS Neg	NA	NA	NA	NA	4459	685 (13)	0.09 (-0.64,0.7)	0.08 (-0.72,0.72)
M4_p_47965	X - 13723	unnamed	unnamed	NA	NA	LC/MS Neg	NA	NA	NA	NA	3125	2019 (39)	-0.1 (-0.65,0.59)	-0.07 (-0.66,0.55)
M4_p_47971	X - 13729	unnamed	unnamed	NA	NA	LC/MS Neg	NA	NA	NA	NA	4672	472 (9)	0.03 (-0.69,0.69)	0.03 (-0.68,0.7)
M4_p_47977	X - 13844	unnamed	unnamed	NA	NA	LC/MS Neg	NA	NA	NA	NA	4720	424 (8)	0.09 (-0.67,0.73)	0.1 (-0.74,0.74)
M4_p_47978	X - 13846	unnamed	unnamed	NA	NA	LC/MS Neg	NA	NA	NA	NA	3663	1481 (29)	0.02 (-0.74,0.69)	-0.09 (-0.76,0.7)
M4_p_47984	X - 14082	unnamed	unnamed	NA	NA	LC/MS Neg	NA	NA	NA	NA	3982	1162 (23)	0.07 (-0.71,0.71)	0.02 (-0.79,0.73)
M4_p_47988	X - 16087	unnamed	unnamed	NA	NA	LC/MS Neg	NA	NA	NA	NA	4289	855 (17)	0 (-0.67,0.69)	-0.01 (-0.68,0.67)
M4_p_47993	X - 17010	unnamed	unnamed	NA	NA	LC/MS Neg	NA	NA	NA	NA	5119	25 (0)	-0.04 (-0.65,0.58)	-0.05 (-0.65,0.58)
M4_p_47995	X - 17343	unnamed	unnamed	NA	NA	LC/MS Neg	NA	NA	NA	NA	2712	2432 (47)	-0.15 (-0.74,0.62)	-0.12 (-0.67,0.49)
M4_p_48001	X - 17351	unnamed	unnamed	NA	NA	LC/MS Neg	NA	NA	NA	NA	4706	438 (9)	0.03 (-0.64,0.64)	0.04 (-0.67,0.66)
M4_p_48009	X - 17357	unnamed	unnamed	NA	NA	LC/MS Neg	NA	NA	NA	NA	4812	332 (6)	0.04 (-0.56,0.64)	0.08 (-0.59,0.65)
M4_p_48025	X - 17685	unnamed	unnamed	NA	NA	LC/MS Neg	NA	NA	NA	NA	4703	441 (9)	-0.01 (-0.64,0.6)	-0.01 (-0.66,0.61)
M4_p_48026	X - 17686	unnamed	unnamed	NA	NA	LC/MS Neg	NA	NA	NA	NA	2688	2456 (48)	-0.15 (-0.7,0.61)	-0.11 (-0.64,0.51)
M4_p_48041	X - 18240	unnamed	unnamed	NA	NA	LC/MS Neg	NA	NA	NA	NA	3268	1876 (36)	0 (-0.69,0.62)	-0.05 (-0.76,0.66)
M4_p_48047	X - 18886	unnamed	unnamed	NA	NA	LC/MS Neg	NA	NA	NA	NA	4460	684 (13)	-0.02 (-0.68,0.67)	-0.04 (-0.68,0.65)
M4_p_48048	X - 18888	unnamed	unnamed	NA	NA	LC/MS Neg	NA	NA	NA	NA	2654	2490 (48)	-0.07 (-0.65,0.59)	-0.08 (-0.64,0.53)
M4_p_48052	X - 17612	unnamed	unnamed	NA	NA	LC/MS Neg	NA	NA	NA	NA	4274	870 (17)	-0.02 (-0.66,0.65)	-0.03 (-0.67,0.63)
M4_p_48076	X - 22771	unnamed	unnamed	NA	NA	LC/MS Neg	NA	NA	NA	NA	5144	0 (0)	0.03 (-0.49,0.55)	0.03 (-0.49,0.55)
M4_p_48081	X - 22776	unnamed	unnamed	NA	NA	LC/MS Neg	NA	NA	NA	NA	5108	36 (1)	-0.07 (-0.62,0.56)	-0.07 (-0.62,0.56)
M4_p_48114	1-methylguanidine	Amino Acid	Guanidino and Acetamido Metabolism	2149	74.0713	LC/MS Pos Early	10111	28576	C02294	HMDB0001522	4370	774 (15)	0 (-0.65,0.65)	-0.02 (-0.67,0.64)
M4_p_48141	2-keto-3-deoxy-gluconate	Xenobiotics	Food Component/Plant	1900	177.04	LC/MS Polar	161227	141630	C00204	HMDB0001353	4903	241 (5)	0.04 (-0.54,0.63)	0.05 (-0.54,0.62)
M4_p_48149	N-acetylglucosaminylasparagine	Carbohydrate	Aminosugar Metabolism	1212	336.14	LC/MS Pos Early	123826	21403014	C04540	HMDB0000489	4770	374 (7)	0.04 (-0.61,0.68)	0.05 (-0.62,0.68)
M4_p_48152	glucose	Carbohydrate	Glycolysis, Gluconeogenesis, and Pyruvate Metabolism	2342	225.062	LC/MS Polar	5793	71358	C00031	HMDB0000122	5142	2 (0)	-0.19 (-0.59,0.41)	-0.19 (-0.59,0.41)
M4_p_48153	mannose	Carbohydrate	Fructose, Mannose and Galactose Metabolism	2200	225.062	LC/MS Polar	185698;82308;18950;439680	141983	C00159,C02209,C00936	HMDB0000169	5130	14 (0)	-0.02 (-0.66,0.64)	-0.02 (-0.66,0.64)
M4_p_48182	myristoleoylcarnitine (C14:1)*	Lipid	Fatty Acid Metabolism (Acyl Carnitine, Monounsaturated)	1316	370.295	LC/MS Pos Late	129691961	34999520	NA	HMDB0240588	5143	1 (0)	0.03 (-0.63,0.67)	0.03 (-0.63,0.67)
M4_p_48185	X - 22834	unnamed	unnamed	NA	NA	LC/MS Neg	NA	NA	NA	NA	3300	1844 (36)	0.03 (-0.7,0.67)	-0.08 (-0.67,0.59)
M4_p_48187	N-acetyltaurine	Amino Acid	Methionine, Cysteine, SAM and Taurine Metabolism	1249	166.018	LC/MS Polar	159864	140553	NA	HMDB0240253	5106	38 (1)	-0.03 (-0.64,0.58)	-0.03 (-0.63,0.58)
M4_p_48255	arabonate/xylonate	Carbohydrate	Pentose Metabolism	2700	165.04	LC/MS Polar	122045;6602431	NA	C00502,C05411	HMDB0000539	5142	2 (0)	-0.02 (-0.66,0.62)	-0.02 (-0.66,0.62)
M4_p_48258	1-oleoyl-GPC (18:1)	Lipid	Lysophospholipid	1540	522.355	LC/MS Pos Late	16081932	17240641	C03916	HMDB0002815	5143	1 (0)	0 (-0.65,0.64)	0 (-0.65,0.63)
M4_p_48341	1-dihomo-linolenylglycerol (20:3)	Lipid	Monoacylglycerol	6400	305.249	LC/MS Neg	NA	NA	NA	NA	4482	662 (13)	-0.04 (-0.65,0.6)	-0.06 (-0.66,0.59)
M4_p_48351	N1-methylinosine	Nucleotide	Purine Metabolism, (Hypo)Xanthine/Inosine containing	1430	283.104	LC/MS Pos Early	650095	513976	NA	HMDB0002721	5143	1 (0)	0.04 (-0.6,0.65)	0.04 (-0.6,0.65)
M4_p_48406	dopamine 4-sulfate	Amino Acid	Tyrosine Metabolism	1511	232.028	LC/MS Neg	68517194	110461	C13691	HMDB0004148	3071	2073 (40)	-0.2 (-0.65,0.38)	-0.16 (-0.6,0.36)
M4_p_48407	dopamine 3-O-sulfate	Amino Acid	Tyrosine Metabolism	1556.2	232.028	LC/MS Neg	122136	108936	C13690	HMDB0006275	5132	12 (0)	-0.15 (-0.59,0.38)	-0.14 (-0.59,0.38)
M4_p_48408	tyramine O-sulfate	Amino Acid	Tyrosine Metabolism	1565	216.034	LC/MS Neg	153005	134849	NA	HMDB0006409	4585	559 (11)	-0.14 (-0.73,0.61)	-0.14 (-0.72,0.59)
M4_p_48425	phenylacetylcarnitine	Peptide	Acetylated Peptides	3092	280.154	LC/MS Pos Early	101724840	NA	NA	NA	5035	109 (2)	0.07 (-0.65,0.7)	0.07 (-0.66,0.7)
M4_p_48428	pyrraline	Xenobiotics	Food Component/Plant	2750	255.134	LC/MS Pos Early	14274616	19980286	C21013	HMDB0033143	5089	55 (1)	0.08 (-0.58,0.69)	0.09 (-0.59,0.69)
M4_p_48429	methyl-4-hydroxybenzoate sulfate	Xenobiotics	Benzoate Metabolism	2873	230.997	LC/MS Neg	10657183	NA	NA	HMDB0041646	5026	118 (2)	0.06 (-0.79,0.76)	0.05 (-0.79,0.76)
M4_p_48433	N-formylphenylalanine	Amino Acid	Tyrosine Metabolism	2360	192.067	LC/MS Neg	7064571;759256	663938	NA	HMDB0240317	4776	368 (7)	-0.01 (-0.64,0.63)	-0.01 (-0.63,0.62)
M4_p_48434	N-acetylcitrulline	Amino Acid	Urea cycle; Arginine and Proline Metabolism	940	216.099	LC/MS Neg	656979	571213	C15532,C02851	HMDB0000856	4026	1118 (22)	-0.04 (-0.72,0.66)	-0.12 (-0.73,0.63)
M4_p_48442	4-vinylguaiacol sulfate	Xenobiotics	Food Component/Plant	3354	229.018	LC/MS Neg	53803570	NA	NA	HMDB0127980	4894	250 (5)	0.2 (-0.63,0.75)	0.2 (-0.68,0.76)
M4_p_48448	3-hydroxypyridine sulfate	Xenobiotics	Chemical	1595.5	173.987	LC/MS Neg	NA	16232314	NA	NA	5139	5 (0)	0.34 (-0.62,0.74)	0.34 (-0.62,0.74)
M4_p_48457	4-methoxyphenol sulfate	Amino Acid	Tyrosine Metabolism	2412	203.002	LC/MS Neg	NA	NA	NA	NA	4319	825 (16)	0.03 (-0.66,0.68)	0.03 (-0.65,0.68)
M4_p_48490	sphingomyelin (d18:1/20:0, d16:1/22:0)*	Lipid	Sphingomyelins	2800	759.638	LC/MS Pos Late	44260124	23113477	NA	HMDB0012102	5143	1 (0)	0.05 (-0.58,0.67)	0.05 (-0.56,0.65)
M4_p_48491	sphingomyelin (d18:1/20:1, d18:2/20:0)*	Lipid	Sphingomyelins	2450	757.622	LC/MS Pos Late	NA	NA	NA	NA	5143	1 (0)	0.06 (-0.59,0.66)	0.06 (-0.59,0.66)
M4_p_48492	behenoyl sphingomyelin (d18:1/22:0)*	Lipid	Sphingomyelins	3250	787.669	LC/MS Pos Late	44260125	24846873	NA	HMDB0012103	5143	1 (0)	0.01 (-0.63,0.64)	0.01 (-0.62,0.63)
M4_p_48493	sphingomyelin (d18:1/22:1, d18:2/22:0, d16:1/24:1)*	Lipid	Sphingomyelins	2775	785.653	LC/MS Pos Late	NA	29368329	NA	HMDB0012104	5143	1 (0)	0.06 (-0.6,0.67)	0.06 (-0.58,0.65)
M4_p_485	spermidine	Amino Acid	Polyamine Metabolism	3355	146.165	LC/MS Pos Early	1102	1071	C00315	HMDB0001257	3684	1460 (28)	-0.06 (-0.7,0.61)	-0.12 (-0.66,0.54)
M4_p_48698	6-hydroxyindole sulfate	Xenobiotics	Chemical	2498	212.002	LC/MS Neg	122198196	NA	NA	HMDB0000682	5134	10 (0)	0.07 (-0.56,0.66)	0.08 (-0.54,0.65)
M4_p_48733	vanillic alcohol sulfate	Amino Acid	Tyrosine Metabolism	1808	233.013	LC/MS Neg	NA	NA	NA	HMDB0041788	3451	1693 (33)	-0.26 (-0.7,0.45)	-0.2 (-0.67,0.39)
M4_p_48757	N-acetylkynurenine (2)	Amino Acid	Tryptophan Metabolism	2364	251.103	LC/MS Pos Early	73817779	NA	NA	NA	4395	749 (15)	0.01 (-0.68,0.67)	-0.03 (-0.68,0.65)
M4_p_48763	3-methoxycatechol sulfate (1)	Xenobiotics	Benzoate Metabolism	2163	218.997	LC/MS Neg	129892430	NA	NA	NA	5037	107 (2)	0.06 (-0.55,0.61)	0.06 (-0.55,0.61)
M4_p_48782	C-glycosyltryptophan	Amino Acid	Tryptophan Metabolism	2700	367.15	LC/MS Pos Early	10981970	9157171	NA	HMDB0240296	5144	0 (0)	-0.03 (-0.67,0.66)	-0.03 (-0.67,0.66)
M4_p_48841	p-cresol glucuronide*	Amino Acid	Tyrosine Metabolism	2420	283.082	LC/MS Neg	154035	135751	NA	HMDB0011686	4799	345 (7)	0.05 (-0.67,0.72)	0.06 (-0.7,0.74)
M4_p_48882	X - 23188	unnamed	unnamed	NA	NA	LC/MS Neg	NA	NA	NA	NA	4856	288 (6)	-0.09 (-0.7,0.66)	-0.09 (-0.69,0.64)
M4_p_48885	arabitol/xylitol	Carbohydrate	Pentose Metabolism	1932.4	151.061	LC/MS Polar	6912;94154	NA	C00542,C01904,C00379	HMDB0002917,HMDB0001851,HMDB0000568	5143	1 (0)	-0.04 (-0.66,0.62)	-0.04 (-0.66,0.62)
M4_p_49029	X - 23329	unnamed	unnamed	NA	NA	LC/MS Neg	NA	NA	NA	NA	2997	2147 (42)	-0.2 (-0.69,0.49)	-0.13 (-0.64,0.45)
M4_p_49457	X - 23581	unnamed	unnamed	NA	NA	LC/MS Pos Early	NA	NA	NA	NA	3147	1997 (39)	0.03 (-0.47,0.58)	-0.03 (-0.54,0.52)
M4_p_49459	X - 23583	unnamed	unnamed	NA	NA	LC/MS Pos Early	NA	NA	NA	NA	3462	1682 (33)	-0.03 (-0.71,0.65)	-0.02 (-0.67,0.62)
M4_p_49463	X - 23587	unnamed	unnamed	NA	NA	LC/MS Pos Early	NA	NA	NA	NA	5033	111 (2)	-0.08 (-0.73,0.72)	-0.08 (-0.73,0.71)
M4_p_49469	X - 23593	unnamed	unnamed	NA	NA	LC/MS Pos Early	NA	NA	NA	NA	5122	22 (0)	-0.01 (-0.65,0.61)	-0.01 (-0.65,0.61)
M4_p_49512	X - 23636	unnamed	unnamed	NA	NA	LC/MS Pos Early	NA	NA	NA	NA	5109	35 (1)	0.02 (-0.6,0.64)	0.04 (-0.58,0.64)
M4_p_49515	X - 23639	unnamed	unnamed	NA	NA	LC/MS Pos Early	NA	NA	NA	NA	5143	1 (0)	0 (-0.64,0.65)	0 (-0.64,0.65)
M4_p_49517	X - 23641	unnamed	unnamed	NA	NA	LC/MS Pos Late	NA	NA	NA	NA	4845	299 (6)	-0.01 (-0.63,0.61)	-0.01 (-0.63,0.61)
M4_p_49521	X - 23644	unnamed	unnamed	NA	NA	LC/MS Pos Early	NA	NA	NA	NA	5136	8 (0)	-0.07 (-0.73,0.68)	-0.07 (-0.72,0.68)
M4_p_49525	X - 23648	unnamed	unnamed	NA	NA	LC/MS Pos Early	NA	NA	NA	NA	4407	737 (14)	-0.04 (-0.71,0.67)	-0.09 (-0.71,0.65)
M4_p_49532	X - 23655	unnamed	unnamed	NA	NA	LC/MS Pos Early	NA	NA	NA	NA	4628	516 (10)	0.3 (-0.54,0.72)	0.32 (-0.84,0.77)
M4_p_49536	X - 23659	unnamed	unnamed	NA	NA	LC/MS Pos Early	NA	NA	NA	NA	4984	160 (3)	0.05 (-0.61,0.66)	0.05 (-0.62,0.67)
M4_p_49542	X - 23665	unnamed	unnamed	NA	NA	LC/MS Pos Early	NA	NA	NA	NA	5136	8 (0)	0 (-0.62,0.66)	0 (-0.62,0.66)
M4_p_49543	X - 23666	unnamed	unnamed	NA	NA	LC/MS Pos Early	NA	NA	NA	NA	4484	660 (13)	0.01 (-0.65,0.66)	0.01 (-0.66,0.67)
M4_p_49555	X - 23678	unnamed	unnamed	NA	NA	LC/MS Pos Late	NA	NA	NA	NA	3197	1947 (38)	-0.01 (-0.72,0.65)	-0.04 (-0.7,0.61)
M4_p_49557	X - 23680	unnamed	unnamed	NA	NA	LC/MS Pos Late	NA	NA	NA	NA	5116	28 (1)	0.03 (-0.6,0.67)	0.04 (-0.6,0.67)
M4_p_49592	X - 11315	unnamed	unnamed	NA	NA	LC/MS Neg	NA	NA	NA	NA	5046	98 (2)	0.1 (-0.49,0.63)	0.1 (-0.51,0.63)
M4_p_49617	1-lignoceroyl-GPC (24:0)	Lipid	Lysophospholipid	1907	608.465	LC/MS Pos Late	24779481	24766539	NA	HMDB0010405	4989	155 (3)	0.02 (-0.63,0.66)	0.03 (-0.63,0.66)
M4_p_49636	X - 23738	unnamed	unnamed	NA	NA	LC/MS Pos Early	NA	NA	NA	NA	4932	212 (4)	0.05 (-0.53,0.58)	0.04 (-0.54,0.58)
M4_p_49637	X - 23739	unnamed	unnamed	NA	NA	LC/MS Pos Early	NA	NA	NA	NA	5144	0 (0)	0.01 (-0.64,0.64)	0.01 (-0.64,0.64)
M4_p_49646	X - 23748	unnamed	unnamed	NA	NA	LC/MS Pos Early	NA	NA	NA	NA	4836	308 (6)	0.06 (-0.63,0.67)	0.06 (-0.66,0.68)
M4_p_49679	X - 23780	unnamed	unnamed	NA	NA	LC/MS Pos Early	NA	NA	NA	NA	5061	83 (2)	-0.05 (-0.68,0.62)	-0.06 (-0.68,0.61)
M4_p_4968	alpha-ketobutyrate	Amino Acid	Methionine, Cysteine, SAM and Taurine Metabolism	940	101.024	LC/MS Polar	58	2829426	C00109	HMDB0000005	4930	214 (4)	0.03 (-0.62,0.67)	0.04 (-0.63,0.67)
M4_p_49681	X - 23782	unnamed	unnamed	NA	NA	LC/MS Pos Late	NA	NA	NA	NA	5061	83 (2)	-0.01 (-0.65,0.63)	0 (-0.65,0.63)
M4_p_49688	X - 23787	unnamed	unnamed	NA	NA	LC/MS Neg	NA	NA	NA	NA	3722	1422 (28)	0.02 (-0.68,0.67)	0.03 (-0.66,0.68)
M4_p_49883	X - 23974	unnamed	unnamed	NA	NA	LC/MS Neg	NA	NA	NA	NA	3680	1464 (28)	0 (-0.62,0.6)	0.01 (-0.62,0.62)
M4_p_5086	dimethylglycine	Amino Acid	Glycine, Serine and Threonine Metabolism	1104	104.071	LC/MS Pos Early	673	653	C03626	HMDB0000092	5144	0 (0)	-0.03 (-0.62,0.55)	-0.03 (-0.62,0.55)
M4_p_512	asparagine	Amino Acid	Alanine and Aspartate Metabolism	1225	133.061	LC/MS Pos Early	6267	6031	C00152	HMDB0000168	5144	0 (0)	-0.04 (-0.64,0.63)	-0.04 (-0.64,0.63)
M4_p_513	creatinine	Amino Acid	Creatine Metabolism	2055	114.066	LC/MS Pos Early	588	568	C00791	HMDB0000562	5144	0 (0)	0.02 (-0.62,0.65)	0.02 (-0.62,0.65)
M4_p_52011	X - 23983	unnamed	unnamed	NA	NA	LC/MS Neg	NA	NA	NA	NA	4618	526 (10)	-0.05 (-0.64,0.61)	-0.05 (-0.64,0.58)
M4_p_52012	X - 23984	unnamed	unnamed	NA	NA	LC/MS Neg	NA	NA	NA	NA	5114	30 (1)	0.14 (-0.66,0.75)	0.14 (-0.66,0.75)
M4_p_52025	X - 23997	unnamed	unnamed	NA	NA	LC/MS Pos Early	NA	NA	NA	NA	5032	112 (2)	0.19 (-0.47,0.67)	0.21 (-0.46,0.68)
M4_p_52234	glycosyl-N-stearoyl-sphingosine (d18:1/18:0)	Lipid	Hexosylceramides (HCER)	3053	728.604	LC/MS Pos Late	NA	NA	NA	NA	5124	20 (0)	0.01 (-0.61,0.66)	0.01 (-0.6,0.65)
M4_p_52281	2-hydroxybutyrate/2-hydroxyisobutyrate	Amino Acid	Glutathione Metabolism	1258	103.04	LC/MS Polar	4277439;440864	NA	C21297,C05984	HMDB0000729,HMDB00008	5141	3 (0)	-0.04 (-0.65,0.65)	-0.04 (-0.65,0.65)
M4_p_52282	2-methylcitrate/homocitrate	Energy	TCA Cycle	575	205.035	LC/MS Neg	515;439459	NA	C01251	HMDB0003518,HMDB0000379	3564	1580 (31)	0.12 (-0.45,0.63)	0.09 (-0.52,0.66)
M4_p_52285	oleate/vaccenate (18:1)	Lipid	Long Chain Monounsaturated Fatty Acid	5655	281.249	LC/MS Neg	637517;445639;5281127;5282761	NA	C01712,C08367,C00712,C21944	HMDB0000207,HMDB0000573,HMDB0003231,HMDB0240219	5144	0 (0)	0.07 (-0.66,0.72)	0.07 (-0.66,0.72)
M4_p_52294	2-hydroxyglutarate	Lipid	Fatty Acid, Dicarboxylate	958	166.071	LC/MS Pos Early	43	42	C02630	HMDB0059655	5128	16 (0)	-0.07 (-0.62,0.52)	-0.07 (-0.62,0.52)
M4_p_52431	1-palmitoleoylglycerol (16:1)*	Lipid	Monoacylglycerol	6094	253.217	LC/MS Neg	NA	NA	NA	NA	4931	213 (4)	0 (-0.63,0.59)	-0.01 (-0.64,0.6)
M4_p_52433	sphingomyelin (d17:1/16:0, d18:1/15:0, d16:1/17:0)*	Lipid	Sphingomyelins	2082	689.559	LC/MS Pos Late	NA	28532779	NA	NA	5143	1 (0)	0.03 (-0.65,0.67)	0.04 (-0.63,0.66)
M4_p_52434	palmitoyl dihydrosphingomyelin (d18:0/16:0)*	Lipid	Dihydrosphingomyelins	2290	705.591	LC/MS Pos Late	9939965	8115586	NA	HMDB0010168	5143	1 (0)	0 (-0.64,0.64)	0.01 (-0.62,0.62)
M4_p_52435	sphingomyelin (d18:2/23:0, d18:1/23:1, d17:1/24:1)*	Lipid	Sphingomyelins	3000	799.669	LC/MS Pos Late	134757653	NA	NA	NA	5143	1 (0)	0.01 (-0.63,0.66)	0.01 (-0.61,0.64)
M4_p_52436	tricosanoyl sphingomyelin (d18:1/23:0)*	Lipid	Sphingomyelins	3350	801.684	LC/MS Pos Late	NA	NA	NA	HMDB0012105	5143	1 (0)	0.05 (-0.6,0.68)	0.05 (-0.59,0.67)
M4_p_52437	sphingomyelin (d18:2/24:1, d18:1/24:2)*	Lipid	Sphingomyelins	2750	811.669	LC/MS Pos Late	85336023	NA	NA	NA	5143	1 (0)	0.04 (-0.6,0.64)	0.04 (-0.6,0.64)
M4_p_52438	1-stearoyl-2-oleoyl-GPC (18:0/18:1)	Lipid	Phosphatidylcholine (PC)	2644	788.616	LC/MS Pos Late	24778825	24766704	NA	HMDB0008038	5143	1 (0)	0 (-0.65,0.65)	0 (-0.64,0.65)
M4_p_52446	1-stearoyl-2-linoleoyl-GPE (18:0/18:2)*	Lipid	Phosphatidylethanolamine (PE)	2575	744.554	LC/MS Pos Late	9546749	7825699	NA	HMDB0008994	5143	1 (0)	0.02 (-0.64,0.67)	0.02 (-0.64,0.67)
M4_p_52447	1-stearoyl-2-arachidonoyl-GPE (18:0/20:4)	Lipid	Phosphatidylethanolamine (PE)	2475	768.554	LC/MS Pos Late	5289133	4451158	C05210	HMDB0009003	5143	1 (0)	0.01 (-0.66,0.66)	0.01 (-0.66,0.66)
M4_p_52449	1-stearoyl-2-arachidonoyl-GPI (18:0/20:4)	Lipid	Phosphatidylinositol (PI)	3000	904.591	LC/MS Pos Late	NA	21403055	NA	HMDB0009815	5143	1 (0)	0.02 (-0.61,0.65)	0.02 (-0.6,0.64)
M4_p_52450	1-palmitoyl-2-linoleoyl-GPI (16:0/18:2)	Lipid	Phosphatidylinositol (PI)	2730	852.56	LC/MS Pos Late	46891795	21403024	NA	HMDB0009784	4864	280 (5)	0.05 (-0.63,0.69)	0.05 (-0.63,0.68)
M4_p_52452	1-stearoyl-2-linoleoyl-GPC (18:0/18:2)*	Lipid	Phosphatidylcholine (PC)	2450	786.601	LC/MS Pos Late	6441487	NA	NA	HMDB0008039	5143	1 (0)	0.06 (-0.6,0.66)	0.06 (-0.59,0.66)
M4_p_52454	1-palmitoyl-2-dihomo-linolenoyl-GPC (16:0/20:3n3 or 6)*	Lipid	Phosphatidylcholine (PC)	2285	784.585	LC/MS Pos Late	NA	NA	NA	NA	5141	3 (0)	0.05 (-0.57,0.64)	0.05 (-0.56,0.64)
M4_p_52461	1-palmitoyl-2-oleoyl-GPC (16:0/18:1)	Lipid	Phosphatidylcholine (PC)	2450	760.585	LC/MS Pos Late	6436017	4940699	C13875	HMDB0007972	5143	1 (0)	-0.02 (-0.64,0.62)	-0.02 (-0.63,0.61)
M4_p_52462	1-palmitoyl-2-arachidonoyl-GPC (16:0/20:4n6)	Lipid	Phosphatidylcholine (PC)	2200	782.569	LC/MS Pos Late	10747814	8923140	C05208	HMDB0007982	5144	0 (0)	0.01 (-0.55,0.59)	0.01 (-0.55,0.59)
M4_p_52464	1-palmitoyl-2-arachidonoyl-GPE (16:0/20:4)*	Lipid	Phosphatidylethanolamine (PE)	2250	740.522	LC/MS Pos Late	9546800	7825750	C05210	HMDB0005323	5143	1 (0)	-0.01 (-0.65,0.66)	-0.01 (-0.65,0.66)
M4_p_52465	1-palmitoyl-2-docosahexaenoyl-GPE (16:0/22:6)*	Lipid	Phosphatidylethanolamine (PE)	2160	764.522	LC/MS Pos Late	9546799	7825749	NA	HMDB0008946	5143	1 (0)	0.01 (-0.61,0.66)	0.01 (-0.61,0.66)
M4_p_52466	1-stearoyl-2-docosahexaenoyl-GPE (18:0/22:6)*	Lipid	Phosphatidylethanolamine (PE)	2375	792.554	LC/MS Pos Late	9546798	7825748	NA	HMDB0009012	5129	15 (0)	0.02 (-0.65,0.67)	0.02 (-0.65,0.67)
M4_p_52467	1-palmitoyl-2-arachidonoyl-GPI (16:0/20:4)*	Lipid	Phosphatidylinositol (PI)	2567	876.56	LC/MS Pos Late	NA	24767674	NA	HMDB0009789	5134	10 (0)	0.03 (-0.61,0.63)	0.03 (-0.61,0.63)
M4_p_52468	1-stearoyl-2-linoleoyl-GPI (18:0/18:2)	Lipid	Phosphatidylinositol (PI)	3185	880.591	LC/MS Pos Late	NA	24767694	NA	HMDB0009809	5143	1 (0)	0.02 (-0.62,0.67)	0.02 (-0.62,0.67)
M4_p_52470	1-palmitoyl-2-palmitoleoyl-GPC (16:0/16:1)*	Lipid	Phosphatidylcholine (PC)	2200	732.554	LC/MS Pos Late	6443788	NA	NA	HMDB0007969	5143	1 (0)	-0.04 (-0.69,0.65)	-0.04 (-0.69,0.65)
M4_p_52473	gamma-tocopherol/beta-tocopherol	Cofactors and Vitamins	Tocopherol Metabolism	2384	416.364	LC/MS Pos Late	NA	NA	C14152,C02483	HMDB0006335,HMDB0001492	5140	4 (0)	0.03 (-0.61,0.66)	0.04 (-0.61,0.66)
M4_p_52474	1-(1-enyl-palmitoyl)-GPC (P-16:0)*	Lipid	Lysoplasmalogen	1547	480.345	LC/MS Pos Late	10917802	9093054	NA	HMDB0010407	5143	1 (0)	0.02 (-0.64,0.65)	0.02 (-0.63,0.65)
M4_p_52475	1-(1-enyl-stearoyl)-2-arachidonoyl-GPE (P-18:0/20:4)*	Lipid	Plasmalogen	2550	752.559	LC/MS Pos Late	9547058	7826008	NA	HMDB0005779	5143	1 (0)	0.03 (-0.63,0.65)	0.03 (-0.62,0.65)
M4_p_52477	1-(1-enyl-palmitoyl)-2-oleoyl-GPE (P-16:0/18:1)*	Lipid	Plasmalogen	2750	702.543	LC/MS Pos Late	52925128	24769228	NA	HMDB0011342	5141	3 (0)	-0.02 (-0.66,0.63)	-0.02 (-0.65,0.63)
M4_p_52478	1-(1-enyl-palmitoyl)-2-oleoyl-GPC (P-16:0/18:1)*	Lipid	Plasmalogen	2550	744.59	LC/MS Pos Late	34779384	NA	NA	HMDB0007996	5143	1 (0)	-0.02 (-0.66,0.65)	-0.02 (-0.65,0.64)
M4_p_52483	X - 24295	unnamed	unnamed	NA	NA	LC/MS Neg	NA	NA	NA	NA	4848	296 (6)	0 (-0.65,0.64)	0 (-0.65,0.64)
M4_p_52495	sphingomyelin (d18:1/21:0, d17:1/22:0, d16:1/23:0)*	Lipid	Sphingomyelins	3000	773.653	LC/MS Pos Late	NA	NA	NA	NA	5143	1 (0)	0.03 (-0.61,0.65)	0.03 (-0.59,0.64)
M4_p_52502	X - 24307	unnamed	unnamed	NA	NA	LC/MS Neg	NA	NA	NA	NA	5109	35 (1)	-0.06 (-0.62,0.57)	-0.04 (-0.59,0.57)
M4_p_52524	X - 24328	unnamed	unnamed	NA	NA	LC/MS Neg	NA	NA	NA	NA	4333	811 (16)	0.01 (-0.68,0.67)	-0.03 (-0.7,0.65)
M4_p_52533	X - 24337	unnamed	unnamed	NA	NA	LC/MS Neg	NA	NA	NA	NA	5019	125 (2)	0.01 (-0.66,0.69)	0.01 (-0.67,0.69)
M4_p_52540	X - 24344	unnamed	unnamed	NA	NA	LC/MS Neg	NA	NA	NA	NA	3991	1153 (22)	0.02 (-0.65,0.65)	-0.01 (-0.72,0.69)
M4_p_52602	2'-deoxyuridine	Nucleotide	Pyrimidine Metabolism, Uracil containing	1586	227.067	LC/MS Neg	13712	13118	C00526	HMDB0000012	3416	1728 (34)	-0.01 (-0.62,0.65)	-0.01 (-0.61,0.61)
M4_p_52603	1,2-dilinoleoyl-GPC (18:2/18:2)	Lipid	Phosphatidylcholine (PC)	2100	782.569	LC/MS Pos Late	5288075	4450312	NA	HMDB0008138	5122	22 (0)	0.07 (-0.63,0.71)	0.07 (-0.63,0.7)
M4_p_52604	N-palmitoyl-sphinganine (d18:0/16:0)	Lipid	Dihydroceramides	3090	540.535	LC/MS Pos Late	5283572	4446685	NA	HMDB11760	5068	76 (1)	-0.02 (-0.65,0.65)	-0.02 (-0.65,0.65)
M4_p_52605	sphinganine-1-phosphate	Lipid	Sphingolipid Synthesis	1431	382.272	LC/MS Pos Late	520	505	NA	HMDB0001383	4534	610 (12)	-0.03 (-0.7,0.69)	-0.07 (-0.71,0.68)
M4_p_52610	1-palmitoyl-2-docosahexaenoyl-GPC (16:0/22:6)	Lipid	Phosphatidylcholine (PC)	2055	806.569	LC/MS Pos Late	6441886	4946007	NA	HMDB0007991	5144	0 (0)	0.05 (-0.57,0.62)	0.05 (-0.57,0.62)
M4_p_52611	1-stearoyl-2-docosahexaenoyl-GPC (18:0/22:6)	Lipid	Phosphatidylcholine (PC)	2300	834.601	LC/MS Pos Late	24778876	NA	NA	HMDB0008057	5143	1 (0)	0.03 (-0.64,0.67)	0.03 (-0.63,0.67)
M4_p_52614	1-(1-enyl-stearoyl)-2-oleoyl-GPE (P-18:0/18:1)	Lipid	Plasmalogen	3100	730.575	LC/MS Pos Late	42607457	24769260	NA	HMDB0011375	5142	2 (0)	-0.01 (-0.62,0.64)	-0.01 (-0.61,0.64)
M4_p_52615	sphingomyelin (d18:1/17:0, d17:1/18:0, d19:1/16:0)	Lipid	Sphingomyelins	2350	717.591	LC/MS Pos Late	46891763	NA	NA	NA	5143	1 (0)	0.04 (-0.62,0.68)	0.04 (-0.6,0.67)
M4_p_52616	1-palmitoyl-2-stearoyl-GPC (16:0/18:0)	Lipid	Phosphatidylcholine (PC)	2750	762.601	LC/MS Pos Late	24778686	24766643	C03889	HMDB0007970	5143	1 (0)	0.01 (-0.64,0.65)	0.02 (-0.62,0.64)
M4_p_52633	palmitoyl-linoleoyl-glycerol (16:0/18:2) [1]*	Lipid	Diacylglycerol	3080	610.541	LC/MS Pos Late	9543695	7822645	NA	HMDB0007103	4195	949 (18)	0.02 (-0.66,0.64)	0 (-0.67,0.65)
M4_p_52634	palmitoyl-linoleoyl-glycerol (16:0/18:2) [2]*	Lipid	Diacylglycerol	3197	610.541	LC/MS Pos Late	131801744	NA	NA	HMDB0007103	4395	749 (15)	0.03 (-0.63,0.65)	0.03 (-0.67,0.65)
M4_p_52636	X - 24422	unnamed	unnamed	NA	NA	LC/MS Pos Early	NA	NA	NA	NA	5109	35 (1)	-0.03 (-0.62,0.56)	-0.03 (-0.62,0.56)
M4_p_52639	X - 24410	unnamed	unnamed	NA	NA	LC/MS Pos Early	NA	NA	NA	NA	3373	1771 (34)	-0.09 (-0.72,0.6)	-0.15 (-0.64,0.49)
M4_p_52640	X - 24411	unnamed	unnamed	NA	NA	LC/MS Pos Early	NA	NA	NA	NA	4931	213 (4)	0 (-0.64,0.63)	0 (-0.65,0.63)
M4_p_52647	X - 24418	unnamed	unnamed	NA	NA	LC/MS Neg	NA	NA	NA	NA	3329	1815 (35)	-0.1 (-0.7,0.62)	-0.06 (-0.68,0.58)
M4_p_52655	X - 24425	unnamed	unnamed	NA	NA	LC/MS Pos Early	NA	NA	NA	NA	5018	126 (2)	-0.02 (-0.62,0.62)	-0.01 (-0.62,0.62)
M4_p_52661	X - 24431	unnamed	unnamed	NA	NA	LC/MS Pos Early	NA	NA	NA	NA	4923	221 (4)	0.05 (-0.59,0.64)	0.05 (-0.62,0.65)
M4_p_52662	X - 24432	unnamed	unnamed	NA	NA	LC/MS Pos Early	NA	NA	NA	NA	4044	1100 (21)	0.09 (-0.62,0.66)	0.08 (-0.63,0.67)
M4_p_52669	1-palmitoyl-2-oleoyl-GPI (16:0/18:1)*	Lipid	Phosphatidylinositol (PI)	3140	854.575	LC/MS Pos Late	71296232	24767668	NA	HMDB0009783	5139	5 (0)	0.01 (-0.64,0.65)	0.01 (-0.64,0.64)
M4_p_52673	1-(1-enyl-palmitoyl)-2-arachidonoyl-GPE (P-16:0/20:4)*	Lipid	Plasmalogen	2300	724.528	LC/MS Pos Late	52925126	24769238	NA	HMDB0011352	5143	1 (0)	-0.02 (-0.66,0.65)	-0.02 (-0.66,0.65)
M4_p_52677	1-(1-enyl-palmitoyl)-2-linoleoyl-GPE (P-16:0/18:2)*	Lipid	Plasmalogen	2400	700.528	LC/MS Pos Late	52925127	24769229	NA	HMDB0011343	5143	1 (0)	0.02 (-0.61,0.65)	0.02 (-0.61,0.65)
M4_p_52682	1-(1-enyl-palmitoyl)-2-linoleoyl-GPC (P-16:0/18:2)*	Lipid	Plasmalogen	2300	742.575	LC/MS Pos Late	24779386	24767486	NA	HMDB0011211	5143	1 (0)	0.03 (-0.65,0.7)	0.03 (-0.64,0.7)
M4_p_52687	1-oleoyl-2-linoleoyl-GPE (18:1/18:2)*	Lipid	Phosphatidylethanolamine (PE)	2270	742.538	LC/MS Pos Late	9546753	7825703	NA	HMDB0005349	5104	40 (1)	0.02 (-0.64,0.68)	0.02 (-0.64,0.68)
M4_p_52689	1-(1-enyl-palmitoyl)-2-arachidonoyl-GPC (P-16:0/20:4)*	Lipid	Plasmalogen	2200	766.575	LC/MS Pos Late	NA	24767495	NA	HMDB0011220	5143	1 (0)	0.01 (-0.64,0.66)	0.02 (-0.63,0.66)
M4_p_52690	1-linoleoyl-GPA (18:2)*	Lipid	Lysophospholipid	1441	433.236	LC/MS Polar	NA	24766514	NA	HMDB0007856	3638	1506 (29)	-0.03 (-0.65,0.62)	-0.01 (-0.63,0.62)
M4_p_52697	1-oleoyl-2-docosahexaenoyl-GPC (18:1/22:6)*	Lipid	Phosphatidylcholine (PC)	2100	832.585	LC/MS Pos Late	24778955	24766785	NA	HMDB0008123	5141	3 (0)	0.03 (-0.65,0.66)	0.03 (-0.63,0.64)
M4_p_527	lactate	Carbohydrate	Glycolysis, Gluconeogenesis, and Pyruvate Metabolism	1469	89.0244	LC/MS Polar	612	592	C00186	HMDB0000190	5143	1 (0)	-0.02 (-0.67,0.64)	-0.02 (-0.67,0.64)
M4_p_52710	1-linoleoyl-2-arachidonoyl-GPC (18:2/20:4n6)*	Lipid	Phosphatidylcholine (PC)	2000	806.569	LC/MS Pos Late	24778979	24766809	C05208	HMDB0008147	5053	91 (2)	0.06 (-0.6,0.68)	0.06 (-0.6,0.67)
M4_p_52716	1-(1-enyl-palmitoyl)-2-palmitoyl-GPC (P-16:0/16:0)*	Lipid	Plasmalogen	2550	718.575	LC/MS Pos Late	11146967	9322076	NA	HMDB0011206	5143	1 (0)	0 (-0.66,0.66)	0.01 (-0.64,0.66)
M4_p_52726	1-stearoyl-2-oleoyl-GPI (18:0/18:1)*	Lipid	Phosphatidylinositol (PI)	3711	882.607	LC/MS Pos Late	NA	NA	NA	NA	5126	18 (0)	0.04 (-0.63,0.66)	0.03 (-0.63,0.66)
M4_p_52748	1-(1-enyl-stearoyl)-2-linoleoyl-GPE (P-18:0/18:2)*	Lipid	Plasmalogen	2750	728.559	LC/MS Pos Late	NA	24769261	NA	HMDB0011376	5143	1 (0)	0.02 (-0.61,0.66)	0.02 (-0.61,0.66)
M4_p_52773	X - 24456	unnamed	unnamed	NA	NA	LC/MS Pos Early	NA	NA	NA	NA	4866	278 (5)	0 (-0.63,0.59)	0 (-0.63,0.59)
M4_p_52774	X - 24457	unnamed	unnamed	NA	NA	LC/MS Pos Early	NA	NA	NA	NA	3427	1717 (33)	-0.08 (-0.69,0.58)	-0.07 (-0.65,0.55)
M4_p_52779	X - 24462	unnamed	unnamed	NA	NA	LC/MS Pos Early	NA	NA	NA	NA	4732	412 (8)	-0.05 (-0.67,0.58)	-0.05 (-0.67,0.58)
M4_p_52790	X - 24473	unnamed	unnamed	NA	NA	LC/MS Pos Early	NA	NA	NA	NA	5031	113 (2)	-0.08 (-0.66,0.6)	-0.07 (-0.67,0.6)
M4_p_52791	X - 24474	unnamed	unnamed	NA	NA	LC/MS Pos Early	NA	NA	NA	NA	5088	56 (1)	0.01 (-0.65,0.66)	0.01 (-0.65,0.66)
M4_p_52792	X - 24475	unnamed	unnamed	NA	NA	LC/MS Pos Early	NA	NA	NA	NA	4944	200 (4)	0.01 (-0.65,0.68)	0.01 (-0.65,0.68)
M4_p_52797	X - 12111	unnamed	unnamed	NA	NA	LC/MS Neg	NA	NA	NA	NA	2919	2225 (43)	-0.12 (-0.75,0.64)	-0.18 (-0.65,0.43)
M4_p_528	alpha-ketoglutarate	Energy	TCA Cycle	2700	145.014	LC/MS Polar	51	50	C00026	HMDB0000208	5143	1 (0)	-0.08 (-0.65,0.53)	-0.08 (-0.65,0.53)
M4_p_52813	X - 24494	unnamed	unnamed	NA	NA	LC/MS Neg	NA	NA	NA	NA	3890	1254 (24)	-0.03 (-0.69,0.63)	-0.08 (-0.7,0.61)
M4_p_52839	X - 24518	unnamed	unnamed	NA	NA	LC/MS Pos Early	NA	NA	NA	NA	4522	622 (12)	-0.04 (-0.66,0.62)	-0.04 (-0.67,0.62)
M4_p_52865	X - 24544	unnamed	unnamed	NA	NA	LC/MS Neg	NA	NA	NA	NA	4530	614 (12)	0.02 (-0.66,0.7)	0.06 (-0.65,0.71)
M4_p_52867	X - 24546	unnamed	unnamed	NA	NA	LC/MS Neg	NA	NA	NA	NA	2890	2254 (44)	-0.06 (-0.74,0.67)	-0.04 (-0.62,0.57)
M4_p_52870	X - 24549	unnamed	unnamed	NA	NA	LC/MS Neg	NA	NA	NA	NA	2940	2204 (43)	0.03 (-0.62,0.64)	0.02 (-0.63,0.62)
M4_p_52877	X - 24556	unnamed	unnamed	NA	NA	LC/MS Neg	NA	NA	NA	NA	5062	82 (2)	0.05 (-0.61,0.66)	0.06 (-0.61,0.66)
M4_p_52892	X - 24571	unnamed	unnamed	NA	NA	LC/MS Neg	NA	NA	NA	NA	3213	1931 (38)	-0.17 (-0.72,0.57)	-0.11 (-0.7,0.57)
M4_p_52906	X - 24585	unnamed	unnamed	NA	NA	LC/MS Pos Early	NA	NA	NA	NA	5144	0 (0)	-0.02 (-0.62,0.64)	-0.02 (-0.62,0.64)
M4_p_52909	X - 24588	unnamed	unnamed	NA	NA	LC/MS Neg	NA	NA	NA	NA	5050	94 (2)	0 (-0.61,0.64)	0.01 (-0.61,0.65)
M4_p_52914	5-hydroxyindole sulfate	Amino Acid	Tryptophan Metabolism	1928	212.002	LC/MS Neg	NA	NA	NA	NA	3922	1222 (24)	0.01 (-0.7,0.69)	-0.02 (-0.69,0.66)
M4_p_52925	phenylacetylglutamate	Peptide	Acetylated Peptides	1570	264.088	LC/MS Neg	11579826	9754592	NA	HMDB0059772	3587	1557 (30)	-0.03 (-0.7,0.67)	-0.05 (-0.69,0.64)
M4_p_52932	4-hydroxyphenylacetoylcarnitine	Amino Acid	Tyrosine Metabolism	2730	296.149	LC/MS Pos Early	NA	NA	NA	NA	5005	139 (3)	-0.05 (-0.62,0.57)	-0.05 (-0.62,0.58)
M4_p_52944	palmitoylcholine	Lipid	Fatty Acid Metabolism (Acyl Choline)	1482	342.337	LC/MS Pos Late	151731	133731	NA	HMDB0240592	5110	34 (1)	0.04 (-0.62,0.68)	0.04 (-0.62,0.69)
M4_p_52974	glycochenodeoxycholate 3-sulfate	Lipid	Primary Bile Acid Metabolism	4820	263.628	LC/MS Neg	11954205;21125002;21116917	NA	NA	HMDB0002409,HMDB0002497,HMDB0002496	4887	257 (5)	-0.02 (-0.64,0.63)	-0.03 (-0.64,0.61)
M4_p_52975	glycodeoxycholate 3-sulfate	Lipid	Secondary Bile Acid Metabolism	4875	263.628	LC/MS Neg	101602538	NA	NA	NA	4696	448 (9)	0.05 (-0.64,0.68)	0.02 (-0.65,0.67)
M4_p_52983	glycochenodeoxycholate glucuronide (1)	Lipid	Primary Bile Acid Metabolism	4806	311.666	LC/MS Neg	44263370	NA	NA	HMDB0002579	4739	405 (8)	-0.01 (-0.67,0.61)	-0.02 (-0.67,0.6)
M4_p_52984	(S)-3-hydroxybutyrylcarnitine	Lipid	Fatty Acid Metabolism (Acyl Carnitine, Hydroxy)	2340	248.149	LC/MS Pos Early	71464477	NA	NA	HMDB0013127	5142	2 (0)	-0.07 (-0.66,0.6)	-0.07 (-0.66,0.6)
M4_p_52988	adipoylcarnitine (C6-DC)	Lipid	Fatty Acid Metabolism (Acyl Carnitine, Dicarboxylate)	2570	290.16	LC/MS Pos Early	71296139	28540385	NA	HMDB0061677	5144	0 (0)	-0.03 (-0.69,0.62)	-0.03 (-0.69,0.62)
M4_p_52990	suberoylcarnitine (C8-DC)	Lipid	Fatty Acid Metabolism (Acyl Carnitine, Dicarboxylate)	2964	318.191	LC/MS Pos Early	NA	NA	NA	NA	5038	106 (2)	-0.01 (-0.65,0.63)	-0.01 (-0.65,0.63)
M4_p_53	glutamine	Amino Acid	Glutamate Metabolism	1291	147.076	LC/MS Pos Early	5961	5746	C00064	HMDB0000641	5144	0 (0)	0.06 (-0.46,0.55)	0.06 (-0.46,0.55)
M4_p_53010	lactosyl-N-palmitoyl-sphingosine (d18:1/16:0)	Lipid	Lactosylceramides (LCER)	2527	862.625	LC/MS Pos Late	53477895	NA	NA	NA	5143	1 (0)	0.02 (-0.64,0.67)	0.02 (-0.64,0.66)
M4_p_53013	glycosyl-N-palmitoyl-sphingosine (d18:1/16:0)	Lipid	Hexosylceramides (HCER)	2623	700.572	LC/MS Pos Late	NA	NA	NA	NA	5143	1 (0)	-0.01 (-0.65,0.65)	-0.01 (-0.64,0.64)
M4_p_53031	methylsuccinoylcarnitine	Amino Acid	Leucine, Isoleucine and Valine Metabolism	2589	276.144	LC/MS Pos Early	NA	NA	NA	NA	5138	6 (0)	-0.01 (-0.68,0.65)	-0.01 (-0.68,0.65)
M4_p_531	3-hydroxy-3-methylglutarate	Lipid	Mevalonate Metabolism	2850	161.046	LC/MS Polar	1662;5459993	4573695	C03761	HMDB0000355	5142	2 (0)	-0.02 (-0.68,0.65)	-0.02 (-0.68,0.65)
M4_p_53172	X - 24736	unnamed	unnamed	NA	NA	LC/MS Pos Early	NA	NA	NA	NA	3213	1931 (38)	0.05 (-0.64,0.67)	0.02 (-0.64,0.64)
M4_p_53174	1,2-dilinoleoyl-GPE (18:2/18:2)*	Lipid	Phosphatidylethanolamine (PE)	2150	740.522	LC/MS Pos Late	9546812	7825762	NA	HMDB0009093	3399	1745 (34)	-0.02 (-0.66,0.67)	-0.06 (-0.69,0.65)
M4_p_53176	1-linoleoyl-2-linolenoyl-GPC (18:2/18:3)*	Lipid	Phosphatidylcholine (PC)	1939	780.554	LC/MS Pos Late	52922731	24766802	NA	HMDB0008141	5009	135 (3)	0.02 (-0.64,0.68)	0.02 (-0.63,0.68)
M4_p_53180	1-palmitoleoyl-2-linolenoyl-GPC (16:1/18:3)*	Lipid	Phosphatidylcholine (PC)	1900	754.538	LC/MS Pos Late	52922452	24766677	NA	HMDB0008008	4333	811 (16)	0.03 (-0.61,0.66)	0.04 (-0.59,0.65)
M4_p_53195	1-myristoyl-2-arachidonoyl-GPC (14:0/20:4)*	Lipid	Phosphatidylcholine (PC)	1950	754.538	LC/MS Pos Late	24778634	24766559	NA	HMDB0007883	5143	1 (0)	0.04 (-0.64,0.68)	0.04 (-0.63,0.68)
M4_p_53223	palmitoleoylcarnitine (C16:1)*	Lipid	Fatty Acid Metabolism (Acyl Carnitine, Monounsaturated)	1357	398.326	LC/MS Pos Late	71464547	28639183	NA	NA	5143	1 (0)	-0.02 (-0.67,0.63)	-0.02 (-0.67,0.63)
M4_p_53224	pimeloylcarnitine/3-methyladipoylcarnitine (C7-DC)	Lipid	Fatty Acid Metabolism (Acyl Carnitine, Dicarboxylate)	2773	304.175	LC/MS Pos Early	NA	NA	NA	NA	5029	115 (2)	0.02 (-0.64,0.66)	0.02 (-0.64,0.66)
M4_p_53229	2-methylserine	Amino Acid	Glycine, Serine and Threonine Metabolism	1652	120.066	LC/MS Pos Early	94309	85112	C02115	NA	4918	226 (4)	-0.11 (-0.61,0.52)	-0.1 (-0.61,0.52)
M4_p_53230	3-hydroxyhexanoate	Lipid	Fatty Acid, Monohydroxy	1725	131.071	LC/MS Neg	151492	133518	NA	HMDB0061652,HMDB0010718	4764	380 (7)	0.01 (-0.69,0.66)	0.01 (-0.69,0.66)
M4_p_53231	thioproline	Xenobiotics	Chemical	1250	134.027	LC/MS Pos Early	93176	84120	NA	NA	5144	0 (0)	0.05 (-0.56,0.66)	0.05 (-0.56,0.66)
M4_p_53243	catechol glucuronide	Amino Acid	Tyrosine Metabolism	1742	285.062	LC/MS Neg	75124209	NA	NA	NA	3015	2129 (41)	-0.02 (-0.7,0.66)	-0.08 (-0.69,0.61)
M4_p_53254	caffeic acid sulfate	Xenobiotics	Food Component/Plant	1307	258.992	LC/MS Polar	21668705	30777608	NA	HMDB0041708	4946	198 (4)	0.18 (-0.61,0.71)	0.19 (-0.64,0.73)
M4_p_53257	palmitoloelycholine	Lipid	Fatty Acid Metabolism (Acyl Choline)	1385	340.321	LC/MS Pos Late	NA	NA	NA	NA	2671	2473 (48)	-0.08 (-0.7,0.62)	-0.07 (-0.68,0.55)
M4_p_53258	eicosapentaenoylcholine	Lipid	Fatty Acid Metabolism (Acyl Choline)	1343	388.321	LC/MS Pos Late	NA	NA	NA	NA	3296	1848 (36)	-0.07 (-0.71,0.63)	-0.1 (-0.71,0.56)
M4_p_53260	oleoylcholine	Lipid	Fatty Acid Metabolism (Acyl Choline)	1449	368.352	LC/MS Pos Late	59040790	NA	NA	HMDB0240596	5058	86 (2)	0.04 (-0.64,0.69)	0.05 (-0.64,0.69)
M4_p_53261	arachidonoylcholine	Lipid	Fatty Acid Metabolism (Acyl Choline)	1390	390.337	LC/MS Pos Late	122198216	NA	NA	HMDB0240583	5087	57 (1)	0.04 (-0.62,0.67)	0.05 (-0.62,0.68)
M4_p_53262	dihomo-linolenoyl-choline	Lipid	Fatty Acid Metabolism (Acyl Choline)	1424	392.352	LC/MS Pos Late	NA	NA	NA	NA	4442	702 (14)	0.01 (-0.71,0.7)	0.01 (-0.72,0.71)
M4_p_53263	docosahexaenoylcholine	Lipid	Fatty Acid Metabolism (Acyl Choline)	1378	414.337	LC/MS Pos Late	NA	NA	NA	NA	4737	407 (8)	0.01 (-0.68,0.68)	0.03 (-0.71,0.7)
M4_p_54	tryptophan	Amino Acid	Tryptophan Metabolism	2986	205.097	LC/MS Pos Early	6305	6066	C00078	HMDB0000929	5144	0 (0)	0.06 (-0.58,0.64)	0.06 (-0.58,0.64)
M4_p_541	4-hydroxyphenylacetate	Amino Acid	Phenylalanine Metabolism	1361	151.04	LC/MS Neg	127	3881560	C00642	HMDB0000020	3236	1908 (37)	-0.08 (-0.67,0.55)	-0.07 (-0.65,0.54)
M4_p_542	3-hydroxybutyrate (BHBA)	Lipid	Ketone Bodies	1480	103.04	LC/MS Polar	441;94318;92135	428	C03197,C01089	HMDB0000011,HMDB0000357,HMDB0000442	5143	1 (0)	-0.16 (-0.68,0.52)	-0.16 (-0.68,0.52)
M4_p_54695	X - 24757	unnamed	unnamed	NA	NA	LC/MS Neg	NA	NA	NA	NA	3846	1298 (25)	-0.07 (-0.73,0.67)	-0.15 (-0.71,0.61)
M4_p_54701	X - 24763	unnamed	unnamed	NA	NA	LC/MS Pos Early	NA	NA	NA	NA	4672	472 (9)	-0.06 (-0.69,0.62)	-0.07 (-0.68,0.61)
M4_p_54702	X - 24764	unnamed	unnamed	NA	NA	LC/MS Pos Early	NA	NA	NA	NA	3550	1594 (31)	-0.02 (-0.55,0.56)	-0.01 (-0.57,0.58)
M4_p_54805	3beta-hydroxy-5-cholestenoate	Lipid	Sterol	5398	415.322	LC/MS Neg	165511	NA	C17333	NA	5139	5 (0)	0 (-0.6,0.6)	0 (-0.6,0.6)
M4_p_54823	X - 24795	unnamed	unnamed	NA	NA	LC/MS Neg	NA	NA	NA	NA	3188	1956 (38)	-0.03 (-0.73,0.66)	-0.04 (-0.69,0.62)
M4_p_54829	X - 24801	unnamed	unnamed	NA	NA	LC/MS Pos Early	NA	NA	NA	NA	5142	2 (0)	0 (-0.61,0.62)	0 (-0.61,0.62)
M4_p_54839	X - 24811	unnamed	unnamed	NA	NA	LC/MS Pos Early	NA	NA	NA	NA	4716	428 (8)	0.15 (-0.57,0.69)	0.17 (-0.63,0.72)
M4_p_54840	X - 24812	unnamed	unnamed	NA	NA	LC/MS Pos Early	NA	NA	NA	NA	4771	373 (7)	-0.14 (-0.68,0.53)	-0.13 (-0.68,0.53)
M4_p_54885	1-linoleoyl-GPG (18:2)*	Lipid	Lysophospholipid	5516	507.273	LC/MS Neg	NA	NA	NA	NA	4741	403 (8)	-0.04 (-0.65,0.59)	-0.03 (-0.65,0.58)
M4_p_54907	hexanoylglutamine	Lipid	Fatty Acid Metabolism (Acyl Glutamine)	2780	243.135	LC/MS Neg	NA	NA	NA	NA	4988	156 (3)	0.01 (-0.67,0.66)	0 (-0.68,0.66)
M4_p_54910	vanillactate	Amino Acid	Tyrosine Metabolism	1625	211.061	LC/MS Neg	160637	141152	NA	HMDB0000913	4707	437 (8)	-0.08 (-0.55,0.39)	-0.07 (-0.55,0.42)
M4_p_54923	beta-citrylglutamate	Amino Acid	Glutamate Metabolism	530	320.062	LC/MS Neg	189741	19992713	C20775	NA	5108	36 (1)	-0.03 (-0.65,0.61)	-0.03 (-0.66,0.61)
M4_p_54942	palmitoyl-oleoyl-glycerol (16:0/18:1) [2]*	Lipid	Diacylglycerol	3695	612.556	LC/MS Pos Late	5282283	NA	C13861	HMDB0007102	3662	1482 (29)	0.02 (-0.66,0.64)	-0.03 (-0.66,0.62)
M4_p_54943	palmitoyl-oleoyl-glycerol (16:0/18:1) [1]*	Lipid	Diacylglycerol	3562	612.556	LC/MS Pos Late	5282283	NA	C13861	HMDB0007102	2743	2401 (47)	0.01 (-0.66,0.64)	-0.03 (-0.66,0.61)
M4_p_54945	oleoyl-oleoyl-glycerol (18:1/18:1) [1]*	Lipid	Diacylglycerol	3571	638.572	LC/MS Pos Late	9543716	NA	NA	HMDB0007218	4429	715 (14)	0.01 (-0.61,0.64)	0 (-0.64,0.65)
M4_p_54946	oleoyl-oleoyl-glycerol (18:1/18:1) [2]*	Lipid	Diacylglycerol	3695	638.572	LC/MS Pos Late	9543716	NA	NA	HMDB0007218	4869	275 (5)	-0.01 (-0.64,0.64)	0 (-0.64,0.64)
M4_p_54955	linoleoyl-arachidonoyl-glycerol (18:2/20:4) [1]*	Lipid	Diacylglycerol	2590	658.541	LC/MS Pos Late	9543796	NA	NA	HMDB0007257	4696	448 (9)	0.01 (-0.65,0.66)	0.02 (-0.65,0.65)
M4_p_54956	linoleoyl-arachidonoyl-glycerol (18:2/20:4) [2]*	Lipid	Diacylglycerol	2650	658.541	LC/MS Pos Late	9543796	NA	NA	HMDB0007257	4699	445 (9)	-0.03 (-0.67,0.63)	-0.01 (-0.67,0.63)
M4_p_54958	palmitoyl-arachidonoyl-glycerol (16:0/20:4) [2]*	Lipid	Diacylglycerol	3015	634.541	LC/MS Pos Late	9543736	NA	NA	HMDB0007112	2663	2481 (48)	-0.05 (-0.64,0.61)	-0.04 (-0.67,0.59)
M4_p_54960	oleoyl-arachidonoyl-glycerol (18:1/20:4) [1]*	Lipid	Diacylglycerol	2907	660.556	LC/MS Pos Late	9543786	NA	NA	HMDB0007228	4853	291 (6)	0 (-0.62,0.64)	0.01 (-0.62,0.64)
M4_p_54961	oleoyl-arachidonoyl-glycerol (18:1/20:4) [2]*	Lipid	Diacylglycerol	2990	660.556	LC/MS Pos Late	9543786	NA	NA	HMDB0007228	4757	387 (8)	-0.01 (-0.64,0.65)	0 (-0.64,0.64)
M4_p_54966	diacylglycerol (16:1/18:2 [2], 16:0/18:3 [1])*	Lipid	Diacylglycerol	2733	608.525	LC/MS Pos Late	NA	NA	NA	NA	4835	309 (6)	0.03 (-0.68,0.67)	0.04 (-0.68,0.67)
M4_p_54967	palmitoleoyl-linoleoyl-glycerol (16:1/18:2) [1]*	Lipid	Diacylglycerol	2664	608.525	LC/MS Pos Late	9543699	NA	NA	HMDB0007132	4664	480 (9)	0.05 (-0.64,0.67)	0.05 (-0.64,0.67)
M4_p_54968	linoleoyl-linoleoyl-glycerol (18:2/18:2) [1]*	Lipid	Diacylglycerol	2720	634.541	LC/MS Pos Late	9543729	NA	NA	HMDB0007248	5071	73 (1)	0.02 (-0.61,0.66)	0.03 (-0.61,0.66)
M4_p_54979	N-stearoyl-sphingosine (d18:1/18:0)*	Lipid	Ceramides	3392	566.551	LC/MS Pos Late	5283565	4446678	NA	HMDB0004950	5142	2 (0)	0.02 (-0.63,0.64)	0.02 (-0.63,0.64)
M4_p_55	beta-alanine	Nucleotide	Pyrimidine Metabolism, Uracil containing	1905	90.055	LC/MS Pos Early	239	234	C00099	HMDB0000056	5144	0 (0)	-0.15 (-0.68,0.49)	-0.15 (-0.68,0.49)
M4_p_55015	gamma-glutamyl-alpha-lysine	Peptide	Gamma-glutamyl Amino Acid	2784	276.155	LC/MS Pos Early	65254	58747	NA	NA	5143	1 (0)	0 (-0.6,0.63)	0 (-0.6,0.63)
M4_p_55017	4-hydroxyphenylacetylglutamine	Peptide	Acetylated Peptides	1528	281.113	LC/MS Pos Early	NA	NA	NA	NA	4379	765 (15)	-0.04 (-0.66,0.61)	-0.06 (-0.67,0.59)
M4_p_55041	1-oleoyl-2-arachidonoyl-GPE (18:1/20:4)*	Lipid	Phosphatidylethanolamine (PE)	2200	766.538	LC/MS Pos Late	348281223	24768534	NA	HMDB0009069	5080	64 (1)	0.04 (-0.62,0.65)	0.04 (-0.62,0.66)
M4_p_55072	2-oxoarginine*	Amino Acid	Urea cycle; Arginine and Proline Metabolism	1760	174.087	LC/MS Pos Early	558	542	C03771	HMDB0004225	5144	0 (0)	-0.04 (-0.66,0.64)	-0.04 (-0.66,0.64)
M4_p_56	cystine	Amino Acid	Methionine, Cysteine, SAM and Taurine Metabolism	2000	241.031	LC/MS Pos Early	67678	575	C00491	HMDB0000192	5144	0 (0)	0.03 (-0.57,0.6)	0.03 (-0.57,0.6)
M4_p_566	phenylpyruvate	Amino Acid	Phenylalanine Metabolism	2515	163.04	LC/MS Neg	997	972	C00166	HMDB0000205	4959	185 (4)	0.02 (-0.62,0.64)	0.03 (-0.62,0.64)
M4_p_569	caffeine	Xenobiotics	Xanthine Metabolism	2106	195.088	LC/MS Pos Early	2519	2424	C07481	HMDB0001847	4979	165 (3)	0.24 (-0.47,0.69)	0.26 (-0.51,0.71)
M4_p_57	glutamate	Amino Acid	Glutamate Metabolism	1500	148.06	LC/MS Pos Early	33032	591	C00025,C00217	HMDB0000148	5144	0 (0)	0.05 (-0.66,0.68)	0.05 (-0.66,0.68)
M4_p_57330	lignoceroyl sphingomyelin (d18:1/24:0)	Lipid	Sphingomyelins	3437	815.7	LC/MS Pos Late	NA	24846875	NA	NA	5143	1 (0)	0.04 (-0.6,0.68)	0.04 (-0.59,0.67)
M4_p_57331	behenoyl dihydrosphingomyelin (d18:0/22:0)*	Lipid	Dihydrosphingomyelins	3300	789.684	LC/MS Pos Late	44260132	24846880	NA	HMDB0012091	5143	1 (0)	-0.02 (-0.64,0.66)	-0.01 (-0.64,0.66)
M4_p_57365	myristoyl dihydrosphingomyelin (d18:0/14:0)*	Lipid	Dihydrosphingomyelins	2060	677.559	LC/MS Pos Late	44260138	24846886	NA	HMDB0012085	5143	1 (0)	0.01 (-0.62,0.66)	0.01 (-0.61,0.66)
M4_p_57370	lactosyl-N-nervonoyl-sphingosine (d18:1/24:1)*	Lipid	Lactosylceramides (LCER)	3778	972.735	LC/MS Pos Late	NA	24846896	NA	NA	5129	15 (0)	0.05 (-0.62,0.65)	0.05 (-0.61,0.65)
M4_p_57416	N-palmitoyl-sphingadienine (d18:2/16:0)*	Lipid	Ceramides	2490	536.504	LC/MS Pos Late	NA	NA	NA	NA	4939	205 (4)	0.02 (-0.64,0.67)	0.02 (-0.62,0.65)
M4_p_57417	N-stearoyl-sphingadienine (d18:2/18:0)*	Lipid	Ceramides	2846	564.535	LC/MS Pos Late	132282053	NA	NA	NA	3769	1375 (27)	0.04 (-0.64,0.66)	0.01 (-0.62,0.63)
M4_p_57421	glycosyl-N-behenoyl-sphingadienine (d18:2/22:0)*	Lipid	Hexosylceramides (HCER)	3420	782.65	LC/MS Pos Late	NA	NA	NA	NA	5022	122 (2)	0.06 (-0.58,0.67)	0.07 (-0.58,0.66)
M4_p_57422	lactosyl-N-behenoyl-sphingosine (d18:1/22:0)*	Lipid	Lactosylceramides (LCER)	3842	946.719	LC/MS Pos Late	44260143	24846893	NA	HMDB0011594	4568	576 (11)	0.06 (-0.58,0.65)	0.07 (-0.59,0.66)
M4_p_57426	sphingadienine	Lipid	Sphingolipid Synthesis	1350	298.274	LC/MS Pos Late	6449795	4952479	NA	NA	3476	1668 (32)	-0.09 (-0.58,0.48)	-0.1 (-0.58,0.43)
M4_p_57430	N-palmitoyl-heptadecasphingosine (d17:1/16:0)*	Lipid	Ceramides	2645	524.504	LC/MS Pos Late	NA	NA	NA	NA	4381	763 (15)	0.01 (-0.63,0.69)	0.03 (-0.64,0.68)
M4_p_57432	ceramide (d18:1/14:0, d16:1/16:0)*	Lipid	Ceramides	2477	510.488	LC/MS Pos Late	NA	NA	NA	NA	4719	425 (8)	0.05 (-0.64,0.68)	0.05 (-0.65,0.67)
M4_p_57437	ceramide (d16:1/24:1, d18:1/22:1)*	Lipid	Ceramides	3850	620.598	LC/MS Pos Late	NA	NA	NA	NA	4211	933 (18)	0.11 (-0.46,0.63)	0.11 (-0.49,0.63)
M4_p_57442	N-nervonoyl-sphingadiene (d18:2/24:1)*	Lipid	Ceramides	3858	646.613	LC/MS Pos Late	NA	NA	NA	NA	4883	261 (5)	0.05 (-0.52,0.62)	0.05 (-0.51,0.6)
M4_p_57444	glycosyl-N-(2-hydroxynervonoyl)-sphingosine (d18:1/24:1(2OH))*	Lipid	Hexosylceramides (HCER)	3839	826.677	LC/MS Pos Late	NA	NA	NA	NA	4928	216 (4)	0.09 (-0.56,0.67)	0.09 (-0.57,0.66)
M4_p_57453	glycosyl ceramide (d18:2/24:1, d18:1/24:2)*	Lipid	Hexosylceramides (HCER)	3380	808.666	LC/MS Pos Late	NA	NA	NA	NA	5097	47 (1)	0.03 (-0.62,0.68)	0.04 (-0.61,0.67)
M4_p_57461	argininate*	Amino Acid	Urea cycle; Arginine and Proline Metabolism	2150	176.103	LC/MS Pos Early	160437	140984	NA	HMDB0003148	5143	1 (0)	-0.02 (-0.65,0.66)	-0.02 (-0.65,0.66)
M4_p_57463	linoleoylcholine*	Lipid	Fatty Acid Metabolism (Acyl Choline)	1388	366.337	LC/MS Pos Late	53481656	NA	NA	HMDB0013213	5109	35 (1)	0.04 (-0.63,0.69)	0.05 (-0.63,0.69)
M4_p_57464	stearoylcholine*	Lipid	Fatty Acid Metabolism (Acyl Choline)	1520	370.368	LC/MS Pos Late	90111	NA	NA	NA	4896	248 (5)	0.05 (-0.66,0.69)	0.09 (-0.66,0.7)
M4_p_57467	docosatrienoate (22:3n6)*	Lipid	Long Chain Polyunsaturated Fatty Acid (n3 and n6)	5850	333.28	LC/MS Neg	75955220	NA	NA	NA	3765	1379 (27)	-0.04 (-0.67,0.65)	-0.05 (-0.67,0.65)
M4_p_57473	sphingomyelin (d18:0/18:0, d19:0/17:0)*	Lipid	Dihydrosphingomyelins	2500	733.622	LC/MS Pos Late	44260130	24846878	NA	HMDB0012087	5143	1 (0)	-0.03 (-0.67,0.68)	-0.03 (-0.66,0.67)
M4_p_57474	sphingomyelin (d18:2/18:1)*	Lipid	Sphingomyelins	2025	727.575	LC/MS Pos Late	52931155	NA	NA	HMDB0001348	5143	1 (0)	0.01 (-0.64,0.69)	0.02 (-0.63,0.68)
M4_p_57475	sphingomyelin (d18:1/19:0, d19:1/18:0)*	Lipid	Sphingomyelins	2550	745.622	LC/MS Pos Late	NA	NA	NA	NA	5143	1 (0)	0.06 (-0.61,0.68)	0.06 (-0.6,0.67)
M4_p_57476	sphingomyelin (d18:0/20:0, d16:0/22:0)*	Lipid	Dihydrosphingomyelins	2850	761.653	LC/MS Pos Late	NA	NA	NA	NA	5143	1 (0)	0 (-0.64,0.67)	0.01 (-0.64,0.66)
M4_p_57477	sphingomyelin (d18:1/22:2, d18:2/22:1, d16:1/24:2)*	Lipid	Sphingomyelins	2350	783.637	LC/MS Pos Late	NA	NA	NA	NA	5143	1 (0)	0.02 (-0.66,0.68)	0.02 (-0.65,0.67)
M4_p_57478	sphingomyelin (d18:1/25:0, d19:0/24:1, d20:1/23:0, d19:1/24:0)*	Lipid	Sphingomyelins	3500	829.716	LC/MS Pos Late	NA	24846885	NA	NA	5133	11 (0)	0.06 (-0.58,0.66)	0.06 (-0.57,0.66)
M4_p_57479	sphingomyelin (d18:2/24:2)*	Lipid	Sphingomyelins	2400	809.653	LC/MS Pos Late	NA	NA	NA	NA	5143	1 (0)	0.03 (-0.66,0.67)	0.04 (-0.65,0.67)
M4_p_57480	sphingomyelin (d18:2/21:0, d16:2/23:0)*	Lipid	Sphingomyelins	2500	771.637	LC/MS Pos Late	NA	NA	NA	NA	5143	1 (0)	0.02 (-0.62,0.69)	0.03 (-0.61,0.68)
M4_p_57481	sphingomyelin (d18:1/20:2, d18:2/20:1, d16:1/22:2)*	Lipid	Sphingomyelins	2200	755.606	LC/MS Pos Late	NA	NA	NA	NA	5118	26 (1)	0.02 (-0.6,0.68)	0.03 (-0.6,0.67)
M4_p_57482	sphingomyelin (d18:2/23:1)*	Lipid	Sphingomyelins	2500	797.653	LC/MS Pos Late	NA	NA	NA	NA	5143	1 (0)	0.02 (-0.64,0.68)	0.02 (-0.62,0.67)
M4_p_57483	sphingomyelin (d17:2/16:0, d18:2/15:0)*	Lipid	Sphingomyelins	1875	687.544	LC/MS Pos Late	NA	NA	NA	NA	5134	10 (0)	0.02 (-0.64,0.69)	0.02 (-0.62,0.68)
M4_p_575	arabinose	Carbohydrate	Pentose Metabolism	1804.5	195.051	LC/MS Polar	66308	59687	C00216	HMDB0029942	3583	1561 (30)	0.08 (-0.5,0.62)	0.05 (-0.56,0.63)
M4_p_57511	linolenoylcarnitine (C18:3)*	Lipid	Fatty Acid Metabolism (Acyl Carnitine, Polyunsaturated)	1310	422.326	LC/MS Pos Late	NA	NA	NA	NA	5092	52 (1)	0 (-0.67,0.66)	0.01 (-0.68,0.66)
M4_p_57512	margaroylcarnitine (C17)*	Lipid	Fatty Acid Metabolism (Acyl Carnitine, Long Chain Saturated)	1424	414.358	LC/MS Pos Late	53477803	35015987	NA	HMDB0006210	4942	202 (4)	0.01 (-0.65,0.67)	0.01 (-0.66,0.68)
M4_p_57513	arachidoylcarnitine (C20)*	Lipid	Fatty Acid Metabolism (Acyl Carnitine, Long Chain Saturated)	1512	456.405	LC/MS Pos Late	53477833	28639199	NA	HMDB0006460	5013	131 (3)	0.01 (-0.64,0.65)	0.02 (-0.63,0.64)
M4_p_57514	behenoylcarnitine (C22)*	Lipid	Fatty Acid Metabolism (Acyl Carnitine, Long Chain Saturated)	1561	484.436	LC/MS Pos Late	71464577	28639204	NA	HMDB0062468	3436	1708 (33)	-0.08 (-0.67,0.57)	-0.06 (-0.64,0.55)
M4_p_57515	lignoceroylcarnitine (C24)*	Lipid	Fatty Acid Metabolism (Acyl Carnitine, Long Chain Saturated)	1603	512.467	LC/MS Pos Late	NA	NA	NA	NA	5133	11 (0)	-0.01 (-0.62,0.62)	0 (-0.61,0.61)
M4_p_57516	cerotoylcarnitine (C26)*	Lipid	Fatty Acid Metabolism (Acyl Carnitine, Long Chain Saturated)	1649	540.499	LC/MS Pos Late	53477828	35015992	NA	HMDB0006347	5141	3 (0)	0.01 (-0.62,0.64)	0.01 (-0.61,0.64)
M4_p_57517	ximenoylcarnitine (C26:1)*	Lipid	Fatty Acid Metabolism (Acyl Carnitine, Monounsaturated)	1607	538.483	LC/MS Pos Late	NA	NA	NA	NA	5135	9 (0)	-0.04 (-0.64,0.61)	-0.04 (-0.64,0.61)
M4_p_57518	arachidonoylcarnitine (C20:4)	Lipid	Fatty Acid Metabolism (Acyl Carnitine, Polyunsaturated)	1353	448.342	LC/MS Pos Late	136212424	NA	NA	HMDB0006455	5070	74 (1)	0 (-0.65,0.68)	0 (-0.65,0.68)
M4_p_57519	eicosenoylcarnitine (C20:1)*	Lipid	Fatty Acid Metabolism (Acyl Carnitine, Monounsaturated)	1484	454.389	LC/MS Pos Late	NA	NA	NA	NA	5013	131 (3)	0 (-0.63,0.64)	0.01 (-0.63,0.64)
M4_p_57520	dihomo-linoleoylcarnitine (C20:2)*	Lipid	Fatty Acid Metabolism (Acyl Carnitine, Polyunsaturated)	1436	452.373	LC/MS Pos Late	NA	NA	NA	NA	4567	577 (11)	0 (-0.67,0.66)	0.01 (-0.67,0.66)
M4_p_57521	dihomo-linolenoylcarnitine (C20:3n3 or 6)*	Lipid	Fatty Acid Metabolism (Acyl Carnitine, Polyunsaturated)	1392	450.358	LC/MS Pos Late	NA	NA	NA	NA	5024	120 (2)	-0.01 (-0.65,0.65)	0 (-0.65,0.66)
M4_p_57531	nervonoylcarnitine (C24:1)*	Lipid	Fatty Acid Metabolism (Acyl Carnitine, Monounsaturated)	1602	510.452	LC/MS Pos Late	NA	NA	NA	NA	4798	346 (7)	-0.02 (-0.64,0.6)	-0.01 (-0.64,0.61)
M4_p_57547	2,3-dihydroxy-2-methylbutyrate	Amino Acid	Leucine, Isoleucine and Valine Metabolism	787	133.051	LC/MS Neg	301941	266858	NA	HMDB0029576	4972	172 (3)	0.04 (-0.65,0.66)	0.04 (-0.66,0.66)
M4_p_57554	2'-O-methylcytidine	Nucleotide	Pyrimidine Metabolism, Cytidine containing	2411	258.108	LC/MS Pos Early	150971	133067	NA	NA	5129	15 (0)	0.03 (-0.57,0.62)	0.03 (-0.57,0.62)
M4_p_57564	perfluorooctanesulfonate (PFOS)	Xenobiotics	Chemical	662	498.93	LC/MS Polar	74483	67068	C18142	HMDB0059586	5103	41 (1)	0.16 (-0.58,0.69)	0.17 (-0.59,0.7)
M4_p_57577	isoursodeoxycholate	Lipid	Secondary Bile Acid Metabolism	4809	391.285	LC/MS Neg	127601	113205	C17662	HMDB0000686	5065	79 (2)	-0.06 (-0.7,0.64)	-0.06 (-0.7,0.64)
M4_p_57591	beta-cryptoxanthin	Cofactors and Vitamins	Vitamin A Metabolism	2560	552.433	LC/MS Pos Late	5281235	4904571	C08591	HMDB0033844	5109	35 (1)	0.04 (-0.64,0.69)	0.04 (-0.64,0.69)
M4_p_57595	glycosyl ceramide (d18:1/20:0, d16:1/22:0)*	Lipid	Hexosylceramides (HCER)	3414	756.635	LC/MS Pos Late	NA	NA	NA	NA	5119	25 (0)	0.03 (-0.61,0.67)	0.03 (-0.6,0.67)
M4_p_57635	carotene diol (1)	Cofactors and Vitamins	Vitamin A Metabolism	1720	568.428	LC/MS Pos Late	NA	NA	NA	NA	5143	1 (0)	0.04 (-0.63,0.66)	0.04 (-0.61,0.65)
M4_p_57636	carotene diol (2)	Cofactors and Vitamins	Vitamin A Metabolism	1904	568.428	LC/MS Pos Late	NA	NA	NA	NA	5127	17 (0)	0 (-0.61,0.64)	0 (-0.6,0.64)
M4_p_57637	carotene diol (3)	Cofactors and Vitamins	Vitamin A Metabolism	1948	568.428	LC/MS Pos Late	NA	NA	NA	NA	4660	484 (9)	-0.01 (-0.66,0.68)	0.02 (-0.66,0.67)
M4_p_57652	hexadecadienoate (16:2n6)	Lipid	Long Chain Polyunsaturated Fatty Acid (n3 and n6)	5398	251.202	LC/MS Neg	13932172	13628094	NA	HMDB0000477	5122	22 (0)	0 (-0.67,0.68)	0 (-0.67,0.68)
M4_p_57655	2'-O-methyluridine	Nucleotide	Pyrimidine Metabolism, Uracil containing	1831	257.078	LC/MS Neg	102212	92343	NA	NA	4505	639 (12)	-0.12 (-0.49,0.26)	-0.11 (-0.5,0.29)
M4_p_57659	N-palmitoylserine	Lipid	Endocannabinoid	5557	342.265	LC/MS Neg	6453686	4956046	NA	NA	4707	437 (8)	0 (-0.59,0.56)	0.01 (-0.58,0.55)
M4_p_57663	2-hydroxybehenate	Lipid	Fatty Acid, Monohydroxy	6384	355.322	LC/MS Neg	193484	167899	NA	HMDB0061660	4896	248 (5)	-0.07 (-0.61,0.54)	-0.07 (-0.61,0.55)
M4_p_57664	N-oleoylserine	Lipid	Endocannabinoid	5600	368.281	LC/MS Neg	44190514	21466990	NA	NA	4790	354 (7)	-0.02 (-0.63,0.6)	-0.01 (-0.63,0.6)
M4_p_57687	N,N,N-trimethyl-5-aminovalerate	Amino Acid	Lysine Metabolism	2186	160.133	LC/MS Pos Early	14274897	34236878	NA	NA	5144	0 (0)	-0.02 (-0.64,0.62)	-0.02 (-0.64,0.62)
M4_p_57689	N('1)-acetylspermidine	Amino Acid	Polyamine Metabolism	3075	188.176	LC/MS Pos Early	496	482	C00612	HMDB0001276	5142	2 (0)	-0.04 (-0.64,0.6)	-0.04 (-0.64,0.6)
M4_p_57699	cortolone glucuronide (1)	Lipid	Corticosteroids	4600	541.265	LC/MS Neg	NA	NA	NA	NA	4793	351 (7)	0.09 (-0.56,0.66)	0.09 (-0.6,0.67)
M4_p_577	fructose	Carbohydrate	Fructose, Mannose and Galactose Metabolism	2065	179.056	LC/MS Polar	2723872	5764	C00095	HMDB0000660	5134	10 (0)	-0.09 (-0.66,0.58)	-0.09 (-0.66,0.58)
M4_p_57714	X - 24947	unnamed	unnamed	NA	NA	LC/MS Neg	NA	NA	NA	NA	4789	355 (7)	0 (-0.71,0.7)	0 (-0.68,0.69)
M4_p_57716	X - 24949	unnamed	unnamed	NA	NA	LC/MS Neg	NA	NA	NA	NA	3304	1840 (36)	-0.02 (-0.67,0.62)	-0.05 (-0.65,0.57)
M4_p_57718	X - 24951	unnamed	unnamed	NA	NA	LC/MS Neg	NA	NA	NA	NA	3333	1811 (35)	0.02 (-0.62,0.68)	0.01 (-0.66,0.67)
M4_p_57741	glycocholenate sulfate*	Lipid	Secondary Bile Acid Metabolism	4750	510.253	LC/MS Neg	NA	NA	NA	NA	5143	1 (0)	0.02 (-0.6,0.62)	0.02 (-0.6,0.62)
M4_p_57745	phenylacetate	Amino Acid	Phenylalanine Metabolism	2150	91.0554	LC/MS Neg	999	10181341	C07086	HMDB0000209	3724	1420 (28)	-0.01 (-0.7,0.67)	-0.05 (-0.72,0.65)
M4_p_57747	3-methylglutaconate	Amino Acid	Leucine, Isoleucine and Valine Metabolism	2700	99.0452	LC/MS Polar	1551553	1267861	NA	HMDB0000522	5142	2 (0)	-0.09 (-0.68,0.6)	-0.09 (-0.68,0.6)
M4_p_57810	nisinate (24:6n3)	Lipid	Long Chain Polyunsaturated Fatty Acid (n3 and n6)	5657	355.264	LC/MS Neg	11792612	9967286	NA	HMDB0013025	2767	2377 (46)	-0.07 (-0.69,0.61)	-0.05 (-0.68,0.62)
M4_p_57816	X - 24975	unnamed	unnamed	NA	NA	LC/MS Neg	NA	NA	NA	NA	4165	979 (19)	0.12 (-0.54,0.69)	0.08 (-0.54,0.65)
M4_p_58	glycine	Amino Acid	Glycine, Serine and Threonine Metabolism	1375	76.0393	LC/MS Pos Early	750	730	C00037	HMDB0000123	5144	0 (0)	-0.07 (-0.66,0.6)	-0.07 (-0.66,0.6)
M4_p_587	gluconate	Xenobiotics	Food Component/Plant	2922	195.051	LC/MS Polar	3085666;10690	10240	C00257	HMDB0000625	5132	12 (0)	-0.06 (-0.56,0.46)	-0.06 (-0.56,0.46)
M4_p_59	histidine	Amino Acid	Histidine Metabolism	755.9	154.062	LC/MS Neg	6274	752	C00135	HMDB0000177	5144	0 (0)	0 (-0.6,0.61)	0 (-0.6,0.61)
M4_p_590	hypotaurine	Amino Acid	Methionine, Cysteine, SAM and Taurine Metabolism	2763.4	108.012	LC/MS Polar	107812	96959	C00519	HMDB0000965	4649	495 (10)	-0.01 (-0.65,0.61)	-0.02 (-0.64,0.59)
M4_p_594	nicotinamide	Cofactors and Vitamins	Nicotinate and Nicotinamide Metabolism	1942	123.055	LC/MS Pos Early	936	911	C00153	HMDB0001406	5133	11 (0)	-0.07 (-0.62,0.53)	-0.07 (-0.62,0.53)
M4_p_598	phytanate	Xenobiotics	Food Component/Plant	5908	311.296	LC/MS Neg	26840	10140204	C01607	HMDB0000801	5144	0 (0)	0.02 (-0.65,0.66)	0.02 (-0.65,0.66)
M4_p_60	leucine	Amino Acid	Leucine, Isoleucine and Valine Metabolism	2864	132.102	LC/MS Pos Early	6106	NA	C00123	HMDB0000687	5144	0 (0)	0 (-0.65,0.65)	0 (-0.65,0.65)
M4_p_601	dihydroorotate	Nucleotide	Pyrimidine Metabolism, Orotate containing	1910	157.025	LC/MS Polar	648	628	C00337	HMDB03349	4935	209 (4)	0.02 (-0.54,0.6)	0.03 (-0.56,0.6)
M4_p_605	uracil	Nucleotide	Pyrimidine Metabolism, Uracil containing	1089.7	111.02	LC/MS Polar	1174	1141	C00106	HMDB0000300	4279	865 (17)	-0.07 (-0.63,0.57)	-0.05 (-0.64,0.57)
M4_p_606	uridine	Nucleotide	Pyrimidine Metabolism, Uracil containing	1457.6	243.062	LC/MS Neg	6029	5807	C00299	HMDB0000296	5144	0 (0)	0.06 (-0.63,0.7)	0.06 (-0.63,0.7)
M4_p_607	trans-urocanate	Amino Acid	Histidine Metabolism	2285	139.05	LC/MS Pos Early	736715	643824	C00785	HMDB0000301	5141	3 (0)	0.01 (-0.61,0.63)	0.01 (-0.61,0.63)
M4_p_6146	2-aminoadipate	Amino Acid	Lysine Metabolism	3500	160.062	LC/MS Polar	92136	456	C00956	HMDB0000510	4636	508 (10)	-0.02 (-0.63,0.63)	-0.02 (-0.64,0.63)
M4_p_61698	2-hydroxynervonate*	Lipid	Fatty Acid, Monohydroxy	6345	381.337	LC/MS Neg	5312783	4472208	NA	NA	4916	228 (4)	-0.02 (-0.61,0.58)	-0.02 (-0.61,0.58)
M4_p_61700	2-hydroxyarachidate*	Lipid	Fatty Acid, Monohydroxy	5990	327.29	LC/MS Neg	5225199	4395406	NA	NA	4768	376 (7)	-0.06 (-0.68,0.61)	-0.06 (-0.67,0.59)
M4_p_61769	5-dodecenoylcarnitine (C12:1)	Lipid	Fatty Acid Metabolism (Acyl Carnitine, Monounsaturated)	1135	342.264	LC/MS Pos Late	91825571	NA	NA	HMDB13326	5004	140 (3)	0.03 (-0.66,0.67)	0.03 (-0.66,0.67)
M4_p_61775	nonanoylcarnitine (C9)	Lipid	Fatty Acid Metabolism (Acyl Carnitine, Medium Chain)	1010	302.233	LC/MS Pos Late	91825642	28533402	NA	HMDB0013288	4857	287 (6)	0 (-0.62,0.61)	0.01 (-0.62,0.61)
M4_p_61822	N-stearoylserine*	Lipid	Endocannabinoid	5777	370.296	LC/MS Neg	NA	15545488	NA	NA	2714	2430 (47)	-0.07 (-0.64,0.56)	-0.03 (-0.6,0.51)
M4_p_61833	5,6-dihydrouridine	Nucleotide	Pyrimidine Metabolism, Uracil containing	1119	245.078	LC/MS Neg	94312	85115	NA	HMDB0000497	5142	2 (0)	-0.03 (-0.69,0.64)	-0.03 (-0.69,0.64)
M4_p_61840	3-hydroxyoleoylcarnitine	Lipid	Fatty Acid Metabolism (Acyl Carnitine, Hydroxy)	1406	442.353	LC/MS Pos Late	129637446	48061587	NA	NA	3923	1221 (24)	-0.03 (-0.67,0.65)	-0.04 (-0.66,0.64)
M4_p_61846	androsterone glucuronide	Lipid	Androgenic Steroids	4953	465.249	LC/MS Neg	114833	102793	C11135	HMDB0002829	4916	228 (4)	0.08 (-0.61,0.65)	0.1 (-0.59,0.65)
M4_p_61858	lyxonate	Carbohydrate	Pentose Metabolism	2350	165.04	LC/MS Polar	NA	NA	NA	NA	5116	28 (1)	-0.03 (-0.63,0.61)	-0.02 (-0.63,0.6)
M4_p_61860	octadecadienedioate (C18:2-DC)*	Lipid	Fatty Acid, Dicarboxylate	4676	309.207	LC/MS Neg	NA	NA	NA	NA	5113	31 (1)	-0.04 (-0.64,0.57)	-0.04 (-0.64,0.57)
M4_p_61861	octadecenedioate (C18:1-DC)	Lipid	Fatty Acid, Dicarboxylate	4875	311.223	LC/MS Neg	9543674	NA	NA	NA	5143	1 (0)	-0.03 (-0.68,0.67)	-0.03 (-0.68,0.67)
M4_p_61862	hexadecenedioate (C16:1-DC)*	Lipid	Fatty Acid, Dicarboxylate	4380	283.191	LC/MS Neg	NA	NA	NA	NA	5137	7 (0)	-0.03 (-0.68,0.65)	-0.03 (-0.68,0.64)
M4_p_61864	dodecenedioate (C12:1-DC)*	Lipid	Fatty Acid, Dicarboxylate	2700	227.129	LC/MS Neg	5283028	NA	NA	HMDB0000933	4342	802 (16)	-0.06 (-0.67,0.61)	-0.07 (-0.68,0.59)
M4_p_61865	octadecenedioylcarnitine (C18:1-DC)*	Lipid	Fatty Acid Metabolism (Acyl Carnitine, Dicarboxylate)	1180	456.332	LC/MS Pos Late	NA	28639201	NA	NA	5082	62 (1)	0 (-0.64,0.65)	-0.01 (-0.65,0.65)
M4_p_61866	heptenedioate (C7:1-DC)*	Lipid	Fatty Acid, Dicarboxylate	2816	157.051	LC/MS Polar	NA	NA	NA	NA	5128	16 (0)	0.03 (-0.65,0.65)	0.03 (-0.65,0.65)
M4_p_61867	octadecanedioylcarnitine (C18-DC)*	Lipid	Fatty Acid Metabolism (Acyl Carnitine, Dicarboxylate)	1227	458.348	LC/MS Pos Late	NA	28639203	NA	NA	4952	192 (4)	0 (-0.67,0.65)	0 (-0.69,0.64)
M4_p_61868	1-ribosyl-imidazoleacetate*	Amino Acid	Histidine Metabolism	2006	259.092	LC/MS Pos Early	440569	4292299	C05131	HMDB0002331	5144	0 (0)	-0.01 (-0.65,0.56)	-0.01 (-0.65,0.56)
M4_p_61871	3-carboxy-4-methyl-5-pentyl-2-furanpropionate (3-CMPFP)**	Lipid	Fatty Acid, Dicarboxylate	4000	267.124	LC/MS Neg	194501	168762	NA	HMDB0061643	5144	0 (0)	0.06 (-0.59,0.66)	0.06 (-0.59,0.66)
M4_p_61887	glucuronide of C10H18O2 (7)*	Partially Characterized Molecules	Partially Characterized Molecules	3790	345.156	LC/MS Neg	NA	NA	NA	NA	4217	927 (18)	-0.16 (-0.74,0.6)	-0.2 (-0.69,0.53)
M4_p_61888	glucuronide of C10H18O2 (8)*	Partially Characterized Molecules	Partially Characterized Molecules	3865	345.156	LC/MS Neg	NA	NA	NA	NA	2646	2498 (49)	-0.14 (-0.75,0.63)	-0.21 (-0.64,0.4)
M4_p_62059	N-acetyl-2-aminooctanoate*	Lipid	Fatty Acid, Amino	3943	200.129	LC/MS Neg	95555	86248	NA	HMDB0059745	5141	3 (0)	-0.02 (-0.66,0.65)	-0.02 (-0.66,0.64)
M4_p_62060	hydroxyasparagine**	Amino Acid	Alanine and Aspartate Metabolism	1149	149.056	LC/MS Pos Early	15991574	88149	C20631	HMDB32332	5144	0 (0)	0.01 (-0.65,0.66)	0.01 (-0.65,0.66)
M4_p_62064	3-hydroxybutyroylglycine**	Lipid	Fatty Acid Metabolism (Acyl Glycine)	978	162.076	LC/MS Pos Early	NA	NA	NA	NA	4856	288 (6)	-0.05 (-0.66,0.6)	-0.05 (-0.67,0.6)
M4_p_62066	glyco-beta-muricholate**	Lipid	Primary Bile Acid Metabolism	4762	464.302	LC/MS Neg	NA	NA	NA	NA	3037	2107 (41)	-0.12 (-0.71,0.58)	-0.15 (-0.63,0.45)
M4_p_62068	N-methylhydroxyproline**	Amino Acid	Urea cycle; Arginine and Proline Metabolism	1145	146.081	LC/MS Pos Early	9860390	NA	NA	NA	4918	226 (4)	-0.16 (-0.64,0.51)	-0.16 (-0.65,0.52)
M4_p_62069	3-hydroxyadipate	Lipid	Fatty Acid, Dicarboxylate	3131	161.046	LC/MS Polar	151913	133894	NA	HMDB0000345	4742	402 (8)	-0.04 (-0.67,0.63)	-0.04 (-0.67,0.62)
M4_p_62100	5-methylthioribose**	Amino Acid	Methionine, Cysteine, SAM and Taurine Metabolism	790	181.053	LC/MS Pos Early	6419710	480	NA	HMDB0001087	4480	664 (13)	0.02 (-0.63,0.61)	0.01 (-0.64,0.61)
M4_p_62101	alpha-ketoglutaramate*	Amino Acid	Glutamate Metabolism	1916	144.03	LC/MS Polar	48	NA	C00940	HMDB0001552	5103	41 (1)	-0.07 (-0.64,0.56)	-0.07 (-0.64,0.56)
M4_p_62103	cysteinylglycine disulfide*	Amino Acid	Glutathione Metabolism	2547	298.053	LC/MS Pos Early	22833544	17215992	NA	HMDB0000709	5144	0 (0)	0.05 (-0.56,0.65)	0.05 (-0.56,0.65)
M4_p_62104	gamma-glutamylcitrulline*	Peptide	Gamma-glutamyl Amino Acid	1644	305.146	LC/MS Pos Early	NA	NA	NA	NA	5136	8 (0)	0.07 (-0.56,0.66)	0.07 (-0.56,0.66)
M4_p_62146	glycine conjugate of C10H14O2 (1)*	Partially Characterized Molecules	Partially Characterized Molecules	4335	222.114	LC/MS Neg	NA	NA	NA	NA	4935	209 (4)	0.02 (-0.67,0.69)	0.04 (-0.69,0.7)
M4_p_62151	X - 25172	unnamed	unnamed	NA	NA	LC/MS Pos Early	NA	NA	NA	NA	5052	92 (2)	0.07 (-0.4,0.49)	0.08 (-0.38,0.49)
M4_p_62152	sphingomyelin (d17:1/14:0, d16:1/15:0)*	Lipid	Sphingomyelins	1950	661.528	LC/MS Pos Late	NA	NA	NA	NA	5142	2 (0)	0.03 (-0.64,0.69)	0.03 (-0.63,0.68)
M4_p_62276	dodecadienoate (12:2)*	Lipid	Fatty Acid, Dicarboxylate	5146	195.139	LC/MS Neg	25480	NA	NA	NA	5144	0 (0)	0.03 (-0.64,0.7)	0.03 (-0.64,0.7)
M4_p_62277	hydroxy-CMPF*	Lipid	Fatty Acid, Dicarboxylate	1516	255.087	LC/MS Neg	NA	NA	NA	NA	5133	11 (0)	0.14 (-0.56,0.69)	0.14 (-0.56,0.69)
M4_p_62279	indoleacetoylcarnitine*	Amino Acid	Tryptophan Metabolism	3114	319.165	LC/MS Pos Early	NA	NA	NA	NA	4577	567 (11)	-0.05 (-0.67,0.62)	-0.06 (-0.68,0.61)
M4_p_62295	sulfate of piperine metabolite C16H19NO3 (2)*	Xenobiotics	Food Component/Plant	4112	352.086	LC/MS Neg	NA	NA	NA	NA	5029	115 (2)	0.08 (-0.57,0.69)	0.09 (-0.57,0.7)
M4_p_62309	N-acetyl-isoputreanine	Amino Acid	Polyamine Metabolism	2305	203.139	LC/MS Pos Early	131802901	NA	NA	NA	5144	0 (0)	-0.03 (-0.63,0.62)	-0.03 (-0.63,0.62)
M4_p_62438	palmitoleamide (16:1)*	Lipid	Fatty Acid, Amide	5940	252.233	LC/MS Neg	NA	58811355	NA	NA	5144	0 (0)	-0.03 (-0.6,0.53)	-0.03 (-0.6,0.53)
M4_p_62439	myristoleamide (14:1)*	Lipid	Fatty Acid, Amide	1422	226.217	LC/MS Pos Late	NA	14385519	NA	NA	5143	1 (0)	0.03 (-0.63,0.65)	0.03 (-0.62,0.64)
M4_p_62440	myristamide (14:0)*	Lipid	Fatty Acid, Amide	1527	228.232	LC/MS Pos Late	69492	62698	NA	NA	5144	0 (0)	0.03 (-0.61,0.64)	0.03 (-0.61,0.64)
M4_p_62441	linolenamide (18:3)*	Lipid	Fatty Acid, Amide	1510	278.248	LC/MS Pos Late	6435901	NA	NA	HMDB0062656	5143	1 (0)	0 (-0.65,0.67)	0 (-0.64,0.66)
M4_p_62442	margaramide (17:0)*	Lipid	Fatty Acid, Amide	6587	268.265	LC/MS Neg	NA	NA	NA	NA	5144	0 (0)	0.01 (-0.64,0.6)	0.01 (-0.64,0.6)
M4_p_62443	heptadecenamide (17:1)*	Lipid	Fatty Acid, Amide	1615	268.264	LC/MS Pos Late	71343948	NA	NA	NA	5143	1 (0)	0.01 (-0.64,0.67)	0.01 (-0.64,0.66)
M4_p_62444	nonadecenamide (19:1)*	Lipid	Fatty Acid, Amide	1737	296.295	LC/MS Pos Late	NA	NA	NA	NA	5143	1 (0)	0.03 (-0.64,0.66)	0.03 (-0.64,0.65)
M4_p_62445	eicosenamide (20:1)*	Lipid	Fatty Acid, Amide	1800	310.31	LC/MS Pos Late	5365374	4517402	NA	NA	5144	0 (0)	-0.13 (-0.63,0.41)	-0.13 (-0.63,0.41)
M4_p_62446	pentadecanamide (15:0)*	Lipid	Fatty Acid, Amide	1577	242.248	LC/MS Pos Late	NA	13604641	NA	NA	5143	1 (0)	0.02 (-0.62,0.65)	0.02 (-0.61,0.65)
M4_p_62447	eicosadienamide (20:2)*	Lipid	Fatty Acid, Amide	1693	308.295	LC/MS Pos Late	NA	26360022	NA	NA	5143	1 (0)	0.05 (-0.6,0.68)	0.05 (-0.6,0.67)
M4_p_62451	X - 25244	unnamed	unnamed	NA	NA	LC/MS Pos Early	NA	NA	NA	NA	2661	2483 (48)	0.01 (-0.63,0.68)	0.01 (-0.58,0.57)
M4_p_62494	X - 25265	unnamed	unnamed	NA	NA	LC/MS Pos Early	NA	NA	NA	NA	5105	39 (1)	0.07 (-0.43,0.39)	0.07 (-0.43,0.39)
M4_p_62495	X - 25266	unnamed	unnamed	NA	NA	LC/MS Pos Early	NA	NA	NA	NA	5109	35 (1)	0.01 (-0.59,0.61)	0.03 (-0.56,0.6)
M4_p_62496	X - 25267	unnamed	unnamed	NA	NA	LC/MS Pos Early	NA	NA	NA	NA	5109	35 (1)	0.1 (-0.56,0.65)	0.11 (-0.55,0.65)
M4_p_62500	X - 25271	unnamed	unnamed	NA	NA	LC/MS Pos Early	NA	NA	NA	NA	5037	107 (2)	0.05 (-0.67,0.67)	0.05 (-0.66,0.67)
M4_p_62503	6-bromotryptophan	Amino Acid	Tryptophan Metabolism	3565	280.993	LC/MS Neg	9856996	NA	NA	NA	5140	4 (0)	0.06 (-0.55,0.66)	0.06 (-0.55,0.66)
M4_p_62524	dihydrocaffeate sulfate (2)	Xenobiotics	Food Component/Plant	1328	261.007	LC/MS Polar	NA	NA	NA	NA	4897	247 (5)	-0.03 (-0.65,0.61)	-0.01 (-0.65,0.61)
M4_p_62526	lithocholate sulfate (1)	Lipid	Secondary Bile Acid Metabolism	4811	227.12	LC/MS Neg	451489	NA	NA	NA	4169	975 (19)	-0.01 (-0.67,0.67)	-0.07 (-0.69,0.65)
M4_p_62557	3-hydroxyhexanoylcarnitine (1)	Lipid	Fatty Acid Metabolism (Acyl Carnitine, Hydroxy)	2918	276.181	LC/MS Pos Early	NA	NA	NA	NA	5120	24 (0)	0.07 (-0.48,0.58)	0.07 (-0.48,0.58)
M4_p_62558	N-lactoyl isoleucine	Amino Acid	Leucine, Isoleucine and Valine Metabolism	2628	202.108	LC/MS Neg	85541231┬á	NA	NA	HMDB0062180	4861	283 (6)	0 (-0.67,0.66)	0 (-0.69,0.67)
M4_p_62559	N-lactoyl leucine	Amino Acid	Leucine, Isoleucine and Valine Metabolism	2663	202.108	LC/MS Neg	57329455	59664332	NA	HMDB0062176	4878	266 (5)	0 (-0.66,0.64)	0.01 (-0.67,0.64)
M4_p_62562	N-lactoyl valine	Amino Acid	Leucine, Isoleucine and Valine Metabolism	2008	188.093	LC/MS Neg	131770417	9259772	NA	HMDB0062181	5065	79 (2)	-0.01 (-0.64,0.63)	0 (-0.65,0.63)
M4_p_62564	N-lactoyl tyrosine	Amino Acid	Tyrosine Metabolism	1846	252.088	LC/MS Neg	22167491┬á	107450893	NA	HMDB0062177	4153	991 (19)	-0.06 (-0.7,0.64)	-0.09 (-0.71,0.63)
M4_p_62566	N-lactoyl phenylalanine	Amino Acid	Phenylalanine Metabolism	2844	236.093	LC/MS Neg	11075454┬á┬á	9250603	NA	HMDB0062175	5141	3 (0)	0.02 (-0.65,0.69)	0.02 (-0.65,0.69)
M4_p_62603	X - 25310	unnamed	unnamed	NA	NA	LC/MS Neg	NA	NA	NA	NA	4304	840 (16)	-0.02 (-0.69,0.66)	-0.04 (-0.69,0.64)
M4_p_62636	X - 25343	unnamed	unnamed	NA	NA	LC/MS Pos Early	NA	NA	NA	NA	5128	16 (0)	-0.01 (-0.57,0.56)	-0.01 (-0.57,0.56)
M4_p_62664	X - 25371	unnamed	unnamed	NA	NA	LC/MS Neg	NA	NA	NA	NA	5099	45 (1)	0.02 (-0.6,0.66)	0.03 (-0.6,0.65)
M4_p_62714	X - 25417	unnamed	unnamed	NA	NA	LC/MS Pos Early	NA	NA	NA	NA	3235	1909 (37)	-0.05 (-0.63,0.55)	-0.03 (-0.61,0.52)
M4_p_62716	X - 25419	unnamed	unnamed	NA	NA	LC/MS Pos Early	NA	NA	NA	NA	4958	186 (4)	-0.05 (-0.63,0.55)	-0.06 (-0.63,0.55)
M4_p_62717	X - 25420	unnamed	unnamed	NA	NA	LC/MS Pos Early	NA	NA	NA	NA	5144	0 (0)	-0.02 (-0.67,0.65)	-0.02 (-0.67,0.65)
M4_p_62719	X - 25422	unnamed	unnamed	NA	NA	LC/MS Pos Early	NA	NA	NA	NA	5143	1 (0)	-0.05 (-0.7,0.63)	-0.05 (-0.7,0.63)
M4_p_62720	X - 25423	unnamed	unnamed	NA	NA	LC/MS Pos Early	NA	NA	NA	NA	4901	243 (5)	-0.04 (-0.6,0.51)	-0.04 (-0.6,0.51)
M4_p_62733	3-hydroxyphenylacetoylglutamine	Peptide	Acetylated Peptides	1668	281.113	LC/MS Pos Early	NA	38532062	NA	NA	3803	1341 (26)	0 (-0.71,0.69)	-0.02 (-0.69,0.66)
M4_p_62735	4-methylhexanoylglutamine	Lipid	Fatty Acid Metabolism (Acyl Glutamine)	3390	257.151	LC/MS Neg	NA	NA	NA	NA	2908	2236 (43)	-0.07 (-0.72,0.64)	-0.11 (-0.68,0.54)
M4_p_62805	2,3-dihydroxy-5-methylthio-4-pentenoate (DMTPA)*	Amino Acid	Methionine, Cysteine, SAM and Taurine Metabolism	1156	177.023	LC/MS Neg	NA	NA	NA	HMDB0240388	5143	1 (0)	0 (-0.64,0.64)	0 (-0.64,0.64)
M4_p_62819	N,N-dimethyl-5-aminovalerate	Amino Acid	Lysine Metabolism	2290	146.118	LC/MS Pos Early	NA	NA	NA	NA	3760	1384 (27)	-0.06 (-0.63,0.59)	-0.08 (-0.61,0.51)
M4_p_62850	tetradecadienoate (14:2)*	Lipid	Long Chain Polyunsaturated Fatty Acid (n3 and n6)	5292	223.17	LC/MS Neg	5312409	4471834	NA	HMDB0000560	5142	2 (0)	0.01 (-0.67,0.69)	0.01 (-0.67,0.69)
M4_p_62851	hydroxypalmitoyl sphingomyelin (d18:1/16:0(OH))**	Lipid	Sphingomyelins	2056	719.57	LC/MS Pos Late	NA	NA	NA	NA	5140	4 (0)	0 (-0.64,0.66)	0 (-0.62,0.65)
M4_p_62852	N-carbamoylvaline	Amino Acid	Leucine, Isoleucine and Valine Metabolism	1270	159.078	LC/MS Neg	448879	4324497	NA	NA	3315	1829 (36)	-0.05 (-0.68,0.61)	-0.05 (-0.67,0.6)
M4_p_62853	3-amino-2-piperidone	Amino Acid	Urea cycle; Arginine and Proline Metabolism	2065	115.087	LC/MS Pos Early	5200225	4371576	NA	HMDB0000323	5144	0 (0)	-0.01 (-0.64,0.63)	-0.01 (-0.64,0.63)
M4_p_62860	N6-methyllysine	Amino Acid	Lysine Metabolism	2831	161.128	LC/MS Pos Early	164795	144469	C02728	HMDB0002038	5144	0 (0)	-0.26 (-0.81,1.01)	-0.26 (-0.81,1.01)
M4_p_62862	N6,N6-dimethyllysine	Amino Acid	Lysine Metabolism	2831	175.144	LC/MS Pos Early	193344	167778	C05545	HMDB0013287	5144	0 (0)	-0.23 (-0.81,0.86)	-0.23 (-0.81,0.86)
M4_p_62863	3-formylindole	Xenobiotics	Food Component/Plant	782	144.045	LC/MS Polar	10256	9838	C08493	HMDB29737	5141	3 (0)	0.02 (-0.59,0.63)	0.02 (-0.59,0.63)
M4_p_62864	mannonate*	Xenobiotics	Food Component/Plant	2736	195.051	LC/MS Polar	3246006	2496757	NA	NA	5134	10 (0)	-0.05 (-0.69,0.59)	-0.05 (-0.68,0.59)
M4_p_62873	cis-4-decenoate (10:1n6)*	Lipid	Medium Chain Fatty Acid	4890	169.123	LC/MS Neg	5282726	4471776	NA	HMDB0004980	4958	186 (4)	0.03 (-0.66,0.67)	0.05 (-0.66,0.68)
M4_p_62885	2,2'-Methylenebis(6-tert-butyl-p-cresol)	Xenobiotics	Chemical	6000	339.233	LC/MS Neg	8398	8092	NA	NA	5122	22 (0)	-0.05 (-0.69,0.64)	-0.05 (-0.69,0.64)
M4_p_62889	taurodeoxycholic acid 3-sulfate	Lipid	Secondary Bile Acid Metabolism	4850	288.62	LC/MS Neg	NA	NA	NA	NA	3481	1663 (32)	-0.03 (-0.71,0.63)	-0.11 (-0.68,0.57)
M4_p_62890	taurochenodeoxycholic acid 3-sulfate	Lipid	Secondary Bile Acid Metabolism	4809	288.62	LC/MS Neg	52931550	24850141	NA	HMDB0002486	3730	1414 (27)	-0.06 (-0.7,0.63)	-0.12 (-0.68,0.57)
M4_p_62915	3-hydroxydodecanedioate*	Lipid	Fatty Acid, Dicarboxylate	2252	245.139	LC/MS Neg	16663321	13628081	NA	HMDB0000413	3770	1374 (27)	-0.11 (-0.66,0.56)	-0.14 (-0.66,0.5)
M4_p_62918	tetradecadienedioate (C14:2-DC)*	Lipid	Fatty Acid, Dicarboxylate	3148	253.145	LC/MS Neg	86018718	NA	NA	NA	4541	603 (12)	0.01 (-0.67,0.63)	-0.01 (-0.68,0.63)
M4_p_62919	tridecenedioate (C13:1-DC)*	Lipid	Fatty Acid, Dicarboxylate	3051	241.145	LC/MS Neg	NA	NA	NA	NA	5135	9 (0)	0.06 (-0.62,0.67)	0.06 (-0.62,0.67)
M4_p_62921	pregnenetriol disulfate*	Lipid	Pregnenolone Steroids	3504	246.075	LC/MS Neg	NA	NA	NA	NA	5102	42 (1)	0.07 (-0.56,0.66)	0.08 (-0.55,0.66)
M4_p_62922	pregnenetriol sulfate*	Lipid	Pregnenolone Steroids	4749	413.2	LC/MS Neg	129671303	NA	NA	NA	5100	44 (1)	0.13 (-0.5,0.66)	0.14 (-0.48,0.66)
M4_p_62923	eicosenedioate (C20:1-DC)*	Lipid	Fatty Acid, Dicarboxylate	5095	339.254	LC/MS Neg	NA	NA	NA	NA	4720	424 (8)	0 (-0.63,0.61)	0.01 (-0.63,0.61)
M4_p_62924	3-(3-amino-3-carboxypropyl)uridine*	Nucleotide	Pyrimidine Metabolism, Uracil containing	1369	344.11	LC/MS Neg	171198	149669	NA	NA	4526	618 (12)	-0.04 (-0.69,0.64)	-0.05 (-0.71,0.65)
M4_p_62946	1-methyl-5-imidazoleacetate	Amino Acid	Histidine Metabolism	1989	141.066	LC/MS Pos Early	6451814	4954265	NA	HMDB04988	5144	0 (0)	0.03 (-0.73,0.71)	0.03 (-0.73,0.71)
M4_p_62947	N,N,N-trimethyl-alanylproline betaine (TMAP)	Amino Acid	Urea cycle; Arginine and Proline Metabolism	2470	229.155	LC/MS Pos Early	NA	NA	NA	HMDB0240365	5142	2 (0)	-0.01 (-0.63,0.63)	-0.01 (-0.63,0.63)
M4_p_62950	2S,3R-dihydroxybutyrate	Lipid	Fatty Acid, Dihydroxy	1660	119.035	LC/MS Polar	10964471	9139682	NA	HMDB0002453	5142	2 (0)	-0.02 (-0.68,0.64)	-0.02 (-0.68,0.64)
M4_p_62952	3,4-dihydroxybutyrate	Lipid	Fatty Acid, Dihydroxy	2204	119.035	LC/MS Polar	150929	NA	NA	HMDB0000337	5142	2 (0)	-0.04 (-0.64,0.57)	-0.04 (-0.64,0.57)
M4_p_62954	N2-acetyl,N6-methyllysine	Amino Acid	Lysine Metabolism	2168	203.139	LC/MS Pos Early	NA	NA	NA	NA	5123	21 (0)	0.03 (-0.78,0.68)	0.03 (-0.79,0.68)
M4_p_62955	8-methoxykynurenate	Amino Acid	Tryptophan Metabolism	2863	218.046	LC/MS Neg	76230	68710	C05830	HMDB0060426	4062	1082 (21)	-0.01 (-0.69,0.67)	-0.03 (-0.67,0.65)
M4_p_62959	hydroxy-N6,N6,N6-trimethyllysine*	Amino Acid	Lysine Metabolism	2759	205.155	LC/MS Pos Early	NA	NA	NA	NA	5143	1 (0)	-0.02 (-0.62,0.59)	-0.02 (-0.62,0.59)
M4_p_62963	X - 25519	unnamed	unnamed	NA	NA	LC/MS Pos Early	NA	NA	NA	NA	5139	5 (0)	-0.05 (-0.64,0.6)	-0.05 (-0.64,0.6)
M4_p_62964	X - 25520	unnamed	unnamed	NA	NA	LC/MS Pos Early	NA	NA	NA	NA	5106	38 (1)	0.01 (-0.61,0.62)	0.01 (-0.62,0.62)
M4_p_62984	palmitoyl-sphingosine-phosphoethanolamine (d18:1/16:0)	Lipid	Ceramide PEs	2207	661.528	LC/MS Pos Late	NA	NA	NA	NA	5143	1 (0)	0.01 (-0.62,0.65)	0.01 (-0.6,0.63)
M4_p_63	cholesterol	Lipid	Sterol	2707	369.352	LC/MS Pos Late	6432564;11025495;5997	4937803	C00187	HMDB0000067	5143	1 (0)	0 (-0.64,0.64)	0 (-0.62,0.63)
M4_p_63042	2,6-dihydroxybenzoic acid	Xenobiotics	Drug - Topical Agents	2575	153.019	LC/MS Neg	9338	8974	NA	HMDB0013676	5144	0 (0)	-0.01 (-0.65,0.66)	-0.01 (-0.65,0.66)
M4_p_63057	picolinoylglycine	Lipid	Fatty Acid Metabolism (Acyl Glycine)	1945	181.061	LC/MS Pos Early	11788622	9963296	NA	HMDB0059766	4919	225 (4)	0.08 (-0.62,0.67)	0.08 (-0.64,0.67)
M4_p_63061	pantoate	Cofactors and Vitamins	Pantothenate and CoA Metabolism	1143	147.066	LC/MS Neg	5289105	388387	C00522	NA	3494	1650 (32)	-0.06 (-0.63,0.55)	-0.05 (-0.63,0.56)
M4_p_63072	4-ethylcatechol sulfate	Xenobiotics	Benzoate Metabolism	3379	217.018	LC/MS Neg	NA	NA	NA	NA	5098	46 (1)	0.23 (-0.62,0.72)	0.23 (-0.64,0.73)
M4_p_63109	2R,3R-dihydroxybutyrate	Lipid	Fatty Acid, Dihydroxy	1543	119.035	LC/MS Polar	13120901	17215960	NA	HMDB0000498	5143	1 (0)	-0.03 (-0.64,0.62)	-0.03 (-0.64,0.62)
M4_p_63120	2-ketocaprylate	Amino Acid	Leucine, Isoleucine and Valine Metabolism	805	157.087	LC/MS Polar	67600	60921	NA	HMDB13211	5135	9 (0)	-0.04 (-0.63,0.59)	-0.04 (-0.63,0.59)
M4_p_63151	N,N-dimethylalanine	Amino Acid	Alanine and Aspartate Metabolism	1370	118.086	LC/MS Pos Early	5488191	4589713	NA	NA	5118	26 (1)	-0.08 (-0.66,0.62)	-0.08 (-0.65,0.63)
M4_p_63152	ethyl alpha-glucopyranoside	Xenobiotics	Food Component/Plant	1248	226.129	LC/MS Pos Early	11127487	378664	NA	HMDB0029968	5090	54 (1)	-0.13 (-0.67,0.58)	-0.12 (-0.67,0.58)
M4_p_63153	metabolonic lactone sulfate	Partially Characterized Molecules	Partially Characterized Molecules	4802	427.216	LC/MS Neg	NA	NA	NA	NA	4991	153 (3)	0.06 (-0.64,0.69)	0.05 (-0.67,0.69)
M4_p_63191	branched chain 14:0 dicarboxylic acid**	Lipid	Fatty Acid, Dicarboxylate	3849	257.176	LC/MS Neg	NA	NA	NA	NA	4972	172 (3)	0.09 (-0.5,0.65)	0.1 (-0.53,0.65)
M4_p_63251	11beta-hydroxyandrosterone glucuronide	Lipid	Androgenic Steroids	4209	481.244	LC/MS Neg	NA	NA	NA	NA	4941	203 (4)	0.08 (-0.57,0.66)	0.1 (-0.57,0.67)
M4_p_63254	N2-acetyl,N6,N6-dimethyllysine	Amino Acid	Lysine Metabolism	2172	217.155	LC/MS Pos Early	NA	NA	NA	NA	5136	8 (0)	0.03 (-0.8,0.77)	0.03 (-0.8,0.77)
M4_p_63264	pentose acid*	Partially Characterized Molecules	Partially Characterized Molecules	2180	165.04	LC/MS Polar	7991	NA	C00803	HMDB0000892	5134	10 (0)	0.01 (-0.66,0.67)	0.02 (-0.66,0.67)
M4_p_63357	2-hydroxysebacate	Lipid	Fatty Acid, Dicarboxylate	1324	217.108	LC/MS Neg	128458	113866	NA	HMDB0000424	3931	1213 (24)	-0.03 (-0.67,0.64)	-0.09 (-0.66,0.58)
M4_p_63358	3-hydroxydecanoylcarnitine	Lipid	Fatty Acid Metabolism (Acyl Carnitine, Hydroxy)	961	332.243	LC/MS Pos Late	121454166	59664325	NA	HMDB0061636	5143	1 (0)	0.08 (-0.61,0.66)	0.08 (-0.61,0.66)
M4_p_63361	3-decenoylcarnitine	Lipid	Fatty Acid Metabolism (Acyl Carnitine, Monounsaturated)	1045	314.233	LC/MS Pos Late	NA	NA	NA	NA	3830	1314 (26)	0.06 (-0.58,0.66)	0.06 (-0.59,0.67)
M4_p_63395	X - 25668	unnamed	unnamed	NA	NA	LC/MS Neg	NA	NA	NA	NA	2980	2164 (42)	0.04 (-0.69,0.74)	-0.07 (-0.76,0.68)
M4_p_63436	(2 or 3)-decenoate (10:1n7 or n8)	Lipid	Medium Chain Fatty Acid	4990	169.123	LC/MS Neg	NA	NA	NA	NA	4517	627 (12)	-0.03 (-0.69,0.68)	-0.02 (-0.7,0.68)
M4_p_63560	X - 25790	unnamed	unnamed	NA	NA	LC/MS Pos Early	NA	NA	NA	NA	5140	4 (0)	-0.03 (-0.66,0.66)	-0.03 (-0.66,0.66)
M4_p_63578	X - 25806	unnamed	unnamed	NA	NA	LC/MS Neg	NA	NA	NA	NA	2639	2505 (49)	-0.06 (-0.71,0.66)	-0.06 (-0.65,0.55)
M4_p_63583	3-indoleglyoxylic acid	Xenobiotics	Food Component/Plant	2140	188.035	LC/MS Neg	73863	66497	NA	NA	5094	50 (1)	0.02 (-0.62,0.63)	0.02 (-0.62,0.63)
M4_p_63590	ascorbic acid 2-sulfate	Cofactors and Vitamins	Ascorbate and Aldarate Metabolism	3042	254.982	LC/MS Polar	54676864	77998	NA	HMDB0060649	5141	3 (0)	0 (-0.6,0.62)	0.01 (-0.6,0.62)
M4_p_63592	X - 25810	unnamed	unnamed	NA	NA	LC/MS Pos Early	NA	NA	NA	NA	4879	265 (5)	-0.04 (-0.67,0.56)	-0.04 (-0.67,0.56)
M4_p_63597	4-allylcatechol sulfate	Xenobiotics	Benzoate Metabolism	3571	229.018	LC/MS Neg	NA	NA	NA	NA	5101	43 (1)	0.03 (-0.65,0.69)	0.03 (-0.65,0.68)
M4_p_63610	deoxycholic acid glucuronide	Lipid	Secondary Bile Acid Metabolism	4800	567.317	LC/MS Neg	NA	NA	NA	NA	4864	280 (5)	-0.02 (-0.65,0.64)	-0.02 (-0.67,0.63)
M4_p_63613	undecenoylcarnitine (C11:1)	Lipid	Fatty Acid Metabolism (Acyl Carnitine, Monounsaturated)	1069	328.248	LC/MS Pos Late	NA	NA	NA	NA	5140	4 (0)	0.03 (-0.61,0.64)	0.03 (-0.61,0.63)
M4_p_63615	branched-chain, straight-chain, or cyclopropyl 10:1 fatty acid (1)*	Partially Characterized Molecules	Partially Characterized Molecules	4805	169.123	LC/MS Neg	NA	NA	NA	NA	5129	15 (0)	0.04 (-0.63,0.69)	0.04 (-0.63,0.69)
M4_p_63616	branched-chain, straight-chain, or cyclopropyl 10:1 fatty acid (2)*	Partially Characterized Molecules	Partially Characterized Molecules	4853	169.123	LC/MS Neg	NA	NA	NA	NA	3621	1523 (30)	0.03 (-0.59,0.65)	0.04 (-0.58,0.64)
M4_p_63634	X - 25828	unnamed	unnamed	NA	NA	LC/MS Pos Early	NA	NA	NA	NA	5108	36 (1)	0.13 (-0.48,0.64)	0.13 (-0.48,0.64)
M4_p_63657	glutamine conjugate of C6H10O2 (1)*	Partially Characterized Molecules	Partially Characterized Molecules	2262	243.134	LC/MS Pos Early	NA	NA	NA	NA	5059	85 (2)	-0.02 (-0.66,0.6)	-0.01 (-0.66,0.6)
M4_p_63658	glutamine conjugate of C7H12O2*	Partially Characterized Molecules	Partially Characterized Molecules	2780	257.15	LC/MS Pos Early	NA	NA	NA	NA	4925	219 (4)	-0.02 (-0.69,0.65)	-0.02 (-0.71,0.66)
M4_p_63660	glutamine conjugate of C6H10O2 (2)*	Partially Characterized Molecules	Partially Characterized Molecules	2383	243.134	LC/MS Pos Early	NA	NA	NA	NA	5088	56 (1)	-0.03 (-0.67,0.64)	-0.02 (-0.67,0.64)
M4_p_63678	succinoyltaurine	Amino Acid	Methionine, Cysteine, SAM and Taurine Metabolism	2572	224.023	LC/MS Polar	NA	20509456	NA	NA	4914	230 (4)	-0.01 (-0.66,0.65)	-0.02 (-0.66,0.65)
M4_p_63683	branched-chain, straight-chain, or cyclopropyl 12:1 fatty acid*	Partially Characterized Molecules	Partially Characterized Molecules	5261	197.155	LC/MS Neg	NA	NA	NA	NA	5129	15 (0)	-0.01 (-0.68,0.7)	-0.01 (-0.68,0.7)
M4_p_63685	decadienedioic acid (C10:2-DC)**	Lipid	Fatty Acid, Dicarboxylate	2329.7	197.082	LC/MS Polar	17789717	NA	NA	NA	5049	95 (2)	0.11 (-0.6,0.68)	0.11 (-0.6,0.69)
M4_p_63687	ascorbic acid 3-sulfate*	Cofactors and Vitamins	Ascorbate and Aldarate Metabolism	2025	254.981	LC/MS Polar	11425365	9600241	NA	NA	5139	5 (0)	-0.01 (-0.65,0.61)	-0.01 (-0.64,0.61)
M4_p_63688	deoxycholic acid 12-sulfate*	Lipid	Secondary Bile Acid Metabolism	4580	235.117	LC/MS Neg	NA	NA	NA	NA	3537	1607 (31)	-0.07 (-0.68,0.63)	-0.12 (-0.66,0.52)
M4_p_63731	glycoursodeoxycholic acid sulfate (1)	Lipid	Secondary Bile Acid Metabolism	4309	263.628	LC/MS Neg	NA	NA	NA	NA	3919	1225 (24)	-0.09 (-0.72,0.58)	-0.14 (-0.68,0.51)
M4_p_63739	2-hydroxy-4-(methylthio)butanoic acid	Amino Acid	Methionine, Cysteine, SAM and Taurine Metabolism	1065	149.028	LC/MS Polar	11427	NA	NA	HMDB0037115	5139	5 (0)	-0.03 (-0.62,0.6)	-0.03 (-0.62,0.6)
M4_p_63972	X - 25982	unnamed	unnamed	NA	NA	LC/MS Pos Early	NA	NA	NA	NA	4831	313 (6)	0 (-0.65,0.65)	0 (-0.65,0.64)
M4_p_63973	X - 25983	unnamed	unnamed	NA	NA	LC/MS Pos Early	NA	NA	NA	NA	5062	82 (2)	-0.02 (-0.59,0.55)	-0.01 (-0.59,0.56)
M4_p_63988	4-chlorobenzoic acid	Xenobiotics	Chemical	3015	154.991	LC/MS Neg	6318	NA	C02370	NA	5144	0 (0)	-0.02 (-0.52,0.52)	-0.02 (-0.52,0.52)
M4_p_63990	2-O-methylascorbic acid	Cofactors and Vitamins	Ascorbate and Aldarate Metabolism	778	189.04	LC/MS Neg	54726398	90149	NA	HMDB0240294	5144	0 (0)	-0.02 (-0.65,0.64)	-0.02 (-0.65,0.64)
M4_p_64	phenylalanine	Amino Acid	Phenylalanine Metabolism	2878	166.086	LC/MS Pos Early	6140	5910	C00079	HMDB0000159	5144	0 (0)	-0.03 (-0.63,0.59)	-0.03 (-0.63,0.59)
M4_p_64007	X - 26008	unnamed	unnamed	NA	NA	LC/MS Pos Early	NA	NA	NA	NA	4373	771 (15)	-0.04 (-0.66,0.6)	-0.04 (-0.65,0.58)
M4_p_64131	ethyl beta-glucopyranoside	Xenobiotics	Food Component/Plant	1100	226.129	LC/MS Pos Early	121667	108559	NA	HMDB0029968	5139	5 (0)	-0.07 (-0.69,0.67)	-0.07 (-0.69,0.67)
M4_p_64177	S-carboxyethylcysteine	Amino Acid	Methionine, Cysteine, SAM and Taurine Metabolism	1785	194.048	LC/MS Pos Early	NA	19955529	NA	NA	5131	13 (0)	-0.13 (-0.69,0.6)	-0.13 (-0.68,0.6)
M4_p_64267	X - 26054	unnamed	unnamed	NA	NA	LC/MS Neg	NA	NA	NA	NA	3963	1181 (23)	0.02 (-0.63,0.65)	0.01 (-0.64,0.65)
M4_p_64282	X - 26058	unnamed	unnamed	NA	NA	LC/MS Pos Early	NA	NA	NA	NA	5034	110 (2)	-0.07 (-0.55,0.41)	-0.06 (-0.55,0.42)
M4_p_64328	2,4-di-tert-butylphenol	Xenobiotics	Chemical	5749	205.16	LC/MS Neg	NA	NA	NA	NA	5144	0 (0)	-0.05 (-0.66,0.56)	-0.05 (-0.66,0.56)
M4_p_64386	cis-3,4-methyleneheptanoylglycine	Lipid	Fatty Acid Metabolism (Acyl Glycine)	3731	198.114	LC/MS Neg	NA	NA	NA	NA	4386	758 (15)	0.02 (-0.66,0.68)	-0.03 (-0.71,0.67)
M4_p_64389	cis-3,4-methyleneheptanoylcarnitine	Lipid	Fatty Acid Metabolism (Acyl Carnitine, Medium Chain)	845	286.201	LC/MS Pos Late	NA	NA	NA	NA	5138	6 (0)	0.01 (-0.64,0.69)	0.01 (-0.64,0.69)
M4_p_64390	cis-3,4-methyleneheptanoate	Lipid	Fatty Acid, Branched	3679	141.092	LC/MS Neg	NA	NA	NA	NA	4345	799 (16)	0 (-0.65,0.67)	-0.01 (-0.68,0.66)
M4_p_64393	3-hydroxyoctanoylcarnitine (1)	Lipid	Fatty Acid Metabolism (Acyl Carnitine, Hydroxy)	3445	304.212	LC/MS Pos Early	NA	NA	NA	NA	5142	2 (0)	0.06 (-0.63,0.66)	0.05 (-0.63,0.66)
M4_p_64394	3-hydroxyoctanoylcarnitine (2)	Lipid	Fatty Acid Metabolism (Acyl Carnitine, Hydroxy)	3497	304.212	LC/MS Pos Early	NA	NA	NA	NA	5133	11 (0)	0.05 (-0.62,0.65)	0.05 (-0.61,0.65)
M4_p_64399	X - 26109	unnamed	unnamed	NA	NA	LC/MS Neg	NA	NA	NA	NA	3702	1442 (28)	0 (-0.7,0.67)	-0.08 (-0.7,0.64)
M4_p_64401	X - 26111	unnamed	unnamed	NA	NA	LC/MS Neg	NA	NA	NA	NA	4740	404 (8)	0.02 (-0.7,0.68)	0 (-0.72,0.68)
M4_p_64403	bilirubin degradation product, C16H18N2O5 (1)**	Partially Characterized Molecules	Partially Characterized Molecules	3098	317.114	LC/MS Neg	NA	NA	NA	NA	3695	1449 (28)	-0.03 (-0.7,0.65)	-0.04 (-0.68,0.63)
M4_p_64404	bilirubin degradation product, C16H18N2O5 (2)**	Partially Characterized Molecules	Partially Characterized Molecules	3204	317.114	LC/MS Neg	NA	NA	NA	NA	5115	29 (1)	-0.02 (-0.66,0.64)	-0.01 (-0.66,0.64)
M4_p_64405	bilirubin degradation product, C17H20N2O5 (1)**	Partially Characterized Molecules	Partially Characterized Molecules	3756	331.13	LC/MS Neg	NA	NA	NA	NA	4944	200 (4)	0.02 (-0.68,0.7)	0.04 (-0.69,0.72)
M4_p_64406	bilirubin degradation product, C17H20N2O5 (2)**	Partially Characterized Molecules	Partially Characterized Molecules	3890	331.13	LC/MS Neg	NA	NA	NA	NA	5070	74 (1)	0.01 (-0.66,0.7)	0.02 (-0.67,0.7)
M4_p_64407	bilirubin degradation product, C17H18N2O4 (2)**	Partially Characterized Molecules	Partially Characterized Molecules	4793	313.119	LC/MS Neg	NA	NA	NA	NA	5143	1 (0)	-0.02 (-0.65,0.65)	-0.02 (-0.65,0.65)
M4_p_64408	bilirubin degradation product, C17H18N2O4 (3)**	Partially Characterized Molecules	Partially Characterized Molecules	4906	313.119	LC/MS Neg	NA	NA	NA	NA	5143	1 (0)	-0.01 (-0.65,0.63)	-0.01 (-0.65,0.63)
M4_p_64409	bilirubin degradation product, C17H18N2O4 (1)**	Partially Characterized Molecules	Partially Characterized Molecules	4633	313.119	LC/MS Neg	NA	NA	NA	NA	5134	10 (0)	0 (-0.65,0.66)	0 (-0.65,0.66)
M4_p_64411	tetrahydrocortisol glucuronide	Lipid	Corticosteroids	4666	541.265	LC/MS Neg	NA	NA	NA	NA	4967	177 (3)	0.12 (-0.56,0.68)	0.12 (-0.58,0.68)
M4_p_64415	bilirubin degradation product, C16H18N2O5 (4)**	Partially Characterized Molecules	Partially Characterized Molecules	3428	317.114	LC/MS Neg	NA	NA	NA	NA	4965	179 (3)	-0.04 (-0.68,0.64)	-0.02 (-0.68,0.64)
M4_p_64418	11beta-hydroxyetiocholanolone glucuronide*	Lipid	Androgenic Steroids	4160	481.244	LC/MS Neg	NA	NA	NA	NA	3907	1237 (24)	0.01 (-0.7,0.69)	0 (-0.7,0.65)
M4_p_64440	X - 26119	unnamed	unnamed	NA	NA	LC/MS Neg	NA	NA	NA	NA	4320	824 (16)	0.01 (-0.64,0.67)	0.01 (-0.65,0.67)
M4_p_64568	oxindolylalanine	Amino Acid	Tryptophan Metabolism	2756	221.092	LC/MS Pos Early	20977764	NA	NA	NA	5128	16 (0)	0.03 (-0.56,0.61)	0.03 (-0.56,0.61)
M4_p_64571	N,N-dimethyl-pro-pro	Peptide	Modified Peptides	2500	241.155	LC/MS Pos Early	NA	NA	NA	NA	5143	1 (0)	0.01 (-0.62,0.63)	0.01 (-0.62,0.63)
M4_p_64579	4-vinylcatechol sulfate	Xenobiotics	Benzoate Metabolism	3060	215.002	LC/MS Neg	NA	NA	NA	NA	5025	119 (2)	0.24 (-0.55,0.71)	0.25 (-0.59,0.72)
M4_p_64591	tetrahydrocortisone glucuronide (5)	Lipid	Corticosteroids	4684	539.25	LC/MS Neg	NA	NA	NA	NA	4694	450 (9)	0.07 (-0.61,0.69)	0.07 (-0.66,0.7)
M4_p_64596	1-methyl-5-imidazolelactate	Amino Acid	Histidine Metabolism	1995	171.076	LC/MS Pos Early	NA	65563369	NA	NA	5144	0 (0)	0.01 (-0.69,0.68)	0.01 (-0.69,0.68)
PubChem (https://pubchem.ncbi.nlm.nih.gov/); ChemSpider (http://www.chemspider.com/);KEGG: Kyoto Encyclopedia of Genes and Genomes (https://www.genome.jp/kegg/); HMDB: Human Metabolome Database (https://hmdb.ca/)
Biochemical Name*: the standard for this metabolite has not been run, but Metabolon, Inc. is highly confident in its identity.
Biochemical Name**: the standard for this metabolite has not been run, and Metabolon, Inc. is confident in its identity (but not as confident as with a *ID).

## Sheet: Table S3
Table S3: Annotation of urine metabolites
COMP ID	Biochemical	Super Pathway	Sub Pathway	Retention index	Mass	Platform	PubChem	ChemSpider	KEGG	HMDB	Measurements, N	Missing measurements, N (%)	Median (IQR), unimputed measurements	Median (IQR), imputed measurements
M4_u_1101	homovanillate (HVA)	Amino Acid	Tyrosine Metabolism	1649	181.051	LC/MS Neg	1738	5323114	C05582	HMDB0000118	5085	3 (0)	-0.07 (-0.59,0.49)	-0.07 (-0.59,0.49)
M4_u_1107	allantoin	Nucleotide	Purine Metabolism, (Hypo)Xanthine/Inosine containing	1672	157.037	LC/MS Polar	439714204439713	199	C02348,C01551,C02350	HMDB0000462	5088	0 (0)	0.04 (-0.63,0.66)	0.04 (-0.63,0.66)
M4_u_1123	inosine	Nucleotide	Purine Metabolism, (Hypo)Xanthine/Inosine containing	1602.1	267.074	LC/MS Neg	6021	21241953	C00294	HMDB0000195	5045	43 (1)	-0.05 (-0.69,0.64)	-0.05 (-0.69,0.64)
M4_u_1126	alanine	Amino Acid	Alanine and Aspartate Metabolism	1700	90.055	LC/MS Pos Early	5950	5735	C00041	HMDB0000161	5088	0 (0)	-0.04 (-0.62,0.59)	-0.04 (-0.62,0.59)
M4_u_12017	3-methoxytyrosine	Amino Acid	Tyrosine Metabolism	2555	212.092	LC/MS Pos Early	9307	8948	NA	HMDB0001434	4899	189 (4)	0.03 (-0.6,0.57)	0.03 (-0.61,0.58)
M4_u_12110	isocitrate	Energy	TCA Cycle	773	210.061	LC/MS Pos Early	5318532	1161	C00451	HMDB0001874	5088	0 (0)	-0.03 (-0.65,0.59)	-0.03 (-0.65,0.59)
M4_u_12129	beta-hydroxyisovalerate	Amino Acid	Leucine, Isoleucine and Valine Metabolism	1027	117.056	LC/MS Neg	69362	62571	NA	HMDB0000754	5034	54 (1)	0.09 (-0.6,0.69)	0.09 (-0.6,0.69)
M4_u_12130	dopamine	Amino Acid	Tyrosine Metabolism	2385	154.086	LC/MS Pos Early	681	661	C03758	HMDB0000073	5030	58 (1)	0.04 (-0.52,0.57)	0.04 (-0.52,0.57)
M4_u_12142	phenethylamine	Amino Acid	Phenylalanine Metabolism	3065	122.096	LC/MS Pos Early	1001	13856352	C05332	HMDB0012275	2971	2117 (42)	-0.14 (-0.62,0.46)	-0.1 (-0.64,0.54)
M4_u_12358	biopterin	Cofactors and Vitamins	Tetrahydrobiopterin Metabolism	1398	236.079	LC/MS Neg	445040	392795	C06313	HMDB0000468	5072	16 (0)	0.05 (-0.58,0.65)	0.05 (-0.57,0.65)
M4_u_1284	threonine	Amino Acid	Glycine, Serine and Threonine Metabolism	1514	120.066	LC/MS Pos Early	6288	6051	C00188	HMDB0000167	5084	4 (0)	-0.05 (-0.63,0.55)	-0.05 (-0.63,0.55)
M4_u_1299	tyrosine	Amino Acid	Tyrosine Metabolism	2430	182.081	LC/MS Pos Early	6057	5833	C00082	HMDB0000158	5084	4 (0)	0.01 (-0.64,0.65)	0.01 (-0.64,0.65)
M4_u_1301	lysine	Amino Acid	Lysine Metabolism	2850	147.113	LC/MS Pos Early	5962	5747	C00739,C00047	HMDB0003405	5087	1 (0)	-0.17 (-0.63,0.46)	-0.17 (-0.63,0.46)
M4_u_1302	methionine	Amino Acid	Methionine, Cysteine, SAM and Taurine Metabolism	2526	150.058	LC/MS Pos Early	6137	5907	C00073	HMDB0000696	5088	0 (0)	-0.1 (-0.65,0.55)	-0.1 (-0.65,0.55)
M4_u_1303	malate	Energy	TCA Cycle	615.6	133.014	LC/MS Neg	525	510	C00149,C00711,C00497	HMDB0031518,HMDB0000156,HMDB0000744	5039	49 (1)	-0.12 (-0.66,0.54)	-0.12 (-0.66,0.54)
M4_u_1411	2'-deoxyguanosine	Nucleotide	Purine Metabolism, Guanine containing	1751	266.089	LC/MS Neg	135398592	163230	C00330	HMDB0000085	3023	2065 (41)	-0.02 (-0.7,0.65)	-0.06 (-0.64,0.57)
M4_u_1413	3-hydroxyphenylacetate	Amino Acid	Phenylalanine Metabolism	1220	151.04	LC/MS Polar	12122	5323739	C05593	HMDB0000440	5063	25 (0)	0.01 (-0.68,0.65)	0.01 (-0.68,0.65)
M4_u_1414	3-phosphoglycerate	Carbohydrate	Glycolysis, Gluconeogenesis, and Pyruvate Metabolism	590	187	LC/MS Pos Early	724	10669764	C00597	HMDB0000807	4216	872 (17)	0.09 (-0.65,0.71)	0.06 (-0.67,0.71)
M4_u_1417	kynurenate	Amino Acid	Tryptophan Metabolism	2385	190.05	LC/MS Pos Early	3845	3712	C01717	HMDB0000715	5086	2 (0)	0 (-0.64,0.64)	0 (-0.64,0.64)
M4_u_1418	5,6-dihydrothymine	Nucleotide	Pyrimidine Metabolism, Thymine containing	1637.8	127.051	LC/MS Neg	93556	84456	C00906	HMDB0000079	4511	577 (11)	-0.02 (-0.65,0.64)	-0.03 (-0.65,0.62)
M4_u_1419	5-methylthioadenosine (MTA)	Amino Acid	Polyamine Metabolism	2752	298.097	LC/MS Pos Early	439176	388321	C00170	HMDB0001173	5087	1 (0)	-0.06 (-0.57,0.46)	-0.06 (-0.57,0.46)
M4_u_1432	2-hydroxyphenylacetate	Amino Acid	Phenylalanine Metabolism	858.6	151.04	LC/MS Polar	11970	11476	C05852	HMDB0000669	5085	3 (0)	0.1 (-0.49,0.63)	0.1 (-0.49,0.63)
M4_u_1437	succinate	Energy	TCA Cycle	3149	117.019	LC/MS Polar	1110	1078	C00042	HMDB0000254	5077	11 (0)	0.1 (-0.43,0.59)	0.1 (-0.43,0.59)
M4_u_1444	pipecolate	Amino Acid	Lysine Metabolism	2200	130.086	LC/MS Pos Early	NA	NA	NA	NA	4982	106 (2)	-0.1 (-0.61,0.49)	-0.1 (-0.62,0.49)
M4_u_1476	glucarate (saccharate)	Cofactors and Vitamins	Ascorbate and Aldarate Metabolism	3850	209.03	LC/MS Polar	33037	30577	C00818	HMDB0000663	3999	1089 (21)	0.06 (-0.61,0.62)	0 (-0.63,0.62)
M4_u_1493	ornithine	Amino Acid	Urea cycle; Arginine and Proline Metabolism	2800	133.097	LC/MS Pos Early	6262	6026	C00077	HMDB0000214	5087	1 (0)	-0.15 (-0.6,0.37)	-0.15 (-0.6,0.37)
M4_u_1494	5-oxoproline	Amino Acid	Glutathione Metabolism	738.5	128.035	LC/MS Neg	4396857405	7127	C02237,C01879	HMDB0000267	5088	0 (0)	-0.07 (-0.65,0.52)	-0.07 (-0.65,0.52)
M4_u_1495	saccharopine	Amino Acid	Lysine Metabolism	2530	277.139	LC/MS Pos Early	160556	141086	C00449	HMDB0000279	4372	716 (14)	0.03 (-0.59,0.66)	-0.02 (-0.59,0.64)
M4_u_1496	methylmalonate (MMA)	Lipid	Fatty Acid Metabolism (also BCAA Metabolism)	3078.4	117.019	LC/MS Polar	487	473	C02170	HMDB0000202	5044	44 (1)	0.18 (-0.34,0.6)	0.18 (-0.34,0.6)
M4_u_1498	N6,N6,N6-trimethyllysine	Amino Acid	Lysine Metabolism	2825	189.16	LC/MS Pos Early	440120	140379	C03793	HMDB0001325	5087	1 (0)	0.08 (-0.43,0.57)	0.09 (-0.43,0.57)
M4_u_1505	orotate	Nucleotide	Pyrimidine Metabolism, Orotate containing	1638.1	155.01	LC/MS Polar	967	942	C00295	HMDB0000226	5086	2 (0)	-0.2 (-0.68,0.63)	-0.2 (-0.68,0.63)
M4_u_1508	pantothenate	Cofactors and Vitamins	Pantothenate and CoA Metabolism	1498.7	218.103	LC/MS Neg	6613	6361	C00864	HMDB0000210	5087	1 (0)	-0.01 (-0.58,0.57)	-0.01 (-0.58,0.57)
M4_u_1512	picolinate	Amino Acid	Tryptophan Metabolism	910	124.039	LC/MS Pos Early	1018	993	C10164	HMDB0002243	5029	59 (1)	0.01 (-0.64,0.65)	0 (-0.64,0.65)
M4_u_15122	glycerol	Lipid	Glycerolipid Metabolism	758	91.0401	LC/MS Neg	753	733	C00116	HMDB0000131	3219	1869 (37)	-0.04 (-0.53,0.44)	-0.07 (-0.53,0.45)
M4_u_15136	xanthosine	Nucleotide	Purine Metabolism, (Hypo)Xanthine/Inosine containing	1075	283.068	LC/MS Neg	64959	58484	C01762	HMDB0000299	5087	1 (0)	-0.31 (-0.69,0.51)	-0.31 (-0.69,0.51)
M4_u_15140	kynurenine	Amino Acid	Tryptophan Metabolism	2739	209.092	LC/MS Pos Early	161166	141580	C00328	HMDB0000684	5080	8 (0)	-0.01 (-0.67,0.66)	-0.01 (-0.67,0.66)
M4_u_15142	allo-threonine	Amino Acid	Glycine, Serine and Threonine Metabolism	2511.1	118.051	LC/MS Polar	99289	89699	C05519	HMDB0004041	4862	226 (4)	0.01 (-0.58,0.57)	0 (-0.58,0.57)
M4_u_1516	sarcosine	Amino Acid	Glycine, Serine and Threonine Metabolism	1280	90.055	LC/MS Pos Early	1088	1057	C00213	HMDB0000271	4370	718 (14)	-0.02 (-0.64,0.64)	-0.05 (-0.64,0.61)
M4_u_1519	sucrose	Carbohydrate	Disaccharides and Oligosaccharides	3092	387.114	LC/MS Polar	5988	5768	C00089	HMDB0000258	5080	8 (0)	0.04 (-0.61,0.65)	0.04 (-0.61,0.65)
M4_u_1527	1-methyladenine	Nucleotide	Purine Metabolism, Adenine containing	2133	150.077	LC/MS Pos Early	135398646	71157	C02216	HMDB0011599	5068	20 (0)	-0.09 (-0.64,0.54)	-0.09 (-0.64,0.54)
M4_u_15443	glucuronate	Carbohydrate	Aminosugar Metabolism	3233.3	193.035	LC/MS Polar	4.41478e+29	58552	C16245	HMDB0000127	5082	6 (0)	-0.05 (-0.54,0.47)	-0.05 (-0.54,0.47)
M4_u_1549	3-hydroxyisobutyrate	Amino Acid	Leucine, Isoleucine and Valine Metabolism	1619	103.04	LC/MS Polar	11966314	10140307	C01188,C06001	HMDB0000023,HMDB0000336	5064	24 (0)	0.05 (-0.6,0.65)	0.05 (-0.61,0.65)
M4_u_15497	argininosuccinate	Amino Acid	Urea cycle; Arginine and Proline Metabolism	2745	291.13	LC/MS Pos Early	60150382	805	C03406	HMDB0000052	5087	1 (0)	0.03 (-0.64,0.62)	0.03 (-0.64,0.62)
M4_u_15500	carnitine	Lipid	Carnitine Metabolism	1978	162.113	LC/MS Pos Early	288	10455	C00487,C00308	HMDB0000062	5088	0 (0)	0.16 (-0.65,0.74)	0.16 (-0.65,0.74)
M4_u_15506	choline	Lipid	Phospholipid Metabolism	1961	104.107	LC/MS Pos Early	305	149278	C00114	HMDB0000097	5088	0 (0)	-0.11 (-0.66,0.52)	-0.11 (-0.66,0.52)
M4_u_1558	4-acetamidobutanoate	Amino Acid	Polyamine Metabolism	1350	146.081	LC/MS Pos Early	18189	17180	C02946	HMDB0003681	5086	2 (0)	-0.04 (-0.64,0.61)	-0.04 (-0.64,0.61)
M4_u_15581	xylose	Carbohydrate	Pentose Metabolism	1727	195.051	LC/MS Polar	135191	85957	C00181	HMDB0000098	4599	489 (10)	-0.17 (-0.68,0.55)	-0.15 (-0.66,0.53)
M4_u_1559	5,6-dihydrouracil	Nucleotide	Pyrimidine Metabolism, Uracil containing	1120	113.036	LC/MS Neg	649	629	C00429	HMDB0000076	3101	1987 (39)	0.06 (-0.59,0.65)	0.03 (-0.59,0.61)
M4_u_1564	citrate	Energy	TCA Cycle	582	191.02	LC/MS Neg	311	305	C00158	HMDB0000094	5088	0 (0)	0.01 (-0.77,0.76)	0.01 (-0.77,0.76)
M4_u_15650	N1-methyladenosine	Nucleotide	Purine Metabolism, Adenine containing	2120	282.12	LC/MS Pos Early	27476	4573813	C02494	HMDB0003331	5087	1 (0)	0.02 (-0.6,0.66)	0.02 (-0.6,0.66)
M4_u_1566	3-aminoisobutyrate	Nucleotide	Pyrimidine Metabolism, Thymine containing	2190	104.071	LC/MS Pos Early	64956	58481	C05145	HMDB0002166	5087	1 (0)	-0.04 (-0.63,0.61)	-0.04 (-0.63,0.61)
M4_u_15667	2-isopropylmalate	Xenobiotics	Food Component/Plant	725	175.061	LC/MS Neg	77	76	C02504	HMDB0000402	5007	81 (2)	-0.07 (-0.66,0.58)	-0.07 (-0.66,0.58)
M4_u_1567	vanillylmandelate (VMA)	Amino Acid	Tyrosine Metabolism	941	197.046	LC/MS Neg	1245	1207	C05584	HMDB0000291	5088	0 (0)	0.02 (-0.57,0.63)	0.02 (-0.57,0.63)
M4_u_15676	3-methyl-2-oxovalerate	Amino Acid	Leucine, Isoleucine and Valine Metabolism	2064.2	129.056	LC/MS Neg	439286440877	46	C03465,C06008,C00671	HMDB0000491	4451	637 (13)	-0.02 (-0.65,0.64)	-0.06 (-0.66,0.62)
M4_u_15677	3-methylhistidine	Amino Acid	Histidine Metabolism	906.3	168.078	LC/MS Neg	64969	58494	C01152	HMDB0000479	5088	0 (0)	-0.1 (-0.74,0.69)	-0.1 (-0.74,0.69)
M4_u_15679	xanthurenate	Amino Acid	Tryptophan Metabolism	2236	206.045	LC/MS Pos Early	5699	5497	C02470	HMDB0000881	5073	15 (0)	0.07 (-0.54,0.63)	0.07 (-0.54,0.63)
M4_u_1568	4-hydroxymandelate	Xenobiotics	Benzoate Metabolism	772.7	167.035	LC/MS Neg	328	321	C03198	HMDB0000822	5036	52 (1)	-0.04 (-0.6,0.5)	-0.04 (-0.6,0.51)
M4_u_15681	4-guanidinobutanoate	Amino Acid	Guanidino and Acetamido Metabolism	2320	146.092	LC/MS Pos Early	500	486	C01035	HMDB0003464	5088	0 (0)	0.03 (-0.62,0.64)	0.03 (-0.62,0.64)
M4_u_15685	5-hydroxylysine	Amino Acid	Lysine Metabolism	2790	163.108	LC/MS Pos Early	3032849	1002	C16741	HMDB0000450	4674	414 (8)	-0.01 (-0.69,0.66)	-0.04 (-0.71,0.66)
M4_u_15689	7,8-dihydroneopterin	Cofactors and Vitamins	Pterin Metabolism	1650	256.104	LC/MS Pos Early	135398602	58584	C04874	HMDB0002275	2843	2245 (44)	0.12 (-0.59,0.68)	-0.02 (-0.58,0.64)
M4_u_15704	pimelate (C7-DC)	Lipid	Fatty Acid, Dicarboxylate	2745	159.066	LC/MS Polar	385	376	C02656	HMDB0000857	4622	466 (9)	-0.05 (-0.65,0.55)	-0.04 (-0.65,0.55)
M4_u_15705	cystathionine	Amino Acid	Methionine, Cysteine, SAM and Taurine Metabolism	2270	223.075	LC/MS Pos Early	439258	811	C02291	HMDB0000099	4796	292 (6)	0.03 (-0.62,0.64)	0.04 (-0.64,0.65)
M4_u_15716	imidazole lactate	Amino Acid	Histidine Metabolism	2040	157.061	LC/MS Pos Early	793	389128	C05568	HMDB0002320	5088	0 (0)	0.1 (-0.56,0.69)	0.1 (-0.56,0.69)
M4_u_1572	glycerate	Carbohydrate	Glycolysis, Gluconeogenesis, and Pyruvate Metabolism	2070.4	105.019	LC/MS Polar	439194752	732	C00258	HMDB0000139,HMDB0006372	5083	5 (0)	-0.06 (-0.65,0.56)	-0.06 (-0.65,0.56)
M4_u_15720	N-acetylglutamate	Amino Acid	Glutamate Metabolism	1050	190.071	LC/MS Pos Early	70914	1266066	C00624	HMDB0001138	5085	3 (0)	0.05 (-0.61,0.65)	0.05 (-0.61,0.65)
M4_u_15729	tricarballylate	Energy	TCA Cycle	578	175.025	LC/MS Neg	14925	14220	C19806	HMDB0031193	4135	953 (19)	-0.02 (-0.63,0.58)	-0.02 (-0.63,0.57)
M4_u_15730	suberate (C8-DC)	Lipid	Fatty Acid, Dicarboxylate	2577.6	173.082	LC/MS Polar	10457	10025	C08278	HMDB0000893	5081	7 (0)	-0.04 (-0.61,0.54)	-0.04 (-0.61,0.54)
M4_u_15745	methylsuccinate	Amino Acid	Leucine, Isoleucine and Valine Metabolism	2800	131.035	LC/MS Polar	10349	9922	NA	HMDB0001844	5086	2 (0)	0.09 (-0.32,0.5)	0.09 (-0.32,0.5)
M4_u_15753	hippurate	Xenobiotics	Benzoate Metabolism	2116	180.065	LC/MS Pos Early	464	451	C01586	HMDB0000714	5087	1 (0)	0.07 (-0.58,0.67)	0.06 (-0.57,0.67)
M4_u_15765	ethylmalonate	Amino Acid	Leucine, Isoleucine and Valine Metabolism	2785	131.035	LC/MS Polar	11756	11263	NA	HMDB0000622	5087	1 (0)	0 (-0.55,0.56)	0 (-0.55,0.56)
M4_u_15772	ribitol	Carbohydrate	Pentose Metabolism	1789.6	151.061	LC/MS Polar	6912	10254628	C00379,C01904,C00474,C00532	HMDB0002917,HMDB0001851,HMDB0000568,HMDB0000508	5054	34 (1)	0 (-0.61,0.61)	0 (-0.61,0.61)
M4_u_1585	N-acetylalanine	Amino Acid	Alanine and Aspartate Metabolism	861.2	130.051	LC/MS Neg	88064	79449	C02847	HMDB0000766	5070	18 (0)	0.03 (-0.63,0.66)	0.03 (-0.63,0.66)
M4_u_1586	N-acetylcysteine	Amino Acid	Methionine, Cysteine, SAM and Taurine Metabolism	1108	162.023	LC/MS Neg	12035	11540	C06809	HMDB0001890	4731	357 (7)	0.07 (-0.53,0.61)	0.05 (-0.56,0.62)
M4_u_1587	N-acetylleucine	Amino Acid	Leucine, Isoleucine and Valine Metabolism	2400	172.098	LC/MS Neg	70912	64075	C02710	HMDB0011756	5020	68 (1)	-0.03 (-0.68,0.62)	-0.03 (-0.69,0.62)
M4_u_15872	malonate	Lipid	Fatty Acid Synthesis	612	103.004	LC/MS Neg	867	844	C00383	HMDB0000691	4626	462 (9)	0.04 (-0.58,0.64)	0 (-0.59,0.63)
M4_u_1589	N-acetylmethionine	Amino Acid	Methionine, Cysteine, SAM and Taurine Metabolism	1787	190.054	LC/MS Neg	448580	395338	C02712	HMDB0011745	4790	298 (6)	0.02 (-0.59,0.64)	0.01 (-0.6,0.63)
M4_u_1591	N-acetylvaline	Amino Acid	Leucine, Isoleucine and Valine Metabolism	1704	158.082	LC/MS Neg	66789	60154	NA	HMDB0011757	5086	2 (0)	0.08 (-0.56,0.66)	0.08 (-0.57,0.66)
M4_u_15915	S-adenosylmethionine (SAM)	Amino Acid	Methionine, Cysteine, SAM and Taurine Metabolism	3002	399.144	LC/MS Pos Early	34755	NA	C00019	HMDB0001185	4650	438 (9)	0.07 (-0.49,0.61)	0.05 (-0.49,0.6)
M4_u_1594	N-carbamoylaspartate	Nucleotide	Pyrimidine Metabolism, Orotate containing	3800	175.036	LC/MS Polar	93072	4573859	C00438	HMDB0000828	4884	204 (4)	-0.04 (-0.54,0.52)	-0.05 (-0.55,0.53)
M4_u_1598	tigloylglycine	Amino Acid	Leucine, Isoleucine and Valine Metabolism	1926	158.081	LC/MS Pos Early	6441567	4945715	NA	HMDB0000959	5088	0 (0)	-0.01 (-0.66,0.64)	-0.01 (-0.66,0.64)
M4_u_15990	glycerophosphorylcholine (GPC)	Lipid	Phospholipid Metabolism	672	258.11	LC/MS Pos Early	71920	571409	C00670	HMDB0000086	4770	318 (6)	0.03 (-0.61,0.64)	0.01 (-0.62,0.63)
M4_u_1600	phosphoethanolamine	Lipid	Phospholipid Metabolism	700	142.026	LC/MS Pos Early	1015	990	C00346	HMDB0000224	4961	127 (2)	0.16 (-0.53,0.68)	0.17 (-0.53,0.68)
M4_u_1603	tyramine	Amino Acid	Tyrosine Metabolism	2540	138.091	LC/MS Pos Early	5610	5408	C00483	HMDB0000306	4603	485 (10)	0.09 (-0.61,0.68)	0.08 (-0.61,0.68)
M4_u_1604	urate	Nucleotide	Purine Metabolism, (Hypo)Xanthine/Inosine containing	757.1	167.021	LC/MS Neg	1175	NA	C00366	HMDB0000289	5088	0 (0)	0.13 (-0.61,0.69)	0.13 (-0.61,0.69)
M4_u_1633	homocarnosine	Amino Acid	Histidine Metabolism	3938.7	239.115	LC/MS Polar	8923510243361	8418848	C00884	HMDB0000745	4471	617 (12)	0.04 (-0.62,0.66)	0.02 (-0.59,0.61)
M4_u_1638	arginine	Amino Acid	Urea cycle; Arginine and Proline Metabolism	2825	175.119	LC/MS Pos Early	6322	227	C00062	HMDB0000517	5086	2 (0)	-0.04 (-0.55,0.5)	-0.04 (-0.55,0.5)
M4_u_1643	fumarate	Energy	TCA Cycle	3084	115.004	LC/MS Polar	444972	10197150	C00122	HMDB0000134	4982	106 (2)	0.05 (-0.52,0.62)	0.04 (-0.52,0.61)
M4_u_1648	serine	Amino Acid	Glycine, Serine and Threonine Metabolism	1239	106.05	LC/MS Pos Early	5951	5736	C00065	HMDB0000187	5088	0 (0)	0.04 (-0.47,0.52)	0.04 (-0.47,0.52)
M4_u_1649	valine	Amino Acid	Leucine, Isoleucine and Valine Metabolism	2479	118.086	LC/MS Pos Early	6287	6050	C00183	HMDB0000883	5078	10 (0)	-0.03 (-0.59,0.54)	-0.03 (-0.59,0.54)
M4_u_1651	pyridoxal	Cofactors and Vitamins	Vitamin B6 Metabolism	2343	168.065	LC/MS Pos Early	1050	1021	C00250	HMDB0001545	4617	471 (9)	-0.05 (-0.58,0.48)	-0.05 (-0.57,0.46)
M4_u_1669	4-hydroxyphenylpyruvate	Amino Acid	Tyrosine Metabolism	1690	179.035	LC/MS Neg	979	954	C01179	HMDB0000707	4981	107 (2)	-0.07 (-0.64,0.58)	-0.07 (-0.64,0.58)
M4_u_1670	urea	Amino Acid	Urea cycle; Arginine and Proline Metabolism	700	121.072	LC/MS Pos Early	1176	1143	C00086	HMDB0000294	5087	1 (0)	0.1 (-0.54,0.65)	0.1 (-0.54,0.65)
M4_u_1768	carnosine	Amino Acid	Histidine Metabolism	2942	227.114	LC/MS Pos Early	439224	388363	C00386	HMDB0000033	5080	8 (0)	-0.12 (-0.67,0.59)	-0.12 (-0.67,0.59)
M4_u_1769	cortisone	Lipid	Corticosteroids	4575	359.186	LC/MS Neg	222786	361685	C00762	HMDB0002802	4936	152 (3)	0.1 (-0.52,0.65)	0.11 (-0.52,0.66)
M4_u_18245	gamma-glutamylhistidine	Peptide	Gamma-glutamyl Amino Acid	2740	285.119	LC/MS Pos Early	7017195	5380197	NA	HMDB0029151	3938	1150 (23)	0.02 (-0.66,0.67)	-0.03 (-0.68,0.65)
M4_u_1827	riboflavin (Vitamin B2)	Cofactors and Vitamins	Riboflavin Metabolism	2292	377.146	LC/MS Pos Early	493570	431981	C00255	HMDB0000244	3393	1695 (33)	-0.08 (-0.67,0.55)	-0.13 (-0.58,0.46)
M4_u_18280	gentisate	Amino Acid	Tyrosine Metabolism	1459.8	153.019	LC/MS Neg	3469	3350	C00628	HMDB0000152	5071	17 (0)	0 (-0.61,0.61)	0 (-0.61,0.61)
M4_u_18281	2-hydroxyhippurate (salicylurate)	Xenobiotics	Benzoate Metabolism	2184	194.046	LC/MS Neg	10253	9835	C07588	HMDB0000840	5044	44 (1)	-0.38 (-0.71,0.54)	-0.38 (-0.71,0.53)
M4_u_18296	3,4-dihydroxyphenylacetate	Amino Acid	Tyrosine Metabolism	1040	123.045	LC/MS Neg	98153	532	C01161	HMDB0001336	5019	69 (1)	-0.02 (-0.59,0.53)	-0.03 (-0.59,0.53)
M4_u_18335	quinate	Xenobiotics	Food Component/Plant	2432.9	191.056	LC/MS Polar	6508	10246715	C00296	HMDB0003072	5088	0 (0)	0.25 (-0.27,0.63)	0.25 (-0.27,0.63)
M4_u_18349	indolelactate	Amino Acid	Tryptophan Metabolism	2286	204.067	LC/MS Neg	92904	83867	C02043	HMDB0000671	5078	10 (0)	0.05 (-0.61,0.65)	0.05 (-0.61,0.65)
M4_u_18362	azelate (C9-DC)	Lipid	Fatty Acid, Dicarboxylate	1276	187.098	LC/MS Neg	2266	2179	C08261	HMDB0000784	5060	28 (1)	0.05 (-0.66,0.66)	0.06 (-0.66,0.67)
M4_u_18369	gamma-glutamylleucine	Peptide	Gamma-glutamyl Amino Acid	2991	261.144	LC/MS Pos Early	151023	133115	NA	HMDB0011171	3711	1377 (27)	0.02 (-0.66,0.7)	-0.05 (-0.7,0.67)
M4_u_18374	methionine sulfoxide	Amino Acid	Methionine, Cysteine, SAM and Taurine Metabolism	1272	166.053	LC/MS Pos Early	158980	139840	C02989	HMDB0002005	5083	5 (0)	-0.02 (-0.63,0.6)	-0.02 (-0.63,0.6)
M4_u_18392	theobromine	Xenobiotics	Xanthine Metabolism	1600	181.072	LC/MS Pos Early	5429	5236	C07480	HMDB0002825	5056	32 (1)	0.04 (-0.62,0.7)	0.04 (-0.61,0.7)
M4_u_18476	glycocholate	Lipid	Primary Bile Acid Metabolism	5163	464.302	LC/MS Neg	10140	9734	C01921	HMDB0000138	4131	957 (19)	-0.06 (-0.68,0.62)	-0.1 (-0.66,0.58)
M4_u_18493	mesaconate (methylfumarate)	Energy	TCA Cycle	3000	129.019	LC/MS Polar	638129	10289044	C01732	HMDB0000749	4999	89 (2)	0 (-0.58,0.6)	0 (-0.58,0.6)
M4_u_1868	cysteine	Amino Acid	Methionine, Cysteine, SAM and Taurine Metabolism	1488	122.027	LC/MS Pos Early	5862	5653	C00097	HMDB0000574	5084	4 (0)	0.02 (-0.53,0.6)	0.02 (-0.53,0.6)
M4_u_1898	proline	Amino Acid	Urea cycle; Arginine and Proline Metabolism	1603	116.071	LC/MS Pos Early	8988145742614	128566	C00148,C000763	HMDB0000162,HMDB0003411	5088	0 (0)	-0.2 (-0.65,0.43)	-0.2 (-0.65,0.43)
M4_u_1899	quinolinate	Cofactors and Vitamins	Nicotinate and Nicotinamide Metabolism	845	168.029	LC/MS Pos Early	1066	1037	C03722	HMDB0000232	5084	4 (0)	-0.07 (-0.64,0.53)	-0.07 (-0.64,0.53)
M4_u_20675	1,5-anhydroglucitol (1,5-AG)	Carbohydrate	Glycolysis, Gluconeogenesis, and Pyruvate Metabolism	802	163.061	LC/MS Neg	64960	NA	C07326	HMDB0002712	4313	775 (15)	-0.03 (-0.55,0.55)	-0.05 (-0.55,0.54)
M4_u_20676	maleate	Lipid	Fatty Acid, Dicarboxylate	2640	115.004	LC/MS Polar	444266	392248	C01384	HMDB0000176	5076	12 (0)	0.03 (-0.78,0.67)	0.03 (-0.78,0.67)
M4_u_20694	oxalate (ethanedioate)	Cofactors and Vitamins	Ascorbate and Aldarate Metabolism	603	88.988	LC/MS Neg	971	946	C00209	HMDB0002329	5088	0 (0)	0.11 (-0.48,0.62)	0.11 (-0.48,0.62)
M4_u_20699	erythritol	Xenobiotics	Food Component/Plant	1491	167.056	LC/MS Polar	222285	13835932	C00503	HMDB0002994	5067	21 (0)	-0.06 (-0.64,0.58)	-0.06 (-0.64,0.58)
M4_u_20703	2,3-dimethylsuccinate	Amino Acid	Leucine, Isoleucine and Valine Metabolism	2800	145.051	LC/MS Polar	11848	11355	NA	NA	4825	263 (5)	-0.06 (-0.68,0.62)	-0.07 (-0.69,0.61)
M4_u_21132	2,3-dihydroxypyridine	Xenobiotics	Food Component/Plant	1420	112.039	LC/MS Pos Early	28115	26153	NA	NA	5043	45 (1)	0.15 (-0.71,0.75)	0.16 (-0.72,0.75)
M4_u_21133	4-hydroxybenzoate	Xenobiotics	Benzoate Metabolism	820	137.024	LC/MS Neg	135	132	C00156	HMDB0000500	4837	251 (5)	-0.06 (-0.63,0.6)	-0.08 (-0.64,0.58)
M4_u_21134	adipate (C6-DC)	Lipid	Fatty Acid, Dicarboxylate	3000	145.051	LC/MS Polar	196	191	C06104	HMDB0000448	5079	9 (0)	0.01 (-0.6,0.6)	0.01 (-0.6,0.6)
M4_u_21151	saccharin	Xenobiotics	Food Component/Plant	2000	181.992	LC/MS Neg	5143	4959	C12283	HMDB0029723	4917	171 (3)	-0.02 (-0.77,0.85)	-0.02 (-0.76,0.83)
M4_u_2125	taurine	Amino Acid	Methionine, Cysteine, SAM and Taurine Metabolism	2120	124.007	LC/MS Polar	1123	1091	C00245	HMDB0000251	5088	0 (0)	0.23 (-0.71,0.77)	0.23 (-0.71,0.77)
M4_u_2132	citrulline	Amino Acid	Urea cycle; Arginine and Proline Metabolism	1520	176.103	LC/MS Pos Early	9750	810	C00327	HMDB0000904	5088	0 (0)	-0.17 (-0.6,0.4)	-0.17 (-0.6,0.4)
M4_u_2150	pyridoxamine	Cofactors and Vitamins	Vitamin B6 Metabolism	2975	169.097	LC/MS Pos Early	1052	1023	C00534	HMDB0001431	3062	2026 (40)	-0.05 (-0.51,0.41)	-0.06 (-0.51,0.44)
M4_u_22036	2-hydroxyoctanoate	Lipid	Fatty Acid, Monohydroxy	3736.8	159.103	LC/MS Neg	9.41807e+18	84994	NA	HMDB0002264	3510	1578 (31)	0.02 (-0.66,0.67)	0.02 (-0.66,0.69)
M4_u_22110	3-hydroxykynurenine	Amino Acid	Tryptophan Metabolism	2536	225.087	LC/MS Pos Early	89	87	C02794	HMDB0000732	4722	366 (7)	-0.07 (-0.63,0.52)	-0.08 (-0.62,0.52)
M4_u_22116	4-methyl-2-oxopentanoate	Amino Acid	Leucine, Isoleucine and Valine Metabolism	2170	129.056	LC/MS Neg	70	69	C00233	HMDB0000695	4233	855 (17)	-0.05 (-0.64,0.6)	-0.08 (-0.63,0.57)
M4_u_22118	4-ureidobutyrate	Nucleotide	Pyrimidine Metabolism, Uracil containing	2217.5	145.062	LC/MS Polar	1571307	1278628	NA	NA	5085	3 (0)	0.02 (-0.63,0.64)	0.02 (-0.63,0.64)
M4_u_22130	phenyllactate (PLA)	Amino Acid	Phenylalanine Metabolism	2208	165.056	LC/MS Neg	3848	3715	C05607	HMDB0000779,HMDB0000563	4734	354 (7)	-0.06 (-0.64,0.59)	-0.05 (-0.65,0.59)
M4_u_22137	homoarginine	Amino Acid	Urea cycle; Arginine and Proline Metabolism	2882	189.135	LC/MS Pos Early	9085	8732	C01924	HMDB0000670	4594	494 (10)	-0.04 (-0.7,0.65)	-0.06 (-0.7,0.65)
M4_u_22138	homocitrulline	Amino Acid	Urea cycle; Arginine and Proline Metabolism	789	188.104	LC/MS Neg	65072	58582	C02427	HMDB0000679	5072	16 (0)	0.03 (-0.58,0.63)	0.03 (-0.59,0.63)
M4_u_22158	citramalate	Amino Acid	Glutamate Metabolism	1224	166.071	LC/MS Pos Early	1081	1051	C00815	HMDB0000426	5084	4 (0)	0.03 (-0.62,0.67)	0.03 (-0.62,0.67)
M4_u_22176	cysteine s-sulfate	Amino Acid	Methionine, Cysteine, SAM and Taurine Metabolism	2273	199.969	LC/MS Polar	115015	102939	C05824	HMDB0000731	5049	39 (1)	0.09 (-0.55,0.61)	0.09 (-0.54,0.61)
M4_u_22185	N-acetylaspartate (NAA)	Amino Acid	Alanine and Aspartate Metabolism	620.5	174.041	LC/MS Neg	65065	58576	C01042	HMDB0000812	5088	0 (0)	-0.04 (-0.69,0.64)	-0.04 (-0.69,0.64)
M4_u_22202	triethanolamine	Xenobiotics	Chemical	1963	150.113	LC/MS Pos Early	7618	13835630	C06771	HMDB0032538	4858	230 (5)	-0.15 (-0.7,0.6)	-0.14 (-0.7,0.61)
M4_u_22250	pyruvate	Carbohydrate	Glycolysis, Gluconeogenesis, and Pyruvate Metabolism	2650	175.025	LC/MS Polar	1060	96901	C00022	HMDB0000243	5017	71 (1)	-0.04 (-0.62,0.58)	-0.05 (-0.62,0.57)
M4_u_22842	cholate	Lipid	Primary Bile Acid Metabolism	5165	407.28	LC/MS Neg	221493	NA	C00695	HMDB0000619	3530	1558 (31)	-0.09 (-0.76,0.65)	-0.11 (-0.65,0.53)
M4_u_2342	serotonin	Amino Acid	Tryptophan Metabolism	2550	177.102	LC/MS Pos Early	5202	5013	C00780	HMDB0000259	4036	1052 (21)	-0.06 (-0.62,0.53)	-0.08 (-0.58,0.49)
M4_u_27513	indoleacetate	Amino Acid	Tryptophan Metabolism	2200	174.056	LC/MS Neg	802	780	C00954	HMDB0000197	5071	17 (0)	-0.04 (-0.75,0.71)	-0.04 (-0.75,0.71)
M4_u_27665	1-methylnicotinamide	Cofactors and Vitamins	Nicotinate and Nicotinamide Metabolism	1940	137.071	LC/MS Pos Early	457	8305504	C02918	HMDB0000699	5088	0 (0)	-0.03 (-0.62,0.59)	-0.03 (-0.62,0.59)
M4_u_27672	3-indoxyl sulfate	Amino Acid	Tryptophan Metabolism	2222.2	212.002	LC/MS Neg	10258	9840	NA	HMDB0000682	5088	0 (0)	0.08 (-0.5,0.61)	0.08 (-0.5,0.61)
M4_u_27681	glucosaminate	Carbohydrate	Aminosugar Metabolism	1091	196.082	LC/MS Pos Early	73563	66245	C03752	NA	4828	260 (5)	0.03 (-0.53,0.62)	0.02 (-0.53,0.61)
M4_u_27710	N-acetylglycine	Amino Acid	Glycine, Serine and Threonine Metabolism	826	118.05	LC/MS Pos Early	10972	10507	NA	HMDB0000532	4551	537 (11)	-0.12 (-0.69,0.59)	-0.15 (-0.69,0.59)
M4_u_27718	creatine	Amino Acid	Creatine Metabolism	1947	132.077	LC/MS Pos Early	586	566	C00300	HMDB0000064	5088	0 (0)	-0.26 (-0.6,0.16)	-0.26 (-0.6,0.16)
M4_u_27719	galactonate	Carbohydrate	Fructose, Mannose and Galactose Metabolism	3085	195.051	LC/MS Polar	12310779128869	114198	C00880,C15930	HMDB0000565	4875	213 (4)	0.06 (-0.59,0.67)	0.04 (-0.6,0.67)
M4_u_27731	ribonate	Carbohydrate	Pentose Metabolism	2425	165.041	LC/MS Polar	5460677	4574162	C01685	HMDB0000867	5087	1 (0)	-0.03 (-0.63,0.59)	-0.03 (-0.63,0.59)
M4_u_27732	isoxanthopterin	Cofactors and Vitamins	Pterin Metabolism	1110	180.052	LC/MS Pos Early	135398700	10277	C03975	HMDB0000704	4278	810 (16)	0.11 (-0.61,0.72)	0.06 (-0.6,0.7)
M4_u_27738	threonate	Cofactors and Vitamins	Ascorbate and Aldarate Metabolism	2384	135.03	LC/MS Polar	1511525460407	133224	C01620	HMDB0062620,HMDB0000943	5084	4 (0)	-0.08 (-0.62,0.53)	-0.08 (-0.62,0.53)
M4_u_2827	guanosine-3',5'-cyclic monophosphate (cGMP)	Nucleotide	Purine Metabolism, Guanine containing	1593	344.04	LC/MS Neg	135398569	289	C00942	HMDB0001314	4335	753 (15)	-0.01 (-0.68,0.68)	-0.05 (-0.67,0.65)
M4_u_2831	adenosine 3',5'-cyclic monophosphate (cAMP)	Nucleotide	Purine Metabolism, Adenine containing	1952.2	328.045	LC/MS Neg	6076	268	C00575	HMDB0000058	5087	1 (0)	-0.02 (-0.65,0.64)	-0.02 (-0.65,0.64)
M4_u_30460	1-methylhistidine	Amino Acid	Histidine Metabolism	1227	168.078	LC/MS Neg	92105	83153	C01152	HMDB0000001	5081	7 (0)	0.06 (-0.61,0.68)	0.07 (-0.61,0.68)
M4_u_3127	hypoxanthine	Nucleotide	Purine Metabolism, (Hypo)Xanthine/Inosine containing	1295	137.046	LC/MS Pos Early	790135398638	768	C00262	HMDB0000157	5088	0 (0)	-0.09 (-0.74,0.7)	-0.09 (-0.74,0.7)
M4_u_3141	betaine	Amino Acid	Glycine, Serine and Threonine Metabolism	1064	118.086	LC/MS Pos Early	247	19951173242	C00719	HMDB0000043	5088	0 (0)	-0.08 (-0.69,0.63)	-0.08 (-0.69,0.63)
M4_u_3147	xanthine	Nucleotide	Purine Metabolism, (Hypo)Xanthine/Inosine containing	2023	151.026	LC/MS Polar	1188	1151	C00385	HMDB0000292	5072	16 (0)	-0.17 (-0.69,0.65)	-0.17 (-0.69,0.64)
M4_u_31532	N-methylglutamate	Amino Acid	Glutamate Metabolism	2900	160.061	LC/MS Polar	439377	388497	C01046	HMDB0062660	4523	565 (11)	-0.11 (-0.75,0.68)	-0.19 (-0.74,0.66)
M4_u_31536	N-(2-furoyl)glycine	Xenobiotics	Food Component/Plant	1525	168.03	LC/MS Neg	21863	20549	NA	HMDB0000439	5084	4 (0)	0.25 (-0.83,0.81)	0.25 (-0.83,0.81)
M4_u_3155	3-ureidopropionate	Nucleotide	Pyrimidine Metabolism, Uracil containing	875	133.061	LC/MS Pos Early	111	109	C02642	HMDB0000026	5088	0 (0)	-0.04 (-0.61,0.56)	-0.04 (-0.61,0.56)
M4_u_31555	pyridoxate	Cofactors and Vitamins	Vitamin B6 Metabolism	2185	182.046	LC/MS Neg	6723	6467	C00847	HMDB0000017	5079	9 (0)	-0.17 (-0.62,0.36)	-0.17 (-0.62,0.36)
M4_u_31609	N1-methylguanosine	Nucleotide	Purine Metabolism, Guanine containing	1980	298.115	LC/MS Pos Early	96373	86996	NA	HMDB0001563	5087	1 (0)	0.07 (-0.58,0.66)	0.07 (-0.58,0.66)
M4_u_31787	3-carboxy-4-methyl-5-propyl-2-furanpropanoate (CMPF)	Lipid	Fatty Acid, Dicarboxylate	2800	239.093	LC/MS Neg	123979	110498	NA	HMDB0061112	4775	313 (6)	0.02 (-0.69,0.71)	0 (-0.7,0.7)
M4_u_31928	2-methylbutyrylglycine	Amino Acid	Leucine, Isoleucine and Valine Metabolism	1884	158.082	LC/MS Neg	193872	168243	NA	HMDB0000339	5087	1 (0)	0 (-0.64,0.64)	0 (-0.64,0.64)
M4_u_31934	2-hydroxyadipate	Lipid	Fatty Acid, Dicarboxylate	3000	161.046	LC/MS Polar	193530	167943	C02360	HMDB0000321	5020	68 (1)	0.1 (-0.39,0.58)	0.1 (-0.39,0.58)
M4_u_31936	3-hydroxysuberate	Lipid	Fatty Acid, Monohydroxy	3000	189.077	LC/MS Polar	22328017	13498677	NA	HMDB0000325	5069	19 (0)	-0.04 (-0.59,0.6)	-0.04 (-0.59,0.6)
M4_u_31938	5-hydroxyhexanoate	Lipid	Fatty Acid, Monohydroxy	1267	131.071	LC/MS Neg	170748	149280	NA	HMDB0000409,HMDB0000525	5059	29 (1)	-0.02 (-0.67,0.66)	-0.03 (-0.67,0.65)
M4_u_31940	3-methylcrotonylglycine	Amino Acid	Leucine, Isoleucine and Valine Metabolism	1980	158.081	LC/MS Pos Early	169485	148224	C20828	HMDB0000459	5049	39 (1)	-0.04 (-0.66,0.62)	-0.04 (-0.66,0.61)
M4_u_31941	4-octenedioate	Lipid	Fatty Acid, Dicarboxylate	740	171.066	LC/MS Neg	11805205	9979870	NA	HMDB0004982	5021	67 (1)	-0.01 (-0.63,0.62)	-0.01 (-0.63,0.63)
M4_u_31943	3-hydroxysebacate	Lipid	Fatty Acid, Monohydroxy	2411	217.108	LC/MS Polar	3017884	2285525	NA	HMDB0000350	5086	2 (0)	-0.04 (-0.66,0.6)	-0.04 (-0.66,0.6)
M4_u_32197	3-(4-hydroxyphenyl)lactate	Amino Acid	Tyrosine Metabolism	1379	181.051	LC/MS Neg	9378	9010	C03672	HMDB0000755	5003	85 (2)	-0.14 (-0.66,0.48)	-0.13 (-0.66,0.48)
M4_u_32198	acetylcarnitine (C2)	Lipid	Fatty Acid Metabolism (Acyl Carnitine, Short Chain)	2282	204.123	LC/MS Pos Early	7045767	5406074	C02571	HMDB0000201	5088	0 (0)	0.17 (-0.59,0.74)	0.17 (-0.59,0.74)
M4_u_32306	trans-4-hydroxyproline	Amino Acid	Urea cycle; Arginine and Proline Metabolism	1064	132.065	LC/MS Pos Early	5810	5605	C01157	HMDB0000725	4504	584 (11)	-0.13 (-0.61,0.51)	-0.14 (-0.59,0.47)
M4_u_32328	hexanoylcarnitine (C6)	Lipid	Fatty Acid Metabolism (Acyl Carnitine, Medium Chain)	3358	260.186	LC/MS Pos Early	6426853	4932273	NA	HMDB0000756	4117	971 (19)	0.01 (-0.61,0.65)	-0.03 (-0.61,0.63)
M4_u_32349	4-imidazoleacetate	Amino Acid	Histidine Metabolism	2055	127.05	LC/MS Pos Early	96215	86856	C02835	HMDB0002024	4595	493 (10)	0.14 (-0.47,0.66)	0.12 (-0.5,0.67)
M4_u_32350	1-methyl-4-imidazoleacetate	Amino Acid	Histidine Metabolism	2064	141.066	LC/MS Pos Early	75810	68319	C05828	HMDB0002820	5088	0 (0)	-0.07 (-0.64,0.53)	-0.07 (-0.64,0.53)
M4_u_32352	guanine	Nucleotide	Purine Metabolism, Guanine containing	2032	152.057	LC/MS Pos Early	135398634	744	C00242	HMDB0000132	4961	127 (2)	0.07 (-0.62,0.69)	0.05 (-0.62,0.7)
M4_u_32353	3-hydroxyanthranilate	Amino Acid	Tryptophan Metabolism	2407	154.05	LC/MS Pos Early	86	84	C00632	HMDB0001476	4869	219 (4)	0.07 (-0.63,0.7)	0.06 (-0.64,0.7)
M4_u_32354	ascorbate (Vitamin C)	Cofactors and Vitamins	Ascorbate and Aldarate Metabolism	770	177.039	LC/MS Pos Early	54670067	10189562	D00018,C00072	HMDB0000044	3065	2023 (40)	0.09 (-0.72,0.75)	-0.07 (-0.63,0.67)
M4_u_32377	N-acetylneuraminate	Carbohydrate	Aminosugar Metabolism	660	310.113	LC/MS Pos Early	439197	10292217	C00270	HMDB0000230	5088	0 (0)	-0.01 (-0.6,0.63)	-0.01 (-0.6,0.63)
M4_u_32390	N-acetyltyrosine	Amino Acid	Tyrosine Metabolism	1680	222.077	LC/MS Neg	68310	61606	NA	HMDB0000866	5085	3 (0)	-0.04 (-0.68,0.62)	-0.04 (-0.68,0.62)
M4_u_32395	1-methylguanine	Nucleotide	Purine Metabolism, Guanine containing	1643	164.058	LC/MS Neg	70315	63498	NA	HMDB0003282	2803	2285 (45)	-0.11 (-0.63,0.44)	-0.09 (-0.57,0.4)
M4_u_32397	3-hydroxy-2-ethylpropionate	Amino Acid	Leucine, Isoleucine and Valine Metabolism	1443.3	117.056	LC/MS Polar	188979	164207	NA	HMDB0000396	4983	105 (2)	0.05 (-0.67,0.71)	0.06 (-0.67,0.71)
M4_u_32398	sebacate (C10-DC)	Lipid	Fatty Acid, Dicarboxylate	1788	201.113	LC/MS Neg	5192	5004	C08277	HMDB0000792	3995	1093 (21)	-0.01 (-0.73,0.67)	-0.13 (-0.7,0.66)
M4_u_32401	trigonelline (N'-methylnicotinate)	Cofactors and Vitamins	Nicotinate and Nicotinamide Metabolism	1388	138.055	LC/MS Pos Early	5570	5369	C01004	HMDB0000875	5086	2 (0)	0.17 (-0.55,0.72)	0.17 (-0.55,0.72)
M4_u_32425	dehydroepiandrosterone sulfate (DHEA-S)	Lipid	Androgenic Steroids	4745	367.159	LC/MS Neg	12594	12074	C04555	HMDB0001032	4731	357 (7)	-0.07 (-0.7,0.64)	-0.05 (-0.67,0.65)
M4_u_32445	3-methylxanthine	Xenobiotics	Xanthine Metabolism	1700	165.042	LC/MS Neg	70639	63805	C16357	HMDB0001886	5072	16 (0)	0.05 (-0.56,0.65)	0.05 (-0.56,0.65)
M4_u_32446	guanidinosuccinate	Amino Acid	Guanidino and Acetamido Metabolism	3550	174.052	LC/MS Polar	439918	88329	C03139	HMDB0003157	5086	2 (0)	0.01 (-0.62,0.62)	0.01 (-0.62,0.62)
M4_u_32452	propionylcarnitine (C3)	Lipid	Fatty Acid Metabolism (also BCAA Metabolism)	2590	218.139	LC/MS Pos Early	107738	96904	C03017	HMDB0000824	4976	112 (2)	0.1 (-0.61,0.72)	0.12 (-0.61,0.73)
M4_u_32553	phenol sulfate	Amino Acid	Tyrosine Metabolism	2156	172.991	LC/MS Neg	74426	67018	C02180	HMDB0060015	5085	3 (0)	-0.09 (-0.66,0.62)	-0.09 (-0.66,0.62)
M4_u_32562	pregnenediol disulfate (C21H34O8S2)*	Lipid	Pregnenolone Steroids	3868	238.077	LC/MS Neg	NA	NA	NA	NA	5061	27 (1)	0.06 (-0.61,0.68)	0.07 (-0.6,0.68)
M4_u_32578	cis-3,4-methyleneheptanoylcarnitine	Lipid	Fatty Acid Metabolism (Acyl Carnitine, Medium Chain)	870	286.201	LC/MS Pos Late	NA	NA	NA	NA	5086	2 (0)	0.13 (-0.56,0.69)	0.13 (-0.56,0.69)
M4_u_32599	glycocholenate sulfate*	Lipid	Secondary Bile Acid Metabolism	4750	254.623	LC/MS Neg	NA	NA	NA	NA	5069	19 (0)	0.04 (-0.63,0.67)	0.04 (-0.63,0.67)
M4_u_32620	glycolithocholate sulfate*	Lipid	Secondary Bile Acid Metabolism	5011	255.631	LC/MS Neg	72222	65188	C11301	HMDB0002639	4949	139 (3)	0.1 (-0.53,0.68)	0.1 (-0.55,0.69)
M4_u_32807	taurocholenate sulfate*	Lipid	Secondary Bile Acid Metabolism	4750	279.614	LC/MS Neg	NA	NA	NA	NA	4822	266 (5)	-0.01 (-0.63,0.66)	-0.01 (-0.65,0.66)
M4_u_32827	andro steroid monosulfate C19H28O6S (1)*	Lipid	Androgenic Steroids	3871	383.153	LC/MS Neg	159663	NA	NA	HMDB0002759	4613	475 (9)	0.04 (-0.66,0.7)	0.06 (-0.67,0.71)
M4_u_32984	N-alpha-acetylornithine	Amino Acid	Urea cycle; Arginine and Proline Metabolism	2000	175.108	LC/MS Pos Early	439232	388369	C00437	HMDB0003357	4862	226 (4)	-0.01 (-0.6,0.61)	-0.02 (-0.61,0.61)
M4_u_33009	homostachydrine*	Xenobiotics	Food Component/Plant	1750	158.118	LC/MS Pos Early	441447	390180	C08283	HMDB0033433	5088	0 (0)	0.04 (-0.62,0.67)	0.04 (-0.62,0.67)
M4_u_33013	nicotinamide riboside	Cofactors and Vitamins	Nicotinate and Nicotinamide Metabolism	2040	255.098	LC/MS Pos Early	439924	NA	C03150	HMDB0000855	5083	5 (0)	-0.05 (-0.64,0.59)	-0.05 (-0.64,0.59)
M4_u_33132	X - 11787	unnamed	unnamed	2319	148.097	LC/MS Pos Early	NA	NA	NA	NA	4865	223 (4)	-0.01 (-0.49,0.45)	-0.01 (-0.49,0.46)
M4_u_33140	X - 11795	unnamed	unnamed	2590	148.097	LC/MS Pos Early	NA	NA	NA	NA	3828	1260 (25)	-0.04 (-0.6,0.57)	-0.05 (-0.58,0.55)
M4_u_33173	2-hydroxyacetaminophen sulfate*	Xenobiotics	Drug - Analgesics, Anesthetics	1674	246.008	LC/MS Neg	86290013	34448632	NA	HMDB0062547	4864	224 (4)	-0.18 (-0.54,0.23)	-0.17 (-0.53,0.24)
M4_u_33364	gamma-glutamylthreonine	Peptide	Gamma-glutamyl Amino Acid	1750	249.108	LC/MS Pos Early	76078708	21403107	NA	HMDB0029159	5047	41 (1)	0.12 (-0.58,0.7)	0.13 (-0.58,0.7)
M4_u_33384	salicyluric glucuronide*	Xenobiotics	Drug - Analgesics, Anesthetics	1463	370.078	LC/MS Neg	121596205	21403117	NA	HMDB0240252	5022	66 (1)	-0.4 (-0.74,0.93)	-0.4 (-0.74,0.92)
M4_u_33422	gamma-glutamylphenylalanine	Peptide	Gamma-glutamyl Amino Acid	2992	295.129	LC/MS Pos Early	111299	99868	NA	HMDB0000594	4185	903 (18)	0.08 (-0.66,0.7)	0.05 (-0.7,0.72)
M4_u_33434	allantoic acid	Nucleotide	Purine Metabolism, (Hypo)Xanthine/Inosine containing	2960	175.047	LC/MS Polar	203	198	C00499	HMDB0001209	4968	120 (2)	-0.04 (-0.66,0.6)	-0.04 (-0.65,0.59)
M4_u_33441	isobutyrylcarnitine (C4)	Amino Acid	Leucine, Isoleucine and Valine Metabolism	2810	232.154	LC/MS Pos Early	168379	NA	NA	HMDB0000736	5087	1 (0)	0.13 (-0.48,0.66)	0.13 (-0.48,0.66)
M4_u_33442	pseudouridine	Nucleotide	Pyrimidine Metabolism, Uracil containing	1100	243.062	LC/MS Neg	15047	21403010	C02067	HMDB0000767	5088	0 (0)	-0.01 (-0.63,0.61)	-0.01 (-0.63,0.61)
M4_u_33471	nicotinate ribonucleoside	Cofactors and Vitamins	Nicotinate and Nicotinamide Metabolism	1536	256.082	LC/MS Pos Early	161233	141635	C05841	HMDB0006809	3961	1127 (22)	-0.01 (-0.61,0.56)	0.01 (-0.58,0.54)
M4_u_33934	gamma-glutamyl-epsilon-lysine	Peptide	Gamma-glutamyl Amino Acid	2725	276.155	LC/MS Pos Early	7015685	5378717	NA	HMDB0003869	3535	1553 (31)	0.01 (-0.71,0.68)	-0.09 (-0.7,0.66)
M4_u_33936	octanoylcarnitine (C8)	Lipid	Fatty Acid Metabolism (Acyl Carnitine, Medium Chain)	950	288.217	LC/MS Pos Late	12370111953814	110274	C02838	HMDB0000791	5048	40 (1)	-0.03 (-0.68,0.64)	-0.03 (-0.67,0.64)
M4_u_33939	N-acetylthreonine	Amino Acid	Glycine, Serine and Threonine Metabolism	821.6	160.061	LC/MS Neg	152204	3841173	NA	HMDB0062557	4913	175 (3)	0.14 (-0.45,0.61)	0.15 (-0.45,0.62)
M4_u_33941	decanoylcarnitine (C10)	Lipid	Fatty Acid Metabolism (Acyl Carnitine, Medium Chain)	1130	316.248	LC/MS Pos Late	10245190	8420677	NA	HMDB0000651	4504	584 (11)	0.02 (-0.66,0.68)	-0.02 (-0.65,0.67)
M4_u_33942	N-acetylasparagine	Amino Acid	Alanine and Aspartate Metabolism	785	175.071	LC/MS Pos Early	99715	90090	NA	HMDB0006028	5087	1 (0)	-0.06 (-0.72,0.66)	-0.06 (-0.72,0.66)
M4_u_33943	N-acetylglutamine	Amino Acid	Glutamate Metabolism	2140	187.072	LC/MS Polar	182230	158492	C02716	HMDB0006029	5085	3 (0)	-0.01 (-0.68,0.66)	-0.01 (-0.68,0.66)
M4_u_33945	phenylacetylglycine	Peptide	Acetylated Peptides	2317	194.081	LC/MS Pos Early	68144	61452	C05598	HMDB0000821	4988	100 (2)	0.01 (-0.66,0.69)	0.01 (-0.67,0.69)
M4_u_33946	N-acetylhistidine	Amino Acid	Histidine Metabolism	2088	196.073	LC/MS Polar	75619	68142	C02997	HMDB0032055	5086	2 (0)	0.01 (-0.58,0.62)	0.01 (-0.58,0.62)
M4_u_33949	gamma-glutamylglycine	Peptide	Gamma-glutamyl Amino Acid	1535	205.082	LC/MS Pos Early	100099	145071	NA	HMDB0011667	4322	766 (15)	-0.01 (-0.65,0.65)	-0.04 (-0.66,0.62)
M4_u_33950	N-acetylphenylalanine	Amino Acid	Phenylalanine Metabolism	2597	206.082	LC/MS Neg	74839	67404	C03519	HMDB0000512	5086	2 (0)	-0.04 (-0.65,0.62)	-0.04 (-0.65,0.62)
M4_u_33953	N-acetylarginine	Amino Acid	Urea cycle; Arginine and Proline Metabolism	2245	217.13	LC/MS Pos Early	67427	60752	C02562	HMDB0004620	5088	0 (0)	0.02 (-0.6,0.66)	0.02 (-0.6,0.66)
M4_u_33959	N-acetyltryptophan	Amino Acid	Tryptophan Metabolism	2630	245.093	LC/MS Neg	439917700653	610602	C03137	HMDB0013713	5068	20 (0)	-0.08 (-0.67,0.6)	-0.08 (-0.66,0.6)
M4_u_33967	N-acetylisoleucine	Amino Acid	Leucine, Isoleucine and Valine Metabolism	2325	172.098	LC/MS Neg	306109	2081100	NA	HMDB0061684	5058	30 (1)	0.08 (-0.56,0.67)	0.08 (-0.56,0.67)
M4_u_33973	epiandrosterone sulfate	Lipid	Androgenic Steroids	4855	369.174	LC/MS Neg	9929317	21403101	C04555	HMDB0062657	4367	721 (14)	0.04 (-0.66,0.71)	0.03 (-0.68,0.71)
M4_u_34302	dehydroascorbate	Cofactors and Vitamins	Ascorbate and Aldarate Metabolism	739.6	173.009	LC/MS Neg	440667	812	C05422	HMDB0001264	3787	1301 (26)	-0.08 (-0.64,0.59)	-0.1 (-0.61,0.53)
M4_u_34378	methylurea	Amino Acid	Urea cycle; Arginine and Proline Metabolism	807	75.0553	LC/MS Pos Early	11719	11227	C16363	NA	5087	1 (0)	-0.04 (-0.68,0.63)	-0.04 (-0.68,0.63)
M4_u_34384	stachydrine	Xenobiotics	Food Component/Plant	1440	144.102	LC/MS Pos Early	115244	103115	C10172	HMDB0004827	5087	1 (0)	0.07 (-0.65,0.7)	0.07 (-0.65,0.7)
M4_u_34387	N-acetylproline	Amino Acid	Urea cycle; Arginine and Proline Metabolism	1695	158.081	LC/MS Pos Early	322640	285677	NA	HMDB0094701	5066	22 (0)	-0.04 (-0.61,0.56)	-0.04 (-0.61,0.56)
M4_u_34389	1-methylxanthine	Xenobiotics	Xanthine Metabolism	1500	167.056	LC/MS Pos Early	80220	72464	C16358	HMDB0010738	5086	2 (0)	0.14 (-0.5,0.69)	0.14 (-0.5,0.69)
M4_u_34390	7-methylxanthine	Xenobiotics	Xanthine Metabolism	1350	167.056	LC/MS Pos Early	68374	61660	C16353	HMDB0001991	5080	8 (0)	0.07 (-0.56,0.67)	0.07 (-0.56,0.67)
M4_u_34395	1-methylurate	Xenobiotics	Xanthine Metabolism	1461	183.051	LC/MS Pos Early	69726	62926	C16359	HMDB0003099	5088	0 (0)	0.18 (-0.52,0.7)	0.18 (-0.52,0.7)
M4_u_34396	choline phosphate	Lipid	Phospholipid Metabolism	700	184.073	LC/MS Pos Early	1014	119298	C00588	HMDB0001565	4964	124 (2)	0.08 (-0.6,0.68)	0.08 (-0.61,0.68)
M4_u_34399	3,7-dimethylurate	Xenobiotics	Xanthine Metabolism	1418.2	195.052	LC/MS Neg	83126	74994	C16360	HMDB0001982	5067	21 (0)	0.04 (-0.6,0.67)	0.05 (-0.6,0.67)
M4_u_34400	1,7-dimethylurate	Xenobiotics	Xanthine Metabolism	1578.6	195.052	LC/MS Neg	91611	82720	C16356	HMDB0011103	5075	13 (0)	0.22 (-0.3,0.62)	0.22 (-0.31,0.62)
M4_u_34401	5-acetylamino-6-formylamino-3-methyluracil	Xenobiotics	Xanthine Metabolism	1424	225.063	LC/MS Polar	108214	97287	C16365	HMDB0011105	5015	73 (1)	0.11 (-0.51,0.7)	0.12 (-0.5,0.7)
M4_u_34404	1,3,7-trimethylurate	Xenobiotics	Xanthine Metabolism	1985	209.068	LC/MS Neg	79437	71754	C16361	HMDB0002123	5018	70 (1)	0.23 (-0.4,0.65)	0.24 (-0.39,0.65)
M4_u_34407	isovalerylcarnitine (C5)	Amino Acid	Leucine, Isoleucine and Valine Metabolism	3085	246.17	LC/MS Pos Early	169235	4932271	C20826	HMDB0000688	2833	2255 (44)	0.08 (-0.59,0.69)	0.08 (-0.62,0.66)
M4_u_34424	5-acetylamino-6-amino-3-methyluracil	Xenobiotics	Xanthine Metabolism	1710	197.068	LC/MS Polar	88299	79659	C16366	HMDB0004400	5038	50 (1)	0.17 (-0.41,0.64)	0.19 (-0.4,0.65)
M4_u_34456	gamma-glutamylisoleucine*	Peptide	Gamma-glutamyl Amino Acid	2940	261.144	LC/MS Pos Early	22885096	21403145	NA	HMDB0011170	5072	16 (0)	0.14 (-0.51,0.67)	0.15 (-0.5,0.67)
M4_u_34534	laurylcarnitine (C12)	Lipid	Fatty Acid Metabolism (Acyl Carnitine, Medium Chain)	1235	344.279	LC/MS Pos Late	168381	8602997	NA	HMDB000225	4153	935 (18)	-0.01 (-0.66,0.62)	-0.05 (-0.65,0.6)
M4_u_35107	isovalerylglycine	Amino Acid	Leucine, Isoleucine and Valine Metabolism	1950	158.082	LC/MS Neg	546304	475516	NA	HMDB00678	5082	6 (0)	0 (-0.65,0.64)	0 (-0.65,0.64)
M4_u_35114	7-methylguanine	Nucleotide	Purine Metabolism, Guanine containing	2175	166.072	LC/MS Pos Early	135398679	10883	C02242	HMDB0000897	5088	0 (0)	0.07 (-0.58,0.67)	0.07 (-0.58,0.67)
M4_u_35121	nicotinurate (nicotinoylglycine)	Cofactors and Vitamins	Nicotinate and Nicotinamide Metabolism	1467	179.046	LC/MS Neg	68499	61774	C05380	HMDB0003269	3581	1507 (30)	-0.08 (-0.58,0.46)	-0.03 (-0.6,0.51)
M4_u_35126	phenylacetylglutamine	Peptide	Acetylated Peptides	2145	265.118	LC/MS Pos Early	92258	270643	C04148	HMDB0006344	5088	0 (0)	0.09 (-0.59,0.7)	0.09 (-0.59,0.7)
M4_u_35127	pro-hydroxy-pro	Amino Acid	Urea cycle; Arginine and Proline Metabolism	2128	229.118	LC/MS Pos Early	11902893	9847785	NA	HMDB0006695	5087	1 (0)	-0.01 (-0.63,0.63)	0 (-0.63,0.63)
M4_u_35129	dihydrobiopterin	Cofactors and Vitamins	Tetrahydrobiopterin Metabolism	1552.3	194.068	LC/MS Neg	135402011	1808	C00268	HMDB0000038	3781	1307 (26)	0.04 (-0.63,0.68)	-0.03 (-0.63,0.63)
M4_u_35130	N4-acetylcytidine	Nucleotide	Pyrimidine Metabolism, Cytidine containing	1580	286.103	LC/MS Pos Early	107461	96702	NA	HMDB0005923	5057	31 (1)	0.1 (-0.4,0.56)	0.1 (-0.4,0.56)
M4_u_35131	neopterin	Cofactors and Vitamins	Pterin Metabolism	860	252.074	LC/MS Neg	135460965440842	389684	c05926	HMDB0000838,HMDB0000845	4999	89 (2)	-0.02 (-0.62,0.62)	-0.02 (-0.62,0.62)
M4_u_35132	3-methylcytidine	Nucleotide	Pyrimidine Metabolism, Cytidine containing	2176	258.108	LC/MS Pos Early	14237477	9164190	NA	HMDB0240577	5085	3 (0)	-0.02 (-0.62,0.62)	-0.02 (-0.62,0.62)
M4_u_35133	N2-methylguanosine	Nucleotide	Purine Metabolism, Guanine containing	1988	296.1	LC/MS Neg	135501934	2299669	NA	HMDB0005862	5077	11 (0)	0.02 (-0.59,0.63)	0.02 (-0.59,0.63)
M4_u_35135	N3-methyluridine	Nucleotide	Pyrimidine Metabolism, Uracil containing	1944	257.078	LC/MS Neg	99592	89976	NA	HMDB0004813	5034	54 (1)	0.09 (-0.56,0.65)	0.09 (-0.56,0.66)
M4_u_35137	N2,N2-dimethylguanosine	Nucleotide	Purine Metabolism, Guanine containing	2210	312.13	LC/MS Pos Early	135501639	83878	NA	HMDB0004824	5088	0 (0)	-0.02 (-0.61,0.62)	-0.02 (-0.61,0.62)
M4_u_35157	N6-carbamoylthreonyladenosine	Nucleotide	Purine Metabolism, Adenine containing	2008	413.142	LC/MS Pos Early	161466	141829	NA	HMDB0041623	5082	6 (0)	0 (-0.67,0.65)	0 (-0.67,0.65)
M4_u_35172	orotidine	Nucleotide	Pyrimidine Metabolism, Orotate containing	2250	287.052	LC/MS Polar	92751	83729	NA	HMDB0000788	5087	1 (0)	-0.46 (-0.73,1.1)	-0.46 (-0.73,1.1)
M4_u_35320	catechol sulfate	Xenobiotics	Benzoate Metabolism	1906	188.986	LC/MS Neg	3083879	2341024	NA	HMDB0059724	5088	0 (0)	0.05 (-0.55,0.64)	0.05 (-0.55,0.64)
M4_u_35322	hydroquinone sulfate	Xenobiotics	Drug - Topical Agents	1395	188.986	LC/MS Neg	161220	141624	C00530	HMDB0240263	5086	2 (0)	-0.02 (-0.64,0.62)	-0.02 (-0.64,0.62)
M4_u_35428	tiglylcarnitine (C5:1-DC)	Amino Acid	Leucine, Isoleucine and Valine Metabolism	2962	244.154	LC/MS Pos Early	22833596	17216200	NA	HMDB0002366	5085	3 (0)	0.06 (-0.59,0.67)	0.06 (-0.59,0.67)
M4_u_35433	beta-hydroxyisovaleroylcarnitine	Amino Acid	Leucine, Isoleucine and Valine Metabolism	2584	262.165	LC/MS Pos Early	NA	21403176	NA	NA	5088	0 (0)	0.04 (-0.58,0.62)	0.04 (-0.58,0.62)
M4_u_35434	phenylpropionylglycine	Xenobiotics	Benzoate Metabolism	2945	206.082	LC/MS Neg	152323	134261	NA	HMDB0000860	4868	220 (4)	0.11 (-0.6,0.7)	0.1 (-0.64,0.71)
M4_u_35436	hexanoylglycine	Lipid	Fatty Acid Metabolism (Acyl Glycine)	2900	172.098	LC/MS Neg	99463	89859	NA	HMDB0000701	5082	6 (0)	-0.06 (-0.68,0.61)	-0.05 (-0.68,0.61)
M4_u_35437	isobutyrylglycine	Amino Acid	Leucine, Isoleucine and Valine Metabolism	1420	144.067	LC/MS Neg	10855600	9030891	NA	HMDB0000730	5076	12 (0)	0 (-0.65,0.65)	0 (-0.65,0.65)
M4_u_35482	2-methylmalonylcarnitine (C4-DC)	Lipid	Fatty Acid Metabolism (also BCAA Metabolism)	2440	262.128	LC/MS Pos Early	53481628	21403178	NA	HMDB0013133	5088	0 (0)	0.06 (-0.52,0.61)	0.06 (-0.52,0.61)
M4_u_35527	4-hydroxyhippurate	Xenobiotics	Benzoate Metabolism	1475	194.046	LC/MS Neg	151012	133104	NA	HMDB0013678	5087	1 (0)	-0.12 (-0.69,0.56)	-0.12 (-0.69,0.56)
M4_u_35637	cysteinylglycine	Amino Acid	Glutathione Metabolism	2132	179.048	LC/MS Pos Early	439498	58762	C01419	HMDB0000078	4858	230 (5)	0.07 (-0.55,0.66)	0.06 (-0.56,0.66)
M4_u_35651	ectoine	Xenobiotics	Chemical	1980	143.082	LC/MS Pos Early	126041	112069	C06231	NA	5085	3 (0)	-0.08 (-0.68,0.58)	-0.08 (-0.68,0.58)
M4_u_35665	N-acetyl-aspartyl-glutamate (NAAG)	Amino Acid	Glutamate Metabolism	1035	305.098	LC/MS Pos Early	188803	5065	C12270	HMDB0001067	5082	6 (0)	0.02 (-0.6,0.65)	0.02 (-0.6,0.65)
M4_u_35892	2,4,6-trihydroxybenzoate	Xenobiotics	Benzoate Metabolism	1574	169.014	LC/MS Neg	66520	59891	NA	HMDB0029649	5056	32 (1)	-0.03 (-0.67,0.61)	-0.03 (-0.67,0.61)
M4_u_36095	thymol sulfate	Xenobiotics	Food Component/Plant	4410	229.054	LC/MS Neg	12456386	10709958	C09908	HMDB0062720	4987	101 (2)	-0.07 (-0.66,0.61)	-0.07 (-0.67,0.61)
M4_u_36098	4-vinylphenol sulfate	Xenobiotics	Benzoate Metabolism	3320	199.007	LC/MS Neg	6426766	4932200	C05627	HMDB0062775	5086	2 (0)	-0.08 (-0.66,0.64)	-0.08 (-0.66,0.64)
M4_u_36099	4-ethylphenylsulfate	Xenobiotics	Benzoate Metabolism	3580	201.023	LC/MS Neg	20822574	NA	C13637	HMDB0062551	4994	94 (2)	-0.09 (-0.67,0.58)	-0.09 (-0.67,0.58)
M4_u_36103	p-cresol sulfate	Xenobiotics	Benzoate Metabolism	2890	187.007	LC/MS Neg	4615423	3806480	NA	HMDB0011635	5088	0 (0)	0.18 (-0.43,0.65)	0.18 (-0.43,0.65)
M4_u_36713	N6-carboxymethyllysine	Carbohydrate	Advanced Glycation End-product	2500	205.118	LC/MS Pos Early	123800	11217184	NA	HMDB0240347	5088	0 (0)	-0.05 (-0.64,0.58)	-0.05 (-0.64,0.58)
M4_u_36747	deoxycarnitine	Lipid	Carnitine Metabolism	2052	146.118	LC/MS Pos Early	22620	705	C01181	HMDB0001161	5052	36 (1)	-0.01 (-0.71,0.7)	0 (-0.71,0.7)
M4_u_36749	3-methyladipate	Lipid	Fatty Acid, Dicarboxylate	2865	159.066	LC/MS Polar	12292	11789	NA	HMDB0000555	5085	3 (0)	-0.05 (-0.66,0.6)	-0.06 (-0.66,0.6)
M4_u_36751	N2-acetyllysine	Amino Acid	Lysine Metabolism	3372.6	187.109	LC/MS Polar	92907	83869	C12989	HMDB0000446	5086	2 (0)	-0.08 (-0.71,0.72)	-0.08 (-0.72,0.72)
M4_u_36752	N6-acetyllysine	Amino Acid	Lysine Metabolism	2612.6	187.109	LC/MS Polar	92832	83801	C02727	HMDB0000206	5071	17 (0)	0.14 (-0.53,0.69)	0.14 (-0.53,0.69)
M4_u_36808	dimethylarginine (SDMA + ADMA)	Amino Acid	Urea cycle; Arginine and Proline Metabolism	2850	203.15	LC/MS Pos Early	123831169148	110375	C21189,C03626	HMDB0003334,HMDB0001539	5088	0 (0)	0.11 (-0.54,0.66)	0.11 (-0.54,0.66)
M4_u_36845	o-cresol sulfate	Xenobiotics	Benzoate Metabolism	2796	187.007	LC/MS Neg	11615528	9790277	NA	HMDB0011635	5082	6 (0)	-0.06 (-0.66,0.67)	-0.06 (-0.66,0.67)
M4_u_36850	taurolithocholate 3-sulfate	Lipid	Secondary Bile Acid Metabolism	5027	280.622	LC/MS Neg	440071	389078	C03642	HMDB0002580	4728	360 (7)	0.06 (-0.6,0.69)	0.04 (-0.64,0.71)
M4_u_37058	succinylcarnitine (C4-DC)	Energy	TCA Cycle	2291	262.128	LC/MS Pos Early	71464481	28639166	NA	HMDB0061717	5088	0 (0)	-0.01 (-0.63,0.65)	-0.01 (-0.63,0.65)
M4_u_37059	malonylcarnitine	Lipid	Fatty Acid Synthesis	2086	248.113	LC/MS Pos Early	22833583	21403153	NA	HMDB0002095	4806	282 (6)	0.08 (-0.57,0.66)	0.08 (-0.61,0.67)
M4_u_37069	N-methylalanine	Amino Acid	Alanine and Aspartate Metabolism	1580	104.071	LC/MS Pos Early	4377	4450824	C02721	HMDB0094692	4052	1036 (20)	0 (-0.64,0.62)	-0.07 (-0.62,0.6)
M4_u_37076	N-acetylserine	Amino Acid	Glycine, Serine and Threonine Metabolism	2000	146.046	LC/MS Polar	65249	58744	NA	HMDB0002931	5085	3 (0)	-0.12 (-0.62,0.45)	-0.12 (-0.62,0.45)
M4_u_37081	N2,N2-dimethylguanine	Nucleotide	Purine Metabolism, Guanine containing	2465	180.088	LC/MS Pos Early	135418794	66666	NA	NA	3654	1434 (28)	-0.12 (-0.66,0.49)	-0.1 (-0.6,0.45)
M4_u_37097	tryptophan betaine	Amino Acid	Tryptophan Metabolism	2673	247.144	LC/MS Pos Early	442106	390633	C09213	HMDB0061115	4352	736 (14)	0.05 (-0.69,0.73)	0 (-0.66,0.68)
M4_u_37112	chiro-inositol	Lipid	Inositol Metabolism	3191.2	225.062	LC/MS Polar	NA	10254647	C19891	HMDB0240209	4300	788 (15)	-0.16 (-0.77,0.68)	-0.21 (-0.74,0.62)
M4_u_37181	4-allylphenol sulfate	Xenobiotics	Food Component/Plant	3805	213.023	LC/MS Neg	66633409	NA	NA	NA	4990	98 (2)	0.03 (-0.62,0.65)	0.03 (-0.62,0.65)
M4_u_37190	5alpha-androstan-3beta,17beta-diol disulfate	Lipid	Androgenic Steroids	3880	225.07	LC/MS Neg	90186325	NA	C12525	HMDB00493	3176	1912 (38)	0.03 (-0.72,0.68)	-0.04 (-0.69,0.64)
M4_u_37198	5alpha-pregnan-3beta,20alpha-diol disulfate	Lipid	Progestin Steroids	3962	239.085	LC/MS Neg	118703093	NA	NA	HMDB0094650	3765	1323 (26)	-0.08 (-0.67,0.58)	-0.08 (-0.64,0.58)
M4_u_37202	androstenediol (3beta,17beta) disulfate (1)	Lipid	Androgenic Steroids	3740	224.062	LC/MS Neg	87120982	NA	C04295	HMDB0240313	4947	141 (3)	0.03 (-0.64,0.69)	0.05 (-0.62,0.69)
M4_u_37203	androstenediol (3beta,17beta) disulfate (2)	Lipid	Androgenic Steroids	4065	224.062	LC/MS Neg	87120982	NA	NA	HMDB0240313	5018	70 (1)	0.07 (-0.56,0.66)	0.08 (-0.55,0.66)
M4_u_37211	androstenediol (3beta,17beta) monosulfate (1)	Lipid	Androgenic Steroids	4535	369.174	LC/MS Neg	1.29671e+16	NA	NA	HMDB0240429	3428	1660 (33)	-0.1 (-0.74,0.66)	-0.14 (-0.68,0.57)
M4_u_37431	N-methylproline	Amino Acid	Urea cycle; Arginine and Proline Metabolism	1335	130.086	LC/MS Pos Early	643474	541	NA	HMDB0094696	5075	13 (0)	-0.15 (-0.74,0.66)	-0.15 (-0.74,0.66)
M4_u_37432	N-acetyl-beta-alanine	Nucleotide	Pyrimidine Metabolism, Uracil containing	773	130.051	LC/MS Neg	76406	68881	C01073	HMDB0061880	5044	44 (1)	0.02 (-0.59,0.63)	0.02 (-0.59,0.63)
M4_u_37455	glycerophosphoethanolamine	Lipid	Phospholipid Metabolism	659	216.063	LC/MS Pos Early	123874	110410	C01233	HMDB0000114	5082	6 (0)	-0.06 (-0.71,0.67)	-0.06 (-0.71,0.67)
M4_u_37458	N6-carboxyethyllysine	Amino Acid	Lysine Metabolism	2695	219.134	LC/MS Pos Early	23400779	11312319	NA	NA	4890	198 (4)	0 (-0.58,0.58)	0 (-0.58,0.59)
M4_u_37483	2-methylcitrate	Energy	TCA Cycle	1370	224.077	LC/MS Pos Early	12898022	4573953	C02225	HMDB0000379	5087	1 (0)	0.03 (-0.61,0.63)	0.03 (-0.61,0.63)
M4_u_37496	N-acetylputrescine	Amino Acid	Polyamine Metabolism	2230	131.118	LC/MS Pos Early	122356	109095	C02714	HMDB0002064	5088	0 (0)	0.01 (-0.58,0.61)	0.01 (-0.58,0.61)
M4_u_37506	palmitoyl sphingomyelin (d18:1/16:0)	Lipid	Sphingomyelins	2168	703.575	LC/MS Pos Late	9939941	8115562	NA	HMDB0010169	3868	1220 (24)	-0.12 (-0.64,0.53)	-0.14 (-0.59,0.46)
M4_u_37508	3,5-dihydroxybenzoic acid	Xenobiotics	Benzoate Metabolism	785.4	153.019	LC/MS Neg	7424	7146	NA	HMDB0013677	4912	176 (3)	0.03 (-0.65,0.67)	0.02 (-0.66,0.68)
M4_u_37540	cortisone 21-sulfate	Lipid	Corticosteroids	4065	439.143	LC/MS Neg	193322	167759	C00762	HMDB02802	2633	2455 (48)	-0.04 (-0.68,0.66)	-0.1 (-0.63,0.52)
M4_u_38116	indole-3-carboxylate	Amino Acid	Tryptophan Metabolism	1710	160.04	LC/MS Neg	69867	NA	C19837	HMDB0003320	3950	1138 (22)	-0.01 (-0.62,0.59)	-0.04 (-0.63,0.6)
M4_u_38167	11-ketoetiocholanolone sulfate	Lipid	Androgenic Steroids	4420	383.153	LC/MS Neg	NA	NA	NA	NA	2920	2168 (43)	-0.02 (-0.65,0.65)	-0.03 (-0.65,0.63)
M4_u_38168	16a-hydroxy DHEA 3-sulfate	Lipid	Androgenic Steroids	4240	383.153	LC/MS Neg	20848950	NA	NA	HMDB0062544	4618	470 (9)	0.01 (-0.66,0.7)	0.01 (-0.68,0.71)
M4_u_38183	piperidine	Xenobiotics	Food Component/Plant	2500	86.0964	LC/MS Pos Early	8082	7791	C01746	HMDB0034301	5059	29 (1)	0 (-0.55,0.64)	0 (-0.55,0.64)
M4_u_38276	2,3-dihydroxyisovalerate	Xenobiotics	Food Component/Plant	1050	133.051	LC/MS Polar	677	657	C04039	HMDB0012141	5086	2 (0)	-0.15 (-0.71,0.58)	-0.15 (-0.71,0.57)
M4_u_38313	fucitol	Xenobiotics	Food Component/Plant	816.1	165.077	LC/MS Neg	445724	3311	NA	NA	5085	3 (0)	-0.15 (-0.67,0.53)	-0.14 (-0.67,0.53)
M4_u_38347	2-oxoadipate	Amino Acid	Lysine Metabolism	2635	159.03	LC/MS Polar	71	70	C00322	HMDB0000225	5030	58 (1)	0.06 (-0.58,0.67)	0.05 (-0.59,0.66)
M4_u_38608	tetrahydrocortisone	Lipid	Corticosteroids	5121	363.218	LC/MS Neg	5866	16735652	C05470	HMDB0000903	2952	2136 (42)	0 (-0.67,0.64)	0.07 (-0.51,0.58)
M4_u_38630	3-methoxytyramine	Amino Acid	Tyrosine Metabolism	2635	168.102	LC/MS Pos Early	1669	1606	C05587	HMDB0000022	4385	703 (14)	0.02 (-0.65,0.61)	0.04 (-0.65,0.62)
M4_u_38637	cinnamoylglycine	Xenobiotics	Food Component/Plant	3127	204.067	LC/MS Neg	709625	618829	NA	HMDB0011621	5088	0 (0)	0.26 (-0.5,0.7)	0.26 (-0.5,0.7)
M4_u_38667	3-methylglutaconate	Amino Acid	Leucine, Isoleucine and Valine Metabolism	2700	143.035	LC/MS Polar	1551553	1267861	NA	HMDB0000522	5087	1 (0)	-0.14 (-0.68,0.55)	-0.14 (-0.68,0.55)
M4_u_38696	N-carbamoylsarcosine	Amino Acid	Creatine Metabolism	920	133.061	LC/MS Pos Early	439375	388495	C01043	HMDB0012265	2955	2133 (42)	-0.06 (-0.62,0.6)	-0.08 (-0.56,0.49)
M4_u_38754	gamma-carboxyglutamate	Amino Acid	Glutamate Metabolism	903	192.05	LC/MS Pos Early	40772	37241	NA	HMDB0041900	5088	0 (0)	0.15 (-0.52,0.66)	0.15 (-0.52,0.66)
M4_u_39346	alpha-CEHC glucuronide*	Cofactors and Vitamins	Tocopherol Metabolism	2616	453.177	LC/MS Neg	134819285	NA	NA	HMDB0062445	5064	24 (0)	-0.03 (-0.64,0.59)	-0.04 (-0.64,0.59)
M4_u_39379	glycoursodeoxycholate	Lipid	Secondary Bile Acid Metabolism	5033	448.307	LC/MS Neg	12310288	19973534	NA	HMDB0000708	3194	1894 (37)	-0.1 (-0.67,0.57)	-0.13 (-0.59,0.47)
M4_u_39577	N-methyl-GABA	Amino Acid	Glutamate Metabolism	2109	118.086	LC/MS Pos Early	70703	63869	C15987	NA	5037	51 (1)	0.03 (-0.62,0.66)	0.03 (-0.62,0.66)
M4_u_39581	m-tyramine	Amino Acid	Tyrosine Metabolism	2701	138.091	LC/MS Pos Early	11492	11008	NA	HMDB0004989	4817	271 (5)	0.08 (-0.65,0.72)	0.07 (-0.68,0.73)
M4_u_39582	nicotinamide N-oxide	Cofactors and Vitamins	Nicotinate and Nicotinamide Metabolism	877	139.05	LC/MS Pos Early	72661	65522	NA	HMDB0002730	4413	675 (13)	0.03 (-0.66,0.65)	0 (-0.64,0.62)
M4_u_39583	mevalonate	Lipid	Mevalonate Metabolism	860	147.066	LC/MS Neg	449	388367	C02104	HMDB0000227	5026	62 (1)	0.02 (-0.6,0.59)	0.02 (-0.61,0.59)
M4_u_39598	7-methylurate	Xenobiotics	Xanthine Metabolism	1321	183.051	LC/MS Pos Early	69160	62375	C16355	HMDB0011107	4967	121 (2)	0.23 (-0.74,0.76)	0.23 (-0.78,0.77)
M4_u_396	glutarate (C5-DC)	Lipid	Fatty Acid, Dicarboxylate	2900	131.035	LC/MS Polar	7434418048	3618533	C00489	HMDB0000661	4990	98 (2)	0 (-0.6,0.6)	0 (-0.61,0.6)
M4_u_39600	3-hydroxyhippurate	Xenobiotics	Benzoate Metabolism	1687	194.046	LC/MS Neg	450268	396603	NA	HMDB0006116	5088	0 (0)	0.04 (-0.64,0.74)	0.04 (-0.64,0.74)
M4_u_39601	homocitrate	Energy	TCA Cycle	1179	224.077	LC/MS Pos Early	439459	388564	C01251	HMDB0003518	5084	4 (0)	-0.05 (-0.62,0.58)	-0.05 (-0.62,0.58)
M4_u_39795	6'-sialyllactose	Carbohydrate	Disaccharides and Oligosaccharides	4064	632.204	LC/MS Polar	643987	NA	G00265	HMDB0006569	3707	1381 (27)	0.01 (-0.68,0.65)	-0.05 (-0.66,0.61)
M4_u_39994	valylleucine	Peptide	Dipeptide	3138	231.17	LC/MS Pos Early	352039	312586	NA	HMDB0029131	3153	1935 (38)	-0.1 (-0.67,0.54)	-0.1 (-0.62,0.49)
M4_u_40006	N-methylhydantoin	Amino Acid	Creatine Metabolism	1425	113.036	LC/MS Neg	69217	62430	C02565	HMDB0003646	2930	2158 (42)	-0.03 (-0.64,0.54)	-0.04 (-0.57,0.5)
M4_u_40007	carboxyethyl-GABA	Amino Acid	Glutamate Metabolism	2085	176.092	LC/MS Pos Early	2572	2474	NA	HMDB0002201	4927	161 (3)	0.06 (-0.59,0.64)	0.05 (-0.6,0.65)
M4_u_40042	3'-a-sialyl-N-acetyllactosamine	Carbohydrate	Aminosugar Metabolism	3300	673.231	LC/MS Polar	16213476	25060809	NA	HMDB0006581	4659	429 (8)	0.06 (-0.5,0.59)	0.06 (-0.52,0.59)
M4_u_40104	X - 17306	unnamed	unnamed	2872	290.159	LC/MS Pos Early	NA	NA	NA	NA	3422	1666 (33)	-0.17 (-0.67,0.47)	-0.16 (-0.62,0.39)
M4_u_40173	L-urobilin	Cofactors and Vitamins	Hemoglobin and Porphyrin Metabolism	901	595.349	LC/MS Pos Late	5280818	4444369	C05793	HMDB0004159	3080	2008 (39)	0 (-0.7,0.73)	-0.06 (-0.67,0.66)
M4_u_40406	trimethylamine N-oxide	Lipid	Phospholipid Metabolism	2100	76.0757	LC/MS Pos Early	1145	1113	C01104	HMDB0000925	5088	0 (0)	-0.02 (-0.46,0.47)	-0.02 (-0.46,0.47)
M4_u_40410	cis-urocanate	Amino Acid	Histidine Metabolism	2406	139.05	LC/MS Pos Early	1549103	1266070	NA	HMDB0034174	5051	37 (1)	-0.05 (-0.71,0.69)	-0.05 (-0.71,0.69)
M4_u_40424	3'-sialyllactose	Carbohydrate	Disaccharides and Oligosaccharides	3720	632.204	LC/MS Polar	123914	110445	NA	HMDB0000825	5067	21 (0)	-0.03 (-0.6,0.62)	-0.03 (-0.6,0.61)
M4_u_40428	6-sialyl-N-acetyllactosamine	Carbohydrate	Aminosugar Metabolism	3641	673.231	LC/MS Polar	16212424	17216384	NA	HMDB0006584	4756	332 (7)	0.05 (-0.55,0.63)	0.04 (-0.56,0.63)
M4_u_40452	2-oxo-1-pyrrolidinepropionate	Xenobiotics	Chemical	1600	158.081	LC/MS Pos Early	3146688	2398914	NA	NA	5076	12 (0)	0.05 (-0.59,0.64)	0.05 (-0.59,0.64)
M4_u_40469	N1-Methyl-2-pyridone-5-carboxamide	Cofactors and Vitamins	Nicotinate and Nicotinamide Metabolism	1668	151.051	LC/MS Neg	69698	62899	C05842	HMDB0004193	5088	0 (0)	-0.01 (-0.58,0.53)	-0.01 (-0.58,0.53)
M4_u_40473	hydantoin-5-propionate	Amino Acid	Histidine Metabolism	767	171.041	LC/MS Neg	782	761	C05565	HMDB0001212	5086	2 (0)	0.01 (-0.59,0.62)	0.01 (-0.59,0.62)
M4_u_40479	2-oxindole-3-acetate	Xenobiotics	Food Component/Plant	2378	192.065	LC/MS Pos Early	3080590	2338343	NA	HMDB0035514	4990	98 (2)	-0.04 (-0.67,0.64)	-0.05 (-0.67,0.64)
M4_u_40499	4-hydroxyglutamate	Amino Acid	Glutamate Metabolism	1141	164.055	LC/MS Pos Early	439902	388936	C03079	HMDB0001344	3929	1159 (23)	0 (-0.68,0.7)	0 (-0.67,0.65)
M4_u_40699	phenylacetylphenylalanine	Peptide	Acetylated Peptides	4260	282.114	LC/MS Neg	47579	43291	NA	HMDB0002372	3500	1588 (31)	0 (-0.69,0.67)	-0.02 (-0.67,0.64)
M4_u_40703	prolylglycine	Peptide	Dipeptide	2136	173.092	LC/MS Pos Early	6426709	4932143	NA	HMDB0011178	5046	42 (1)	0.04 (-0.64,0.66)	0.03 (-0.64,0.66)
M4_u_40708	pregnanediol-3-glucuronide	Lipid	Progestin Steroids	5145	495.296	LC/MS Neg	123796	110346	NA	HMDB0010318	5070	18 (0)	0.02 (-0.6,0.59)	0.02 (-0.6,0.59)
M4_u_40730	imidazole propionate	Amino Acid	Histidine Metabolism	2263	141.066	LC/MS Pos Early	70630	63798	NA	HMDB0002271	5083	5 (0)	-0.08 (-0.61,0.52)	-0.08 (-0.61,0.52)
M4_u_41370	phenylalanylglycine	Peptide	Dipeptide	2898	223.108	LC/MS Pos Early	6992304	88678	NA	HMDB0028995	4934	154 (3)	0.03 (-0.63,0.67)	0.03 (-0.62,0.66)
M4_u_42002	lanthionine	Amino Acid	Methionine, Cysteine, SAM and Taurine Metabolism	1730	209.059	LC/MS Pos Early	98504	88959	NA	NA	5086	2 (0)	-0.1 (-0.67,0.52)	-0.1 (-0.67,0.52)
M4_u_42040	5-hydroxymethyl-2-furoic acid	Amino Acid	Tyrosine Metabolism	962	141.019	LC/MS Neg	80642	72827	C20448	HMDB0002432	5038	50 (1)	0.13 (-0.58,0.7)	0.13 (-0.58,0.69)
M4_u_42087	indoleacetylglutamine	Amino Acid	Tryptophan Metabolism	2535	302.115	LC/MS Neg	25200879	NA	NA	HMDB0013240	5084	4 (0)	-0.02 (-0.63,0.59)	-0.02 (-0.63,0.59)
M4_u_42109	phosphate	Energy	Oxidative Phosphorylation	576	98.9842	LC/MS Pos Early	1061	1032	C00009	HMDB0001429	5088	0 (0)	0.17 (-0.33,0.58)	0.17 (-0.33,0.58)
M4_u_42370	S-1-pyrroline-5-carboxylate	Amino Acid	Glutamate Metabolism	1528	114.055	LC/MS Pos Early	11966181	10140206	C04322	HMDB0001301	4332	756 (15)	0.02 (-0.63,0.63)	0.02 (-0.61,0.63)
M4_u_42381	gamma-CEHC glucuronide*	Cofactors and Vitamins	Tocopherol Metabolism	2500	439.161	LC/MS Neg	121596235	NA	NA	NA	5085	3 (0)	0.03 (-0.65,0.65)	0.03 (-0.65,0.65)
M4_u_42382	S-adenosylhomocysteine (SAH)	Amino Acid	Methionine, Cysteine, SAM and Taurine Metabolism	1832.4	383.114	LC/MS Neg	439155	16788012	C00021	HMDB00939	4962	126 (2)	0.08 (-0.56,0.67)	0.08 (-0.57,0.67)
M4_u_42420	erythronate*	Carbohydrate	Aminosugar Metabolism	2186	135.03	LC/MS Polar	2781043	2061231	NA	HMDB0000613	5088	0 (0)	0.01 (-0.58,0.6)	0.01 (-0.58,0.6)
M4_u_42446	1-palmitoyl-2-linoleoyl-GPC (16:0/18:2)	Lipid	Phosphatidylcholine (PC)	2160	758.569	LC/MS Pos Late	5287971	4450224	NA	HMDB0007973	2789	2299 (45)	-0.17 (-0.71,0.54)	-0.17 (-0.62,0.41)
M4_u_42562	2-dimethylaminoethanol	Xenobiotics	Food Component/Plant	1983	90.0913	LC/MS Pos Early	7902	13854944	C04308	HMDB0032231	4962	126 (2)	-0.09 (-0.61,0.51)	-0.08 (-0.61,0.52)
M4_u_42978	dimethylmalonic acid	Lipid	Fatty Acid, Dicarboxylate	2702	131.035	LC/MS Polar	11686	11195	NA	HMDB0002001	5008	80 (2)	-0.01 (-0.68,0.63)	-0.02 (-0.68,0.63)
M4_u_42989	N-methyltaurine	Amino Acid	Methionine, Cysteine, SAM and Taurine Metabolism	1650	138.023	LC/MS Polar	7882	7594	NA	NA	4565	523 (10)	0.1 (-0.61,0.71)	0.08 (-0.61,0.7)
M4_u_43023	pterin	Cofactors and Vitamins	Pterin Metabolism	1805	164.057	LC/MS Pos Early	135398660	65806	C00715	HMDB0000802	4983	105 (2)	-0.04 (-0.66,0.69)	-0.04 (-0.67,0.69)
M4_u_43231	6-oxopiperidine-2-carboxylate	Amino Acid	Lysine Metabolism	965	142.051	LC/MS Neg	3014237	2282737	NA	HMDB0061705	4359	729 (14)	0.1 (-0.55,0.65)	0.06 (-0.6,0.67)
M4_u_43249	N-delta-acetylornithine	Amino Acid	Urea cycle; Arginine and Proline Metabolism	858	173.093	LC/MS Neg	9920500	8096135	C00437	HMDB0003357	4917	171 (3)	0.01 (-0.68,0.66)	0 (-0.68,0.66)
M4_u_43255	N-acetyl-1-methylhistidine*	Amino Acid	Histidine Metabolism	2100	212.103	LC/MS Pos Early	53859791	NA	NA	NA	5088	0 (0)	-0.02 (-0.68,0.69)	-0.02 (-0.68,0.69)
M4_u_43256	N-acetyl-3-methylhistidine*	Amino Acid	Histidine Metabolism	1360	210.088	LC/MS Neg	193270	19993498	NA	NA	5068	20 (0)	-0.04 (-0.7,0.7)	-0.04 (-0.71,0.7)
M4_u_43258	acisoga	Amino Acid	Polyamine Metabolism	2297	183.114	LC/MS Neg	129397	114601	NA	HMDB0061384	5052	36 (1)	0.08 (-0.56,0.66)	0.07 (-0.57,0.66)
M4_u_43264	(R)-3-hydroxybutyrylcarnitine	Lipid	Fatty Acid Metabolism (Acyl Carnitine, Hydroxy)	2400	248.149	LC/MS Pos Early	53481617	NA	NA	HMDB0013127	3399	1689 (33)	-0.03 (-0.69,0.67)	-0.05 (-0.7,0.61)
M4_u_43265	benzoylcarnitine*	Xenobiotics	Chemical	3041	266.139	LC/MS Pos Early	NA	28689447	NA	NA	5080	8 (0)	0.03 (-0.6,0.64)	0.03 (-0.6,0.64)
M4_u_43266	2-aminophenol sulfate	Xenobiotics	Food Component/Plant	1677	188.002	LC/MS Neg	181670	158022	NA	HMDB0061116	5088	0 (0)	0.06 (-0.61,0.69)	0.06 (-0.61,0.69)
M4_u_43374	indolin-2-one	Xenobiotics	Food Component/Plant	2575	134.06	LC/MS Pos Early	321710	284794	C12312	NA	5030	58 (1)	0.06 (-0.61,0.67)	0.08 (-0.58,0.65)
M4_u_43378	S-methylcysteine sulfoxide	Amino Acid	Methionine, Cysteine, SAM and Taurine Metabolism	900	152.038	LC/MS Pos Early	82142	74136	NA	HMDB0029432	5088	0 (0)	-0.07 (-0.7,0.64)	-0.07 (-0.7,0.64)
M4_u_43400	2-piperidinone	Xenobiotics	Food Component/Plant	1675	100.076	LC/MS Pos Early	12665	12144	NA	HMDB0011749	5040	48 (1)	-0.04 (-0.68,0.66)	-0.04 (-0.68,0.66)
M4_u_43488	N-acetylcarnosine	Amino Acid	Histidine Metabolism	1235	267.11	LC/MS Neg	9903482	8079136	NA	HMDB0012881	5085	3 (0)	0.03 (-0.65,0.68)	0.03 (-0.65,0.69)
M4_u_43493	formiminoglutamate	Amino Acid	Histidine Metabolism	1880	175.071	LC/MS Pos Early	439233	388370	C00439	HMDB0000854	5088	0 (0)	-0.03 (-0.66,0.63)	-0.03 (-0.66,0.63)
M4_u_43525	4-hydroxyphenylacetylglycine	Peptide	Acetylated Peptides	1622	208.061	LC/MS Neg	440732	389604	C05596	HMDB0000735	3380	1708 (34)	0 (-0.63,0.64)	0.06 (-0.64,0.63)
M4_u_43530	N-acetyl-cadaverine	Amino Acid	Lysine Metabolism	2385	145.133	LC/MS Pos Early	10374713	NA	NA	HMDB0002284	5066	22 (0)	-0.11 (-0.75,0.72)	-0.11 (-0.75,0.71)
M4_u_43549	N-formylanthranilic acid	Amino Acid	Tryptophan Metabolism	2150	164.035	LC/MS Neg	101399	91624	C05653	HMDB0004089	5051	37 (1)	0.02 (-0.61,0.63)	0.02 (-0.61,0.63)
M4_u_43582	5-(galactosylhydroxy)-L-lysine	Amino Acid	Lysine Metabolism	2755	325.161	LC/MS Pos Early	66995551	NA	NA	NA	5086	2 (0)	0.04 (-0.58,0.64)	0.04 (-0.58,0.63)
M4_u_43591	N2,N5-diacetylornithine	Amino Acid	Urea cycle; Arginine and Proline Metabolism	1367	215.104	LC/MS Neg	65977	8573834	NA	NA	5085	3 (0)	-0.03 (-0.64,0.56)	-0.03 (-0.64,0.56)
M4_u_437	5-hydroxyindoleacetate	Amino Acid	Tryptophan Metabolism	1510.2	190.051	LC/MS Neg	1826	1760	C05635	HMDB0000763	5086	2 (0)	-0.13 (-0.63,0.45)	-0.13 (-0.63,0.45)
M4_u_43802	guanidinoacetate	Amino Acid	Creatine Metabolism	1937	118.061	LC/MS Pos Early	763	743	C00581	HMDB0000128	5087	1 (0)	0.09 (-0.6,0.69)	0.09 (-0.6,0.69)
M4_u_43829	gamma-glutamylvaline	Peptide	Gamma-glutamyl Amino Acid	2700	247.129	LC/MS Pos Early	7015683	NA	NA	HMDB0011172	5083	5 (0)	0.19 (-0.47,0.68)	0.19 (-0.47,0.68)
M4_u_43831	1-methylhistamine	Amino Acid	Histidine Metabolism	3040	126.103	LC/MS Pos Early	3614	3488	C05127	HMDB0000898	5002	86 (2)	0.01 (-0.61,0.6)	0 (-0.62,0.61)
M4_u_43847	glycerol 3-phosphate	Lipid	Glycerolipid Metabolism	580	173.021	LC/MS Pos Early	754	734	C0093	HMDB0000126	5086	2 (0)	0.14 (-0.51,0.67)	0.14 (-0.51,0.67)
M4_u_443	aspartate	Amino Acid	Alanine and Aspartate Metabolism	1165	134.045	LC/MS Pos Early	5960	5745	C00049	HMDB0000191	5082	6 (0)	-0.07 (-0.68,0.64)	-0.08 (-0.68,0.64)
M4_u_44526	3-methyl-2-oxobutyrate	Amino Acid	Leucine, Isoleucine and Valine Metabolism	911	115.04	LC/MS Polar	49	48	C00141	HMDB0000019	4601	487 (10)	-0.06 (-0.66,0.62)	-0.1 (-0.65,0.59)
M4_u_44552	S-(3-hydroxypropyl)mercapturic acid (HPMA)	Xenobiotics	Chemical	1576	220.065	LC/MS Neg	119083	2616726	NA	NA	5074	14 (0)	-0.23 (-0.69,0.5)	-0.23 (-0.69,0.5)
M4_u_44618	3-methoxytyramine sulfate	Amino Acid	Tyrosine Metabolism	1722	246.044	LC/MS Neg	54133459	21233674	NA	NA	5050	38 (1)	-0.1 (-0.56,0.39)	-0.1 (-0.56,0.39)
M4_u_44620	4-acetylphenol sulfate	Xenobiotics	Benzoate Metabolism	2375	215.002	LC/MS Neg	4684006	3872009	NA	NA	5085	3 (0)	0.03 (-0.58,0.6)	0.03 (-0.58,0.6)
M4_u_44664	glutarylcarnitine (C5-DC)	Amino Acid	Lysine Metabolism	2393	276.144	LC/MS Pos Early	71317118	21403175	NA	HMDB0013130	5087	1 (0)	-0.02 (-0.65,0.63)	-0.02 (-0.65,0.63)
M4_u_44878	methionine sulfone	Amino Acid	Methionine, Cysteine, SAM and Taurine Metabolism	1250	182.048	LC/MS Pos Early	69961	63154	NA	HMDB0062174	5062	26 (1)	0.06 (-0.57,0.66)	0.06 (-0.56,0.66)
M4_u_45095	2-methylbutyrylcarnitine (C5)	Amino Acid	Leucine, Isoleucine and Valine Metabolism	3050	246.17	LC/MS Pos Early	6426901	4932320	NA	HMDB0000378	5057	31 (1)	0.17 (-0.47,0.68)	0.17 (-0.47,0.68)
M4_u_45404	N-acetylalliin	Xenobiotics	Food Component/Plant	1467	218.049	LC/MS Neg	NA	NA	NA	NA	4944	144 (3)	-0.04 (-0.67,0.67)	-0.05 (-0.68,0.67)
M4_u_45413	O-sulfo-L-tyrosine	Xenobiotics	Chemical	990	260.023	LC/MS Neg	514186	448617	NA	NA	5088	0 (0)	0.02 (-0.68,0.68)	0.02 (-0.68,0.68)
M4_u_45415	3-(3-hydroxyphenyl)propionate sulfate	Xenobiotics	Benzoate Metabolism	1294	245.012	LC/MS Neg	187488	162993	NA	HMDB0094710	5048	40 (1)	0.09 (-0.6,0.69)	0.1 (-0.59,0.69)
M4_u_45428	N-acetylmethionine sulfoxide	Amino Acid	Methionine, Cysteine, SAM and Taurine Metabolism	880	208.064	LC/MS Pos Early	11902949	167798	NA	NA	4958	130 (3)	-0.01 (-0.62,0.65)	-0.01 (-0.63,0.65)
M4_u_46111	guaiacol sulfate	Xenobiotics	Benzoate Metabolism	2344	203.002	LC/MS Neg	22473	21078	NA	HMDB0060013	5088	0 (0)	0.08 (-0.55,0.66)	0.08 (-0.55,0.66)
M4_u_46115	21-hydroxypregnenolone disulfate	Lipid	Pregnenolone Steroids	3935	245.067	LC/MS Neg	134595	118625	NA	NA	5014	74 (1)	0.07 (-0.57,0.68)	0.08 (-0.55,0.67)
M4_u_46142	mannitol/sorbitol	Carbohydrate	Fructose, Mannose and Galactose Metabolism	2320	181.072	LC/MS Polar	57806251	440	C00392,C00794	HMDB0000247,HMDB0000765	5084	4 (0)	-0.01 (-0.67,0.66)	-0.01 (-0.67,0.66)
M4_u_46146	4-methylcatechol sulfate	Xenobiotics	Benzoate Metabolism	2665	203.002	LC/MS Neg	54104170	NA	NA	HMDB0240459	5088	0 (0)	0.03 (-0.53,0.59)	0.03 (-0.53,0.59)
M4_u_46164	3-methyl catechol sulfate (2)	Xenobiotics	Benzoate Metabolism	2860	203.002	LC/MS Neg	NA	NA	NA	NA	5013	75 (1)	0.24 (-0.51,0.71)	0.25 (-0.52,0.71)
M4_u_46165	3-methyl catechol sulfate (1)	Xenobiotics	Benzoate Metabolism	2790	203.002	LC/MS Neg	118431379	NA	NA	NA	5079	9 (0)	0.23 (-0.43,0.66)	0.23 (-0.43,0.66)
M4_u_46225	pyroglutamine*	Amino Acid	Glutamate Metabolism	1900	129.066	LC/MS Pos Early	NA	NA	NA	NA	5088	0 (0)	0.14 (-0.56,0.69)	0.14 (-0.56,0.69)
M4_u_46259	X - 21258	unnamed	unnamed	3915	213.023	LC/MS Neg	NA	NA	NA	NA	4957	131 (3)	-0.03 (-0.64,0.62)	-0.04 (-0.65,0.61)
M4_u_46265	X - 15486	unnamed	unnamed	3125	271.165	LC/MS Pos Early	NA	NA	NA	NA	5087	1 (0)	0.02 (-0.63,0.69)	0.02 (-0.63,0.69)
M4_u_46283	X - 15461	unnamed	unnamed	1624	160.097	LC/MS Pos Early	NA	NA	NA	NA	5084	4 (0)	-0.04 (-0.67,0.65)	-0.04 (-0.67,0.65)
M4_u_46285	X - 21283	unnamed	unnamed	2124	126.066	LC/MS Pos Early	NA	NA	NA	NA	5088	0 (0)	-0.01 (-0.63,0.63)	-0.01 (-0.63,0.63)
M4_u_46294	X - 21285	unnamed	unnamed	4500	365.143	LC/MS Neg	NA	NA	NA	NA	4353	735 (14)	-0.01 (-0.64,0.64)	0 (-0.64,0.64)
M4_u_46295	X - 21286	unnamed	unnamed	1550	164.036	LC/MS Neg	NA	NA	NA	NA	4452	636 (12)	0.04 (-0.62,0.64)	0.04 (-0.6,0.63)
M4_u_46314	X - 12706	unnamed	unnamed	1251	222.992	LC/MS Neg	NA	NA	NA	NA	5053	35 (1)	0.12 (-0.62,0.74)	0.12 (-0.62,0.74)
M4_u_46316	2-methoxyhydroquinone sulfate (1)	Xenobiotics	Benzoate Metabolism	1526	218.997	LC/MS Neg	NA	NA	NA	NA	5086	2 (0)	0.05 (-0.58,0.66)	0.05 (-0.58,0.66)
M4_u_46318	X - 12714	unnamed	unnamed	1617	303.073	LC/MS Neg	NA	NA	NA	NA	5088	0 (0)	0.11 (-0.62,0.71)	0.11 (-0.62,0.71)
M4_u_46354	X - 21310	unnamed	unnamed	2235	233.985	LC/MS Neg	NA	NA	NA	NA	3638	1450 (28)	-0.01 (-0.66,0.68)	-0.09 (-0.66,0.62)
M4_u_46355	2,6-dihydroxybenzoic acid	Xenobiotics	Drug - Topical Agents	2580.5	153.02	LC/MS Neg	9338	NA	NA	HMDB13676	5087	1 (0)	0.03 (-0.62,0.64)	0.03 (-0.62,0.64)
M4_u_46356	X - 21312	unnamed	unnamed	2757.7	243.034	LC/MS Neg	NA	NA	NA	NA	4004	1084 (21)	-0.04 (-0.66,0.62)	-0.07 (-0.67,0.62)
M4_u_46358	4-allylcatechol sulfate	Xenobiotics	Benzoate Metabolism	3597.7	229.018	LC/MS Neg	NA	NA	NA	NA	5077	11 (0)	0.03 (-0.67,0.69)	0.03 (-0.67,0.69)
M4_u_46363	X - 21319	unnamed	unnamed	4238.4	165.092	LC/MS Neg	NA	NA	NA	NA	2932	2156 (42)	-0.1 (-0.65,0.53)	-0.1 (-0.65,0.52)
M4_u_46364	X - 12847	unnamed	unnamed	4247	227.039	LC/MS Neg	NA	NA	NA	NA	4932	156 (3)	-0.05 (-0.66,0.62)	-0.05 (-0.67,0.62)
M4_u_46409	X - 21364	unnamed	unnamed	3757	213.087	LC/MS Neg	NA	NA	NA	NA	3802	1286 (25)	-0.01 (-0.64,0.68)	-0.02 (-0.64,0.65)
M4_u_46417	X - 13866	unnamed	unnamed	2417.8	253.108	LC/MS Neg	NA	NA	NA	NA	4657	431 (8)	0.03 (-0.65,0.66)	0 (-0.7,0.68)
M4_u_46455	X - 21410	unnamed	unnamed	3921	385.17	LC/MS Neg	NA	NA	NA	NA	4967	121 (2)	0.04 (-0.59,0.7)	0.06 (-0.57,0.69)
M4_u_46460	X - 11444	unnamed	unnamed	3972	541.265	LC/MS Neg	NA	NA	NA	NA	5086	2 (0)	0.19 (-0.28,0.58)	0.19 (-0.28,0.58)
M4_u_46461	X - 16124	unnamed	unnamed	2563.6	203.002	LC/MS Neg	NA	NA	NA	NA	4750	338 (7)	-0.28 (-0.83,0.93)	-0.28 (-0.82,0.92)
M4_u_46466	X - 11843	unnamed	unnamed	2674.6	230.013	LC/MS Neg	NA	NA	NA	NA	5076	12 (0)	-0.06 (-0.85,0.85)	-0.06 (-0.85,0.85)
M4_u_46490	4-vinylcatechol sulfate	Xenobiotics	Benzoate Metabolism	3079.5	215.002	LC/MS Neg	NA	NA	NA	NA	5045	43 (1)	0.18 (-0.59,0.71)	0.19 (-0.6,0.71)
M4_u_46493	bilirubin degradation product, C16H18N2O5 (1)**	Partially Characterized Molecules	Partially Characterized Molecules	3098	317.115	LC/MS Neg	NA	NA	NA	NA	3142	1946 (38)	0 (-0.68,0.66)	-0.07 (-0.66,0.6)
M4_u_46507	X - 11850	unnamed	unnamed	3176	226.018	LC/MS Neg	NA	NA	NA	NA	4993	95 (2)	-0.02 (-0.86,0.81)	-0.04 (-0.86,0.82)
M4_u_46512	X - 21467	unnamed	unnamed	4041	262.62	LC/MS Neg	NA	NA	NA	NA	4394	694 (14)	0.01 (-0.65,0.68)	-0.03 (-0.68,0.65)
M4_u_46515	X - 21470	unnamed	unnamed	3249	232.06	LC/MS Neg	NA	NA	NA	NA	4370	718 (14)	-0.01 (-0.68,0.67)	0 (-0.68,0.69)
M4_u_46521	X - 11852	unnamed	unnamed	3277.6	232.995	LC/MS Neg	NA	NA	NA	NA	4813	275 (5)	-0.02 (-0.75,0.74)	-0.04 (-0.75,0.72)
M4_u_46537	alpha-hydroxyisovalerate	Amino Acid	Leucine, Isoleucine and Valine Metabolism	1052	117.056	LC/MS Polar	99823	90190	NA	HMDB0000407	5082	6 (0)	0.04 (-0.6,0.61)	0.04 (-0.6,0.61)
M4_u_46539	N-acetylglucosamine/N-acetylgalactosamine	Carbohydrate	Aminosugar Metabolism	715	222.097	LC/MS Pos Early	43917484265	NA	C01074	HMDB0000212,HMDB0000215	5079	9 (0)	-0.03 (-0.6,0.59)	-0.02 (-0.6,0.59)
M4_u_46548	3-methylglutarylcarnitine (2)	Amino Acid	Leucine, Isoleucine and Valine Metabolism	2687	290.16	LC/MS Pos Early	128145	113619	NA	HMDB0000552	5084	4 (0)	-0.03 (-0.65,0.62)	-0.03 (-0.65,0.62)
M4_u_46590	X - 07765	unnamed	unnamed	3698	245.048	LC/MS Neg	NA	NA	NA	NA	3929	1159 (23)	-0.02 (-0.7,0.64)	-0.05 (-0.64,0.57)
M4_u_46592	X - 11299	unnamed	unnamed	4886	507.222	LC/MS Neg	NA	NA	NA	NA	3350	1738 (34)	-0.05 (-0.68,0.64)	-0.04 (-0.63,0.58)
M4_u_46601	X - 11470	unnamed	unnamed	4151	525.271	LC/MS Neg	NA	NA	NA	NA	5026	62 (1)	0.12 (-0.45,0.63)	0.14 (-0.41,0.62)
M4_u_46610	X - 12007	unnamed	unnamed	1357	222.992	LC/MS Neg	NA	NA	NA	NA	5085	3 (0)	0.08 (-0.58,0.66)	0.08 (-0.58,0.66)
M4_u_46611	X - 12013	unnamed	unnamed	2066	242.013	LC/MS Neg	NA	NA	NA	NA	5082	6 (0)	-0.12 (-0.82,0.81)	-0.12 (-0.82,0.81)
M4_u_46612	ascorbic acid 3-sulfate*	Cofactors and Vitamins	Ascorbate and Aldarate Metabolism	622	254.982	LC/MS Neg	11425365	NA	NA	NA	5088	0 (0)	-0.01 (-0.65,0.64)	-0.01 (-0.65,0.64)
M4_u_46613	X - 12216	unnamed	unnamed	1691	227.997	LC/MS Neg	NA	NA	NA	NA	5087	1 (0)	0.09 (-0.56,0.67)	0.09 (-0.56,0.67)
M4_u_46614	4-ethylcatechol sulfate	Xenobiotics	Benzoate Metabolism	3346	217.018	LC/MS Neg	NA	NA	NA	NA	5083	5 (0)	0.21 (-0.58,0.71)	0.21 (-0.58,0.71)
M4_u_46615	X - 12407	unnamed	unnamed	1873	204.981	LC/MS Neg	NA	NA	NA	NA	5083	5 (0)	0.15 (-0.54,0.69)	0.15 (-0.54,0.69)
M4_u_46616	X - 12411	unnamed	unnamed	1037	195.034	LC/MS Neg	NA	NA	NA	NA	5069	19 (0)	0 (-0.57,0.59)	0 (-0.57,0.59)
M4_u_46623	X - 12729	unnamed	unnamed	2021	227.997	LC/MS Neg	NA	NA	NA	NA	3235	1853 (36)	-0.08 (-0.59,0.47)	-0.1 (-0.54,0.41)
M4_u_46626	glutamine conjugate of C6H10O2 (1)*	Partially Characterized Molecules	Partially Characterized Molecules	2406	241.119	LC/MS Neg	NA	NA	NA	NA	5087	1 (0)	-0.11 (-0.7,0.58)	-0.11 (-0.7,0.58)
M4_u_46627	X - 12740	unnamed	unnamed	2497	287.023	LC/MS Neg	NA	NA	NA	NA	5072	16 (0)	0.16 (-0.61,0.74)	0.16 (-0.62,0.74)
M4_u_46628	glutamine conjugate of C6H10O2 (2)*	Partially Characterized Molecules	Partially Characterized Molecules	2528	241.119	LC/MS Neg	NA	NA	NA	NA	5088	0 (0)	-0.07 (-0.68,0.61)	-0.07 (-0.68,0.61)
M4_u_46630	X - 12816	unnamed	unnamed	2700	495.224	LC/MS Neg	NA	NA	NA	NA	3622	1466 (29)	0.24 (-0.34,0.65)	0.22 (-0.51,0.72)
M4_u_46632	X - 14056	unnamed	unnamed	810	192.032	LC/MS Pos Early	NA	NA	NA	NA	5086	2 (0)	0.04 (-0.58,0.65)	0.04 (-0.58,0.65)
M4_u_46633	X - 12844	unnamed	unnamed	4185	539.249	LC/MS Neg	NA	NA	NA	NA	5088	0 (0)	0.18 (-0.36,0.63)	0.18 (-0.36,0.63)
M4_u_46634	11beta-hydroxyandrosterone glucuronide	Lipid	Androgenic Steroids	4228	481.243	LC/MS Neg	NA	NA	NA	HMDB0010351	5069	19 (0)	0.16 (-0.41,0.64)	0.17 (-0.4,0.64)
M4_u_46636	X - 12849	unnamed	unnamed	4696	331.176	LC/MS Neg	NA	NA	NA	NA	5078	10 (0)	0.14 (-0.45,0.62)	0.14 (-0.45,0.62)
M4_u_46640	3-hydroxyoctanoylcarnitine (1)	Lipid	Fatty Acid Metabolism (Acyl Carnitine, Hydroxy)	785	304.212	LC/MS Pos Late	NA	NA	NA	NA	5053	35 (1)	0.11 (-0.55,0.69)	0.12 (-0.55,0.69)
M4_u_46646	1-methyl-5-imidazolelactate	Amino Acid	Histidine Metabolism	1017	169.062	LC/MS Neg	NA	NA	NA	NA	5055	33 (1)	0 (-0.72,0.69)	0 (-0.72,0.68)
M4_u_46662	tetrahydrocortisol glucuronide	Lipid	Corticosteroids	4678	541.265	LC/MS Neg	NA	NA	NA	NA	5086	2 (0)	0.18 (-0.3,0.59)	0.18 (-0.3,0.59)
M4_u_46666	X - 15728	unnamed	unnamed	3976	231.033	LC/MS Neg	NA	NA	NA	NA	4962	126 (2)	-0.01 (-0.69,0.73)	-0.01 (-0.69,0.73)
M4_u_46672	X - 17325	unnamed	unnamed	2868	184.098	LC/MS Neg	NA	NA	NA	NA	5087	1 (0)	0.06 (-0.63,0.7)	0.06 (-0.63,0.7)
M4_u_46677	deoxycholic acid 12-sulfate*	Lipid	Secondary Bile Acid Metabolism	4598	235.118	LC/MS Neg	NA	NA	NA	NA	4029	1059 (21)	-0.01 (-0.69,0.67)	-0.11 (-0.68,0.64)
M4_u_46687	X - 18779	unnamed	unnamed	1969	209.045	LC/MS Neg	NA	NA	NA	NA	4999	89 (2)	0 (-0.44,0.42)	0 (-0.44,0.42)
M4_u_46701	X - 19141	unnamed	unnamed	3705	415.197	LC/MS Neg	NA	NA	NA	NA	5043	45 (1)	0.08 (-0.61,0.68)	0.09 (-0.62,0.68)
M4_u_46705	X - 17438	unnamed	unnamed	1950	245.139	LC/MS Neg	NA	NA	NA	NA	5051	37 (1)	-0.03 (-0.63,0.59)	-0.03 (-0.63,0.59)
M4_u_46710	X - 17690	unnamed	unnamed	2904	245.049	LC/MS Neg	NA	NA	NA	NA	5009	79 (2)	-0.08 (-0.68,0.6)	-0.08 (-0.69,0.6)
M4_u_46905	X - 21736	unnamed	unnamed	3345	183.139	LC/MS Neg	NA	NA	NA	NA	4855	233 (5)	0.08 (-0.6,0.66)	0.07 (-0.62,0.67)
M4_u_46957	gulonate*	Cofactors and Vitamins	Ascorbate and Aldarate Metabolism	2750	195.051	LC/MS Polar	152304	7969943	C00800	HMDB0003290	5054	34 (1)	0.06 (-0.44,0.54)	0.06 (-0.44,0.54)
M4_u_46960	sulfate*	Xenobiotics	Chemical	616	96.9601	LC/MS Neg	5152822	1086	C00059	HMDB01448	5088	0 (0)	0.1 (-0.47,0.6)	0.1 (-0.47,0.6)
M4_u_46961	2-O-methylascorbic acid	Cofactors and Vitamins	Ascorbate and Aldarate Metabolism	765	189.041	LC/MS Neg	99779	NA	NA	HMDB0240294	5088	0 (0)	-0.01 (-0.67,0.65)	-0.01 (-0.67,0.65)
M4_u_46962	X - 12701	unnamed	unnamed	1050	319.068	LC/MS Neg	NA	NA	NA	NA	5087	1 (0)	0.06 (-0.56,0.67)	0.06 (-0.56,0.67)
M4_u_46963	X - 21787	unnamed	unnamed	1180	157.088	LC/MS Neg	NA	NA	NA	NA	3863	1225 (24)	0.08 (-0.55,0.69)	0.07 (-0.6,0.68)
M4_u_46964	X - 21788	unnamed	unnamed	1165	180.034	LC/MS Neg	NA	NA	NA	NA	5068	20 (0)	0.04 (-0.56,0.61)	0.04 (-0.56,0.61)
M4_u_46966	X - 12126	unnamed	unnamed	1205	324.074	LC/MS Neg	NA	NA	NA	NA	5066	22 (0)	0.04 (-0.6,0.69)	0.04 (-0.59,0.69)
M4_u_46968	decadienedioic acid (C10:2-DC)**	Lipid	Fatty Acid, Dicarboxylate	1290	197.083	LC/MS Neg	17789717	NA	NA	NA	5046	42 (1)	0.17 (-0.5,0.68)	0.17 (-0.5,0.68)
M4_u_46969	X - 17674	unnamed	unnamed	1415	192.982	LC/MS Neg	NA	NA	NA	NA	5084	4 (0)	0.14 (-0.49,0.66)	0.15 (-0.49,0.66)
M4_u_46970	X - 17676	unnamed	unnamed	1485	167.047	LC/MS Neg	NA	NA	NA	NA	5087	1 (0)	0.05 (-0.66,0.72)	0.05 (-0.66,0.72)
M4_u_46972	X - 21796	unnamed	unnamed	1625	138.057	LC/MS Neg	NA	NA	NA	NA	5088	0 (0)	0 (-0.67,0.65)	0 (-0.67,0.65)
M4_u_46973	X - 12718	unnamed	unnamed	1750	324.074	LC/MS Neg	NA	NA	NA	NA	5086	2 (0)	0.08 (-0.52,0.64)	0.08 (-0.52,0.64)
M4_u_46976	X - 17365	unnamed	unnamed	1785	282.048	LC/MS Neg	NA	NA	NA	NA	5078	10 (0)	-0.01 (-0.67,0.65)	-0.01 (-0.67,0.65)
M4_u_46980	X - 21803	unnamed	unnamed	2035	212.003	LC/MS Neg	NA	NA	NA	NA	4991	97 (2)	-0.12 (-0.77,0.7)	-0.12 (-0.76,0.68)
M4_u_46984	X - 21807	unnamed	unnamed	2335	233.013	LC/MS Neg	NA	NA	NA	NA	4959	129 (3)	0.09 (-0.56,0.66)	0.09 (-0.58,0.67)
M4_u_46986	X - 12812	unnamed	unnamed	2435	208.062	LC/MS Neg	NA	NA	NA	NA	5082	6 (0)	-0.01 (-0.7,0.64)	-0.01 (-0.7,0.64)
M4_u_46988	X - 12745	unnamed	unnamed	2510	350.09	LC/MS Neg	NA	NA	NA	NA	5065	23 (0)	0.14 (-0.32,0.56)	0.15 (-0.32,0.56)
M4_u_46989	X - 17348	unnamed	unnamed	2545	247.083	LC/MS Neg	NA	NA	NA	NA	4305	783 (15)	-0.05 (-0.86,0.85)	-0.06 (-0.81,0.78)
M4_u_46992	X - 21815	unnamed	unnamed	2620	279.1	LC/MS Neg	NA	NA	NA	NA	5036	52 (1)	0.07 (-0.77,0.76)	0.07 (-0.77,0.76)
M4_u_46994	X - 17367	unnamed	unnamed	2710	182.083	LC/MS Neg	NA	NA	NA	NA	5086	2 (0)	0.02 (-0.7,0.7)	0.02 (-0.7,0.7)
M4_u_46996	X - 12379	unnamed	unnamed	2770	295.131	LC/MS Neg	NA	NA	NA	NA	5088	0 (0)	0.02 (-0.62,0.65)	0.02 (-0.62,0.65)
M4_u_46997	X - 12822	unnamed	unnamed	2790	389.093	LC/MS Neg	NA	NA	NA	NA	5087	1 (0)	0.03 (-0.63,0.67)	0.03 (-0.63,0.67)
M4_u_46998	X - 21821	unnamed	unnamed	2930	243.078	LC/MS Neg	NA	NA	NA	NA	5082	6 (0)	0.11 (-0.38,0.56)	0.11 (-0.38,0.56)
M4_u_47001	X - 17692	unnamed	unnamed	3070	370.098	LC/MS Neg	NA	NA	NA	NA	5065	23 (0)	0.06 (-0.59,0.65)	0.06 (-0.59,0.66)
M4_u_47002	X - 21825	unnamed	unnamed	3220	234.078	LC/MS Neg	NA	NA	NA	NA	4632	456 (9)	-0.05 (-0.72,0.65)	-0.07 (-0.72,0.64)
M4_u_47004	X - 21827	unnamed	unnamed	3285	269.14	LC/MS Neg	NA	NA	NA	NA	4616	472 (9)	-0.04 (-0.68,0.62)	-0.06 (-0.69,0.63)
M4_u_47005	X - 21828	unnamed	unnamed	3365	372.114	LC/MS Neg	NA	NA	NA	NA	4120	968 (19)	0.22 (-0.45,0.67)	0.23 (-0.78,0.76)
M4_u_47006	X - 21829	unnamed	unnamed	3440	245.14	LC/MS Neg	NA	NA	NA	NA	4989	99 (2)	0.01 (-0.65,0.66)	0.01 (-0.65,0.65)
M4_u_47007	X - 21830	unnamed	unnamed	3455	162.024	LC/MS Neg	NA	NA	NA	NA	5082	6 (0)	-0.19 (-0.77,0.68)	-0.19 (-0.77,0.68)
M4_u_47008	X - 21831	unnamed	unnamed	3480	363.168	LC/MS Neg	NA	NA	NA	NA	4769	319 (6)	0.01 (-0.67,0.67)	0 (-0.68,0.67)
M4_u_47009	X - 17354	unnamed	unnamed	3520	473.147	LC/MS Neg	NA	NA	NA	NA	4833	255 (5)	0.15 (-0.56,0.68)	0.15 (-0.61,0.7)
M4_u_47011	X - 21834	unnamed	unnamed	3720	229.018	LC/MS Neg	NA	NA	NA	NA	4657	431 (8)	0.01 (-0.66,0.65)	0 (-0.66,0.63)
M4_u_47013	cis-3,4-methyleneheptanoylglycine	Lipid	Fatty Acid Metabolism (Acyl Glycine)	3765	198.114	LC/MS Neg	NA	NA	NA	NA	5088	0 (0)	0.03 (-0.66,0.69)	0.03 (-0.66,0.69)
M4_u_47014	X - 12839	unnamed	unnamed	3895	269.152	LC/MS Neg	NA	NA	NA	NA	5087	1 (0)	-0.02 (-0.68,0.64)	-0.02 (-0.68,0.64)
M4_u_47016	X - 21839	unnamed	unnamed	3925	452.194	LC/MS Neg	NA	NA	NA	NA	4101	987 (19)	0.22 (-0.43,0.68)	0.21 (-0.62,0.74)
M4_u_47017	X - 21840	unnamed	unnamed	3945	347.173	LC/MS Neg	NA	NA	NA	NA	4978	110 (2)	0.05 (-0.61,0.66)	0.05 (-0.63,0.66)
M4_u_47018	X - 21841	unnamed	unnamed	3960	443.157	LC/MS Neg	NA	NA	NA	NA	4970	118 (2)	0.08 (-0.54,0.66)	0.08 (-0.55,0.67)
M4_u_47019	X - 21842	unnamed	unnamed	3990	277.022	LC/MS Neg	NA	NA	NA	NA	4214	874 (17)	-0.01 (-0.67,0.63)	-0.02 (-0.66,0.61)
M4_u_47022	X - 21845	unnamed	unnamed	4085	356.119	LC/MS Neg	NA	NA	NA	NA	4228	860 (17)	0.25 (-0.36,0.65)	0.25 (-0.59,0.74)
M4_u_47024	X - 21847	unnamed	unnamed	4270	403.105	LC/MS Neg	NA	NA	NA	NA	3533	1555 (31)	-0.06 (-0.71,0.65)	-0.08 (-0.63,0.54)
M4_u_47028	X - 21851	unnamed	unnamed	4440	509.277	LC/MS Neg	NA	NA	NA	NA	4987	101 (2)	0.07 (-0.57,0.65)	0.09 (-0.55,0.65)
M4_u_47076	citraconate/glutaconate	Energy	TCA Cycle	2600	129.019	LC/MS Polar	5280498643798	NA	C02226,C02214	HMDB0000634,HMDB0000620	5087	1 (0)	0.28 (-0.66,0.76)	0.28 (-0.66,0.76)
M4_u_47109	dehydroepiandrosterone glucuronide	Lipid	Androgenic Steroids	4510	463.234	LC/MS Neg	470824	NA	NA	HMDB0010348	2904	2184 (43)	-0.03 (-0.69,0.69)	-0.03 (-0.65,0.61)
M4_u_47111	epiandrosterone glucuronide	Lipid	Androgenic Steroids	4642	465.249	LC/MS Neg	10298641	8474109	NA	NA	4735	353 (7)	0.11 (-0.59,0.69)	0.14 (-0.62,0.71)
M4_u_47112	etiocholanolone glucuronide	Lipid	Androgenic Steroids	4915	465.249	LC/MS Neg	270605	NA	NA	HMDB0004484	5085	3 (0)	0.11 (-0.51,0.66)	0.11 (-0.51,0.66)
M4_u_47114	ferulic acid 4-sulfate	Xenobiotics	Food Component/Plant	1200	273.007	LC/MS Neg	6305574	4878542	NA	HMDB0029200	5060	28 (1)	0.15 (-0.52,0.69)	0.15 (-0.51,0.69)
M4_u_47135	11-ketoetiocholanolone glucuronide	Lipid	Androgenic Steroids	4280	479.229	LC/MS Neg	NA	NA	NA	NA	4952	136 (3)	0.17 (-0.57,0.72)	0.17 (-0.58,0.73)
M4_u_47263	X - 15806	unnamed	unnamed	3010	303.139	LC/MS Neg	NA	NA	NA	NA	3099	1989 (39)	0.01 (-0.64,0.62)	-0.04 (-0.63,0.56)
M4_u_47264	N-acetylmethionylphenylalanine	Peptide	Dipeptide	3360	337.123	LC/MS Neg	NA	NA	NA	NA	2849	2239 (44)	0.01 (-0.69,0.63)	-0.06 (-0.61,0.52)
M4_u_47296	X - 17842	unnamed	unnamed	1830	284.125	LC/MS Neg	NA	NA	NA	NA	4293	795 (16)	0.06 (-0.6,0.65)	0.03 (-0.64,0.66)
M4_u_47301	X - 18887	unnamed	unnamed	2229	328.152	LC/MS Neg	NA	NA	NA	NA	5001	87 (2)	-0.02 (-0.66,0.63)	-0.02 (-0.66,0.63)
M4_u_47342	X - 18345	unnamed	unnamed	1400	245.114	LC/MS Neg	NA	NA	NA	NA	5083	5 (0)	-0.21 (-0.68,0.46)	-0.21 (-0.68,0.46)
M4_u_47346	X - 18410	unnamed	unnamed	1538	305.07	LC/MS Neg	NA	NA	NA	NA	2944	2144 (42)	0 (-0.69,0.69)	-0.07 (-0.62,0.58)
M4_u_47364	X - 19913	unnamed	unnamed	1075	231.099	LC/MS Neg	NA	NA	NA	NA	5064	24 (0)	0.04 (-0.62,0.64)	0.04 (-0.62,0.65)
M4_u_47389	X - 22143	unnamed	unnamed	1263	216.088	LC/MS Neg	NA	NA	NA	NA	4648	440 (9)	0.01 (-0.62,0.61)	0.02 (-0.6,0.61)
M4_u_47390	X - 12015	unnamed	unnamed	1296	216.088	LC/MS Neg	NA	NA	NA	NA	5066	22 (0)	-0.03 (-0.65,0.59)	-0.03 (-0.66,0.59)
M4_u_47394	X - 22148	unnamed	unnamed	1423	243.124	LC/MS Neg	NA	NA	NA	NA	3625	1463 (29)	-0.05 (-0.59,0.5)	-0.05 (-0.59,0.49)
M4_u_47395	X - 17675	unnamed	unnamed	1480	243.992	LC/MS Neg	NA	NA	NA	NA	4958	130 (3)	0.19 (-0.38,0.65)	0.2 (-0.4,0.67)
M4_u_47400	cortisol 21-glucuronide	Lipid	Corticosteroids	4246.5	537.234	LC/MS Neg	NA	NA	NA	NA	4653	435 (9)	0.05 (-0.59,0.65)	0.08 (-0.55,0.66)
M4_u_47401	3alpha,21-dihydroxy-5beta-pregnane-11,20-dione 21-glucuronide	Lipid	Corticosteroids	4732	523.255	LC/MS Neg	NA	NA	NA	NA	4947	141 (3)	0.07 (-0.56,0.67)	0.11 (-0.51,0.66)
M4_u_47403	17alpha-hydroxypregnanolone glucuronide	Lipid	Pregnenolone Steroids	5071.9	509.276	LC/MS Neg	NA	NA	NA	NA	4540	548 (11)	0.12 (-0.6,0.71)	0.11 (-0.64,0.71)
M4_u_47407	X - 22152	unnamed	unnamed	2390	146.092	LC/MS Pos Early	NA	NA	NA	NA	4692	396 (8)	0.39 (-0.26,0.63)	0.42 (-0.5,0.7)
M4_u_47413	X - 22158	unnamed	unnamed	3250	260.185	LC/MS Pos Early	NA	NA	NA	NA	4740	348 (7)	-0.31 (-0.76,0.93)	-0.28 (-0.74,0.91)
M4_u_47417	X - 22162	unnamed	unnamed	960	150.058	LC/MS Pos Early	NA	NA	NA	NA	5087	1 (0)	0.01 (-0.63,0.62)	0.01 (-0.63,0.62)
M4_u_47431	X - 11612	unnamed	unnamed	1633	283.068	LC/MS Neg	NA	NA	NA	NA	4885	203 (4)	-0.34 (-0.71,0.68)	-0.34 (-0.7,0.64)
M4_u_47437	X - 12680	unnamed	unnamed	2875	229.129	LC/MS Pos Early	NA	NA	NA	NA	5088	0 (0)	0 (-0.65,0.62)	0 (-0.65,0.62)
M4_u_47439	X - 13507	unnamed	unnamed	2520	158.093	LC/MS Pos Early	NA	NA	NA	NA	5088	0 (0)	-0.04 (-0.65,0.63)	-0.04 (-0.65,0.63)
M4_u_47441	(S)-a-amino-omega-caprolactam	Xenobiotics	Food Component/Plant	2332	129.102	LC/MS Pos Early	440599	NA	C02837	NA	5083	5 (0)	-0.04 (-0.66,0.63)	-0.04 (-0.66,0.63)
M4_u_47478	X - 10458	unnamed	unnamed	3634	231.124	LC/MS Neg	NA	NA	NA	NA	4463	625 (12)	-0.02 (-0.65,0.62)	-0.03 (-0.64,0.59)
M4_u_47508	X - 11979	unnamed	unnamed	1990	249.063	LC/MS Neg	NA	NA	NA	NA	5086	2 (0)	0.05 (-0.49,0.59)	0.05 (-0.49,0.59)
M4_u_47510	X - 12027	unnamed	unnamed	2706	242.013	LC/MS Neg	NA	NA	NA	NA	4700	388 (8)	0 (-0.66,0.65)	-0.02 (-0.67,0.65)
M4_u_47513	X - 12214	unnamed	unnamed	1975	242.013	LC/MS Neg	NA	NA	NA	NA	4653	435 (9)	-0.09 (-0.63,0.55)	-0.09 (-0.63,0.54)
M4_u_47581	X - 10457	unnamed	unnamed	2370	261.144	LC/MS Pos Early	NA	NA	NA	NA	4999	89 (2)	-0.01 (-0.65,0.63)	-0.01 (-0.65,0.64)
M4_u_47642	X - 12101	unnamed	unnamed	2700	164.074	LC/MS Pos Early	NA	NA	NA	NA	5087	1 (0)	-0.15 (-0.69,0.52)	-0.15 (-0.69,0.52)
M4_u_47643	X - 12125	unnamed	unnamed	2395	245.161	LC/MS Pos Early	NA	NA	NA	NA	5077	11 (0)	-0.14 (-0.8,0.79)	-0.14 (-0.8,0.79)
M4_u_47651	deoxycholic acid glucuronide	Lipid	Secondary Bile Acid Metabolism	4819	567.319	LC/MS Neg	NA	NA	NA	NA	3931	1157 (23)	-0.02 (-0.67,0.66)	-0.11 (-0.65,0.62)
M4_u_47657	X - 12261	unnamed	unnamed	1853	258.008	LC/MS Neg	NA	NA	NA	NA	5025	63 (1)	-0.13 (-0.82,0.77)	-0.14 (-0.82,0.77)
M4_u_47659	3-hydroxy-2-methylpyridine sulfate	Xenobiotics	Chemical	1854	188.002	LC/MS Neg	NA	NA	NA	NA	5083	5 (0)	0.34 (-0.72,0.75)	0.34 (-0.72,0.75)
M4_u_47662	X - 12830	unnamed	unnamed	3197	372.113	LC/MS Neg	NA	NA	NA	NA	4838	250 (5)	0.38 (-0.28,0.67)	0.4 (-0.41,0.7)
M4_u_47666	alpha-CEHC sulfate	Cofactors and Vitamins	Tocopherol Metabolism	3090	357.101	LC/MS Neg	NA	NA	NA	NA	5034	54 (1)	-0.03 (-0.63,0.62)	-0.03 (-0.63,0.62)
M4_u_47672	X - 19183	unnamed	unnamed	1665	230.049	LC/MS Neg	NA	NA	NA	NA	3991	1097 (22)	0.08 (-0.78,0.78)	-0.08 (-0.73,0.77)
M4_u_47680	X - 10445	unnamed	unnamed	2486	250.093	LC/MS Pos Early	NA	NA	NA	NA	3949	1139 (22)	0.03 (-0.65,0.7)	0 (-0.67,0.68)
M4_u_47685	X - 12097	unnamed	unnamed	2505	174.124	LC/MS Pos Early	NA	NA	NA	NA	5072	16 (0)	0.05 (-0.63,0.7)	0.05 (-0.63,0.7)
M4_u_47686	X - 12096	unnamed	unnamed	2530	174.124	LC/MS Pos Early	NA	NA	NA	NA	5087	1 (0)	0.06 (-0.59,0.69)	0.06 (-0.59,0.69)
M4_u_47687	X - 12100	unnamed	unnamed	2650	221.092	LC/MS Pos Early	NA	NA	NA	NA	5088	0 (0)	-0.05 (-0.69,0.58)	-0.05 (-0.69,0.58)
M4_u_47690	X - 12112	unnamed	unnamed	950	142.086	LC/MS Pos Early	NA	NA	NA	NA	5057	31 (1)	-0.02 (-0.62,0.81)	-0.02 (-0.63,0.82)
M4_u_47693	levulinoylcarnitine	Xenobiotics	Food Component/Plant	2450	260.149	LC/MS Pos Early	NA	NA	NA	NA	5017	71 (1)	0.04 (-0.51,0.56)	0.05 (-0.5,0.57)
M4_u_47695	X - 12117	unnamed	unnamed	2366	204.134	LC/MS Pos Early	NA	NA	NA	NA	5080	8 (0)	0 (-0.62,0.65)	0 (-0.62,0.65)
M4_u_47700	X - 12124	unnamed	unnamed	1656	469.106	LC/MS Pos Early	NA	NA	NA	NA	4804	284 (6)	-0.02 (-0.63,0.68)	-0.03 (-0.64,0.68)
M4_u_47702	X - 12127	unnamed	unnamed	2160	226.082	LC/MS Pos Early	NA	NA	NA	NA	5088	0 (0)	-0.13 (-0.59,0.42)	-0.13 (-0.59,0.42)
M4_u_47705	X - 12193	unnamed	unnamed	2620	203.128	LC/MS Pos Early	NA	NA	NA	NA	5088	0 (0)	-0.01 (-0.63,0.62)	-0.01 (-0.63,0.62)
M4_u_47706	X - 12199	unnamed	unnamed	2242	263.102	LC/MS Pos Early	NA	NA	NA	NA	5081	7 (0)	0 (-0.65,0.66)	0 (-0.65,0.66)
M4_u_47708	X - 12283	unnamed	unnamed	2646	245.092	LC/MS Pos Early	NA	NA	NA	NA	5047	41 (1)	0.08 (-0.43,0.58)	0.1 (-0.39,0.58)
M4_u_47723	X - 12753	unnamed	unnamed	1422	220.064	LC/MS Pos Early	NA	NA	NA	NA	5001	87 (2)	0 (-0.67,0.66)	0 (-0.68,0.66)
M4_u_47772	X - 22508	unnamed	unnamed	1758	324.073	LC/MS Neg	NA	NA	NA	NA	5064	24 (0)	0.1 (-0.53,0.65)	0.1 (-0.52,0.64)
M4_u_47773	X - 22509	unnamed	unnamed	3562	473.146	LC/MS Neg	NA	NA	NA	NA	4791	297 (6)	0.17 (-0.49,0.69)	0.17 (-0.56,0.71)
M4_u_47774	alpha-CMBHC glucuronide	Cofactors and Vitamins	Tocopherol Metabolism	3665	495.224	LC/MS Neg	NA	NA	NA	NA	4001	1087 (21)	0 (-0.66,0.64)	-0.02 (-0.64,0.61)
M4_u_47776	X - 22512	unnamed	unnamed	4018	347.171	LC/MS Neg	NA	NA	NA	NA	4061	1027 (20)	0 (-0.68,0.68)	-0.03 (-0.73,0.67)
M4_u_47777	X - 22513	unnamed	unnamed	3893	347.172	LC/MS Neg	NA	NA	NA	NA	3537	1551 (30)	-0.07 (-0.69,0.63)	-0.12 (-0.7,0.58)
M4_u_47783	3-hydroxyoctanoylcarnitine (2)	Lipid	Fatty Acid Metabolism (Acyl Carnitine, Hydroxy)	3490	304.211	LC/MS Pos Early	NA	NA	NA	NA	4356	732 (14)	0.08 (-0.62,0.69)	0.05 (-0.66,0.7)
M4_u_47784	X - 22520	unnamed	unnamed	4389	263.628	LC/MS Neg	NA	NA	NA	NA	3172	1916 (38)	-0.02 (-0.67,0.66)	-0.12 (-0.65,0.59)
M4_u_47788	X - 13431	unnamed	unnamed	1015	302.232	LC/MS Pos Late	NA	NA	NA	NA	4970	118 (2)	0.06 (-0.62,0.67)	0.05 (-0.63,0.67)
M4_u_47790	X - 13684	unnamed	unnamed	1642	242.015	LC/MS Pos Early	NA	NA	NA	NA	5086	2 (0)	0.03 (-0.64,0.63)	0.03 (-0.64,0.63)
M4_u_47795	X - 13837	unnamed	unnamed	1856	301.139	LC/MS Pos Early	NA	NA	NA	NA	4283	805 (16)	-0.01 (-0.68,0.68)	-0.02 (-0.68,0.68)
M4_u_47796	X - 17304	unnamed	unnamed	1525	303.07	LC/MS Pos Early	NA	NA	NA	NA	4800	288 (6)	0.22 (-0.49,0.7)	0.24 (-0.49,0.71)
M4_u_47800	oxindolylalanine	Amino Acid	Tryptophan Metabolism	2755	221.092	LC/MS Pos Early	20977764	NA	NA	NA	4993	95 (2)	0.03 (-0.67,0.67)	0.02 (-0.67,0.66)
M4_u_47802	X - 16397	unnamed	unnamed	2809	248.095	LC/MS Pos Early	NA	NA	NA	NA	5085	3 (0)	0.12 (-0.45,0.63)	0.12 (-0.45,0.64)
M4_u_47804	X - 16580	unnamed	unnamed	2537	222.079	LC/MS Pos Early	NA	NA	NA	NA	5087	1 (0)	0.02 (-0.63,0.65)	0.02 (-0.63,0.65)
M4_u_47807	X - 17300	unnamed	unnamed	2600	116.107	LC/MS Pos Early	NA	NA	NA	NA	4866	222 (4)	0.3 (-0.65,0.74)	0.31 (-0.72,0.76)
M4_u_47809	X - 17303	unnamed	unnamed	2765	176.072	LC/MS Pos Early	NA	NA	NA	NA	4178	910 (18)	0.33 (-0.48,0.69)	0.35 (-0.75,0.76)
M4_u_47813	X - 17323	unnamed	unnamed	3307	272.185	LC/MS Pos Early	NA	NA	NA	NA	5072	16 (0)	0.08 (-0.61,0.69)	0.08 (-0.61,0.69)
M4_u_47814	X - 17324	unnamed	unnamed	3290	342.227	LC/MS Pos Early	NA	NA	NA	NA	4830	258 (5)	0.06 (-0.61,0.69)	0.04 (-0.63,0.69)
M4_u_47817	glutamine conjugate of C7H12O2*	Partially Characterized Molecules	Partially Characterized Molecules	2750	257.149	LC/MS Pos Early	NA	NA	NA	NA	5087	1 (0)	-0.04 (-0.7,0.65)	-0.04 (-0.7,0.65)
M4_u_47818	X - 17328	unnamed	unnamed	910	308.185	LC/MS Pos Late	NA	NA	NA	NA	5069	19 (0)	-0.09 (-0.67,0.58)	-0.09 (-0.67,0.58)
M4_u_47820	X - 17335	unnamed	unnamed	1052	248.168	LC/MS Pos Late	NA	NA	NA	NA	5088	0 (0)	0.03 (-0.62,0.67)	0.03 (-0.62,0.67)
M4_u_47821	undecenoylcarnitine (C11:1)	Lipid	Fatty Acid Metabolism (Acyl Carnitine, Monounsaturated)	1100	328.248	LC/MS Pos Late	NA	NA	NA	NA	5058	30 (1)	0.07 (-0.68,0.71)	0.07 (-0.68,0.71)
M4_u_47822	X - 17339	unnamed	unnamed	840	543.28	LC/MS Pos Late	NA	NA	NA	NA	4571	517 (10)	0.08 (-0.58,0.68)	0.12 (-0.52,0.68)
M4_u_47828	X - 17723	unnamed	unnamed	856	343.222	LC/MS Pos Late	NA	NA	NA	NA	4883	205 (4)	0.01 (-0.66,0.63)	-0.01 (-0.66,0.63)
M4_u_47839	phenylalanylhydroxyproline*	Peptide	Dipeptide	2873	279.134	LC/MS Pos Early	53480675	NA	NA	HMDB28996,HMDB11176	3896	1192 (23)	0.01 (-0.65,0.68)	-0.03 (-0.62,0.62)
M4_u_47872	tetrahydrocortisone glucuronide (5)	Lipid	Corticosteroids	4697	539.25	LC/MS Neg	NA	NA	NA	NA	5084	4 (0)	0.17 (-0.39,0.61)	0.17 (-0.38,0.61)
M4_u_47905	X - 12026	unnamed	unnamed	1652	180.053	LC/MS Neg	NA	NA	NA	NA	5087	1 (0)	0.08 (-0.58,0.66)	0.08 (-0.58,0.66)
M4_u_47909	picolinoylglycine	Lipid	Fatty Acid Metabolism (Acyl Glycine)	1829	179.047	LC/MS Neg	11788622	NA	NA	HMDB59766	5083	5 (0)	0.03 (-0.61,0.64)	0.03 (-0.61,0.64)
M4_u_47911	X - 12221	unnamed	unnamed	1467	203.998	LC/MS Neg	NA	NA	NA	NA	5077	11 (0)	0.12 (-0.53,0.67)	0.12 (-0.54,0.68)
M4_u_47914	X - 12262	unnamed	unnamed	2280	258.008	LC/MS Neg	NA	NA	NA	NA	3914	1174 (23)	0.03 (-0.8,0.76)	-0.17 (-0.8,0.77)
M4_u_47916	X - 12267	unnamed	unnamed	2970	265.12	LC/MS Neg	NA	NA	NA	NA	5088	0 (0)	0.11 (-0.52,0.66)	0.11 (-0.52,0.66)
M4_u_47917	X - 12306	unnamed	unnamed	2350	247.029	LC/MS Neg	NA	NA	NA	NA	4994	94 (2)	0.09 (-0.59,0.68)	0.09 (-0.6,0.69)
M4_u_47919	hexanoyltaurine	Lipid	Endocannabinoid	3014	222.081	LC/MS Neg	2245940	NA	NA	NA	4959	129 (3)	-0.01 (-0.65,0.62)	-0.02 (-0.65,0.62)
M4_u_47921	X - 12410	unnamed	unnamed	2086	274.039	LC/MS Neg	NA	NA	NA	NA	5087	1 (0)	-0.1 (-0.59,0.47)	-0.1 (-0.59,0.47)
M4_u_47922	X - 12543	unnamed	unnamed	1409	181.051	LC/MS Neg	NA	NA	NA	NA	5040	48 (1)	0.04 (-0.72,0.77)	0.05 (-0.7,0.76)
M4_u_47925	X - 12687	unnamed	unnamed	804	355.036	LC/MS Neg	NA	NA	NA	NA	5044	44 (1)	0.09 (-0.61,0.69)	0.09 (-0.59,0.69)
M4_u_47928	X - 12704	unnamed	unnamed	1189	274.012	LC/MS Neg	NA	NA	NA	NA	4397	691 (14)	0.14 (-0.55,0.7)	0.16 (-0.61,0.73)
M4_u_47929	X - 12707	unnamed	unnamed	1196	249.008	LC/MS Neg	NA	NA	NA	NA	5061	27 (1)	0.03 (-0.61,0.63)	0.03 (-0.62,0.63)
M4_u_47930	X - 12708	unnamed	unnamed	1282	268.998	LC/MS Neg	NA	NA	NA	NA	5082	6 (0)	0.05 (-0.59,0.66)	0.05 (-0.6,0.66)
M4_u_47931	2-methoxyhydroquinone sulfate (2)	Xenobiotics	Benzoate Metabolism	1644	218.997	LC/MS Neg	NA	NA	NA	NA	5084	4 (0)	0.11 (-0.61,0.69)	0.11 (-0.61,0.69)
M4_u_47932	X - 12713	unnamed	unnamed	1626	263.023	LC/MS Neg	NA	NA	NA	NA	5079	9 (0)	-0.02 (-0.66,0.65)	-0.02 (-0.66,0.65)
M4_u_47935	X - 12722	unnamed	unnamed	1871	249.008	LC/MS Neg	NA	NA	NA	NA	5005	83 (2)	0.06 (-0.59,0.65)	0.06 (-0.59,0.66)
M4_u_47936	X - 12726	unnamed	unnamed	1942	233.013	LC/MS Neg	NA	NA	NA	NA	5052	36 (1)	-0.06 (-0.63,0.51)	-0.05 (-0.63,0.51)
M4_u_47937	X - 12730	unnamed	unnamed	2048	203.997	LC/MS Neg	NA	NA	NA	NA	4978	110 (2)	0.2 (-0.62,0.74)	0.2 (-0.64,0.75)
M4_u_47938	X - 12731	unnamed	unnamed	2040	238.969	LC/MS Neg	NA	NA	NA	NA	5080	8 (0)	-0.01 (-0.61,0.61)	-0.01 (-0.61,0.6)
M4_u_47940	X - 12738	unnamed	unnamed	2389	230.997	LC/MS Neg	NA	NA	NA	NA	5083	5 (0)	0.34 (-0.63,0.75)	0.34 (-0.63,0.75)
M4_u_47941	X - 12813	unnamed	unnamed	2562	369.029	LC/MS Neg	NA	NA	NA	NA	3986	1102 (22)	-0.01 (-0.73,0.71)	-0.12 (-0.73,0.69)
M4_u_47942	X - 12815	unnamed	unnamed	2653	271.028	LC/MS Neg	NA	NA	NA	NA	4115	973 (19)	-0.07 (-0.75,0.71)	-0.11 (-0.72,0.64)
M4_u_47943	X - 12818	unnamed	unnamed	2695	263.023	LC/MS Neg	NA	NA	NA	NA	5047	41 (1)	0.06 (-0.6,0.68)	0.07 (-0.6,0.68)
M4_u_47945	X - 12821	unnamed	unnamed	2747	383.045	LC/MS Neg	NA	NA	NA	NA	4634	454 (9)	0.02 (-0.7,0.73)	-0.02 (-0.7,0.73)
M4_u_47946	X - 12823	unnamed	unnamed	2815	167.038	LC/MS Neg	NA	NA	NA	NA	3303	1785 (35)	0.08 (-0.64,0.71)	-0.03 (-0.62,0.65)
M4_u_47950	X - 12834	unnamed	unnamed	3385	279.135	LC/MS Neg	NA	NA	NA	NA	5087	1 (0)	0.07 (-0.61,0.66)	0.07 (-0.61,0.66)
M4_u_47954	pantoate	Cofactors and Vitamins	Pantothenate and CoA Metabolism	1115	147.067	LC/MS Neg	5289105	NA	C00522	HMDB0240389	5083	5 (0)	-0.07 (-0.61,0.49)	-0.07 (-0.61,0.49)
M4_u_47955	X - 12906	unnamed	unnamed	793	158.046	LC/MS Neg	NA	NA	NA	NA	5079	9 (0)	-0.01 (-0.66,0.64)	-0.01 (-0.66,0.64)
M4_u_47959	X - 13553	unnamed	unnamed	1407	263.023	LC/MS Neg	NA	NA	NA	NA	5087	1 (0)	0 (-0.68,0.64)	0 (-0.68,0.64)
M4_u_47960	X - 13688	unnamed	unnamed	1725	373.115	LC/MS Neg	NA	NA	NA	NA	5073	15 (0)	-0.02 (-0.6,0.58)	-0.02 (-0.6,0.58)
M4_u_47961	X - 13693	unnamed	unnamed	1779	375.13	LC/MS Neg	NA	NA	NA	NA	4943	145 (3)	0.03 (-0.63,0.65)	0.03 (-0.63,0.65)
M4_u_47962	X - 13695	unnamed	unnamed	2510	245.013	LC/MS Neg	NA	NA	NA	NA	4960	128 (3)	0.14 (-0.58,0.7)	0.15 (-0.58,0.7)
M4_u_47965	X - 13723	unnamed	unnamed	1309	211.062	LC/MS Neg	NA	NA	NA	NA	5085	3 (0)	-0.01 (-0.62,0.63)	0 (-0.62,0.63)
M4_u_47967	X - 13726	unnamed	unnamed	1532	379.035	LC/MS Neg	NA	NA	NA	NA	5080	8 (0)	0.01 (-0.62,0.66)	0.01 (-0.62,0.66)
M4_u_47971	X - 13729	unnamed	unnamed	1745	241.977	LC/MS Neg	NA	NA	NA	NA	5067	21 (0)	0.04 (-0.64,0.7)	0.05 (-0.63,0.7)
M4_u_47974	X - 13838	unnamed	unnamed	1010	173.046	LC/MS Neg	NA	NA	NA	NA	4377	711 (14)	0.24 (-0.6,0.74)	0.2 (-0.79,0.8)
M4_u_47977	X - 13844	unnamed	unnamed	1442	209.057	LC/MS Neg	NA	NA	NA	NA	5088	0 (0)	0.14 (-0.62,0.72)	0.14 (-0.62,0.72)
M4_u_47978	X - 13846	unnamed	unnamed	1433	301.057	LC/MS Neg	NA	NA	NA	NA	5055	33 (1)	0.23 (-0.44,0.68)	0.23 (-0.44,0.68)
M4_u_47979	X - 13847	unnamed	unnamed	1451	383.12	LC/MS Neg	NA	NA	NA	NA	5050	38 (1)	-0.03 (-0.67,0.65)	-0.03 (-0.67,0.65)
M4_u_47982	X - 13874	unnamed	unnamed	1703	231.124	LC/MS Neg	NA	NA	NA	NA	4723	365 (7)	-0.04 (-0.66,0.59)	-0.05 (-0.66,0.59)
M4_u_47984	X - 14082	unnamed	unnamed	4501	511.255	LC/MS Neg	NA	NA	NA	NA	5080	8 (0)	0.15 (-0.64,0.74)	0.15 (-0.64,0.74)
M4_u_47988	X - 16087	unnamed	unnamed	4143	443.157	LC/MS Neg	NA	NA	NA	NA	5083	5 (0)	0.03 (-0.61,0.65)	0.03 (-0.62,0.65)
M4_u_47992	X - 16649	unnamed	unnamed	3018	353.035	LC/MS Neg	NA	NA	NA	NA	3883	1205 (24)	0.2 (-0.54,0.71)	0.12 (-0.79,0.8)
M4_u_47993	X - 17010	unnamed	unnamed	3178	189.114	LC/MS Neg	NA	NA	NA	NA	5015	73 (1)	0.01 (-0.67,0.67)	0 (-0.68,0.67)
M4_u_47994	X - 17342	unnamed	unnamed	1201	246.992	LC/MS Neg	NA	NA	NA	NA	4015	1073 (21)	0.04 (-0.56,0.66)	0.06 (-0.55,0.65)
M4_u_47995	X - 17343	unnamed	unnamed	1326	190.966	LC/MS Neg	NA	NA	NA	NA	5086	2 (0)	-0.02 (-0.65,0.68)	-0.02 (-0.65,0.68)
M4_u_47997	X - 17346	unnamed	unnamed	1729	253.083	LC/MS Neg	NA	NA	NA	NA	5088	0 (0)	-0.02 (-0.66,0.62)	-0.02 (-0.66,0.62)
M4_u_47999	X - 17349	unnamed	unnamed	2497	367.104	LC/MS Neg	NA	NA	NA	NA	4849	239 (5)	0.29 (-0.57,0.74)	0.31 (-0.68,0.76)
M4_u_48001	X - 17351	unnamed	unnamed	3390	243.078	LC/MS Neg	NA	NA	NA	NA	5071	17 (0)	0.09 (-0.4,0.58)	0.1 (-0.39,0.58)
M4_u_48003	X - 17353	unnamed	unnamed	3430	507.209	LC/MS Neg	NA	NA	NA	NA	4493	595 (12)	-0.01 (-0.65,0.65)	-0.02 (-0.7,0.65)
M4_u_48009	X - 17357	unnamed	unnamed	4098	541.265	LC/MS Neg	NA	NA	NA	NA	5061	27 (1)	0.19 (-0.32,0.59)	0.19 (-0.3,0.59)
M4_u_48011	cortolone glucuronide (1)	Lipid	Corticosteroids	4606	541.266	LC/MS Neg	NA	NA	NA	NA	5073	15 (0)	0.17 (-0.29,0.58)	0.18 (-0.28,0.57)
M4_u_48013	X - 17361	unnamed	unnamed	4840	331.177	LC/MS Neg	NA	NA	NA	NA	4894	194 (4)	0.07 (-0.65,0.68)	0.06 (-0.67,0.69)
M4_u_48015	X - 17370	unnamed	unnamed	3518	368.082	LC/MS Neg	NA	NA	NA	NA	4916	172 (3)	0.15 (-0.64,0.75)	0.15 (-0.66,0.75)
M4_u_48016	X - 17371	unnamed	unnamed	3783	452.194	LC/MS Neg	NA	NA	NA	NA	4064	1024 (20)	0.2 (-0.45,0.68)	0.2 (-0.59,0.74)
M4_u_48021	X - 17673	unnamed	unnamed	1294	148.973	LC/MS Neg	NA	NA	NA	NA	4997	91 (2)	0.13 (-0.58,0.65)	0.14 (-0.59,0.66)
M4_u_48022	maltol sulfate	Xenobiotics	Food Component/Plant	1544	204.982	LC/MS Neg	NA	NA	NA	NA	5086	2 (0)	0.23 (-0.45,0.7)	0.23 (-0.45,0.7)
M4_u_48023	X - 17679	unnamed	unnamed	1775	199.098	LC/MS Neg	NA	NA	NA	NA	3998	1090 (21)	-0.19 (-0.74,0.65)	-0.2 (-0.71,0.57)
M4_u_48024	X - 17682	unnamed	unnamed	2408	485.167	LC/MS Neg	NA	NA	NA	NA	5086	2 (0)	0.02 (-0.63,0.64)	0.02 (-0.63,0.65)
M4_u_48025	X - 17685	unnamed	unnamed	2575	233.013	LC/MS Neg	NA	NA	NA	NA	5061	27 (1)	0.01 (-0.55,0.55)	0.02 (-0.55,0.55)
M4_u_48026	X - 17686	unnamed	unnamed	2614	259.028	LC/MS Neg	NA	NA	NA	NA	5083	5 (0)	0.03 (-0.61,0.6)	0.03 (-0.61,0.6)
M4_u_48027	X - 17688	unnamed	unnamed	2796	350.089	LC/MS Neg	NA	NA	NA	NA	5077	11 (0)	-0.04 (-0.65,0.6)	-0.04 (-0.65,0.61)
M4_u_48028	X - 17689	unnamed	unnamed	2806	295.083	LC/MS Neg	NA	NA	NA	NA	5063	25 (0)	0.04 (-0.69,0.72)	0.04 (-0.69,0.73)
M4_u_48034	3-hydroxyoctanoylglycine	Lipid	Fatty Acid Metabolism (Acyl Glycine)	3479	216.125	LC/MS Neg	NA	NA	NA	NA	5063	25 (0)	-0.03 (-0.68,0.63)	-0.02 (-0.68,0.63)
M4_u_48037	X - 17707	unnamed	unnamed	4807	391.198	LC/MS Neg	NA	NA	NA	NA	2863	2225 (44)	-0.13 (-0.72,0.54)	-0.06 (-0.69,0.62)
M4_u_48039	X - 18059	unnamed	unnamed	2825	175.098	LC/MS Neg	NA	NA	NA	NA	5005	83 (2)	0 (-0.58,0.6)	0.01 (-0.59,0.6)
M4_u_48041	X - 18240	unnamed	unnamed	2030	194.046	LC/MS Neg	NA	NA	NA	NA	4910	178 (3)	0.11 (-0.75,0.75)	0.11 (-0.75,0.75)
M4_u_48046	X - 18838	unnamed	unnamed	1756	338.089	LC/MS Neg	NA	NA	NA	NA	5018	70 (1)	0.06 (-0.63,0.69)	0.05 (-0.63,0.69)
M4_u_48047	X - 18886	unnamed	unnamed	1870	217.108	LC/MS Neg	NA	NA	NA	NA	5037	51 (1)	0 (-0.63,0.65)	0.01 (-0.64,0.65)
M4_u_48048	X - 18888	unnamed	unnamed	2494	267.124	LC/MS Neg	NA	NA	NA	NA	5053	35 (1)	-0.07 (-0.68,0.61)	-0.07 (-0.69,0.61)
M4_u_48049	X - 18935	unnamed	unnamed	1917	227.998	LC/MS Neg	NA	NA	NA	NA	5067	21 (0)	0.05 (-0.61,0.68)	0.06 (-0.6,0.68)
M4_u_48051	X - 17398	unnamed	unnamed	1765	391.035	LC/MS Neg	NA	NA	NA	NA	4993	95 (2)	0.15 (-0.54,0.68)	0.16 (-0.55,0.68)
M4_u_48052	X - 17612	unnamed	unnamed	4308	567.319	LC/MS Neg	NA	NA	NA	NA	2605	2483 (49)	0 (-0.69,0.69)	0 (-0.62,0.59)
M4_u_48054	X - 17704	unnamed	unnamed	4634	489.271	LC/MS Neg	NA	NA	NA	NA	4377	711 (14)	0.03 (-0.64,0.68)	0.03 (-0.68,0.69)
M4_u_48055	X - 17765	unnamed	unnamed	4582	489.271	LC/MS Neg	NA	NA	NA	NA	3895	1193 (23)	-0.01 (-0.68,0.63)	-0.06 (-0.66,0.62)
M4_u_48056	X - 17358	unnamed	unnamed	4254	343.141	LC/MS Neg	NA	NA	NA	NA	5055	33 (1)	-0.1 (-0.69,0.57)	-0.1 (-0.69,0.57)
M4_u_48057	X - 22755	unnamed	unnamed	4193	343.141	LC/MS Neg	NA	NA	NA	NA	5014	74 (1)	-0.12 (-0.69,0.6)	-0.12 (-0.69,0.6)
M4_u_48058	X - 18945	unnamed	unnamed	2660	259.13	LC/MS Neg	NA	NA	NA	NA	4990	98 (2)	-0.09 (-0.65,0.51)	-0.09 (-0.64,0.51)
M4_u_48059	X - 22757	unnamed	unnamed	3492	335.135	LC/MS Neg	NA	NA	NA	NA	4884	204 (4)	-0.01 (-0.6,0.61)	0 (-0.6,0.61)
M4_u_48114	1-methylguanidine	Amino Acid	Guanidino and Acetamido Metabolism	2149	74.0713	LC/MS Pos Early	10111	28576	C02294	HMDB0001522	5087	1 (0)	0.05 (-0.64,0.66)	0.05 (-0.64,0.66)
M4_u_48118	mevalonolactone	Lipid	Mevalonate Metabolism	1375	131.07	LC/MS Pos Early	10428	9999	NA	HMDB0006024	3290	1798 (35)	-0.15 (-0.6,0.41)	-0.13 (-0.54,0.36)
M4_u_48130	N6-succinyladenosine	Nucleotide	Purine Metabolism, Adenine containing	940	382.1	LC/MS Neg	165243	NA	NA	HMDB0000912	4869	219 (4)	0.06 (-0.34,0.49)	0.05 (-0.35,0.49)
M4_u_48149	N-acetylglucosaminylasparagine	Carbohydrate	Aminosugar Metabolism	1212	336.14	LC/MS Pos Early	123826	21403014	C04540	HMDB0000489	5088	0 (0)	0.01 (-0.63,0.66)	0.01 (-0.63,0.66)
M4_u_48152	glucose	Carbohydrate	Glycolysis, Gluconeogenesis, and Pyruvate Metabolism	2342	225.062	LC/MS Polar	5793	71358	C00031	HMDB0000122	5082	6 (0)	-0.25 (-0.53,0.17)	-0.25 (-0.53,0.17)
M4_u_48153	mannose	Carbohydrate	Fructose, Mannose and Galactose Metabolism	2200	225.062	LC/MS Polar	8.23084e+21	141983	C00159,C02209,C00936	HMDB0000169	3122	1966 (39)	-0.17 (-0.6,0.43)	-0.15 (-0.56,0.35)
M4_u_48182	myristoleoylcarnitine (C14:1)*	Lipid	Fatty Acid Metabolism (Acyl Carnitine, Monounsaturated)	1316	370.295	LC/MS Pos Late	129691961	34999520	NA	HMDB0240588	4141	947 (19)	-0.08 (-0.68,0.6)	-0.11 (-0.66,0.54)
M4_u_48185	X - 22834	unnamed	unnamed	5095	448.308	LC/MS Neg	NA	NA	NA	NA	3979	1109 (22)	0.1 (-0.61,0.71)	0.01 (-0.62,0.68)
M4_u_48187	N-acetyltaurine	Amino Acid	Methionine, Cysteine, SAM and Taurine Metabolism	800	166.018	LC/MS Neg	159864	140553	NA	HMDB0240253	5088	0 (0)	-0.11 (-0.59,0.41)	-0.11 (-0.59,0.41)
M4_u_48252	3-methylurate*	Xenobiotics	Xanthine Metabolism	1024	181.037	LC/MS Neg	11804	11311	NA	HMDB0001970	5033	55 (1)	0.06 (-0.61,0.68)	0.07 (-0.6,0.68)
M4_u_48255	arabonate/xylonate	Carbohydrate	Pentose Metabolism	2700	165.041	LC/MS Polar	1220456602431	NA	C00502,C05411	HMDB0000539	5082	6 (0)	0.03 (-0.6,0.67)	0.03 (-0.6,0.67)
M4_u_48351	N1-methylinosine	Nucleotide	Purine Metabolism, (Hypo)Xanthine/Inosine containing	1430	283.104	LC/MS Pos Early	650095	513976	NA	HMDB0002721	5086	2 (0)	-0.01 (-0.59,0.6)	-0.01 (-0.59,0.6)
M4_u_48406	dopamine 4-sulfate	Amino Acid	Tyrosine Metabolism	1511	232.029	LC/MS Neg	68517194	110461	C13691	HMDB0004148	5080	8 (0)	-0.11 (-0.61,0.44)	-0.11 (-0.61,0.44)
M4_u_48407	dopamine 3-O-sulfate	Amino Acid	Tyrosine Metabolism	1556.2	232.029	LC/MS Neg	122136	108936	C13690	HMDB0006275	5085	3 (0)	-0.17 (-0.64,0.4)	-0.17 (-0.64,0.4)
M4_u_48408	tyramine O-sulfate	Amino Acid	Tyrosine Metabolism	1565	216.034	LC/MS Neg	153005	134849	NA	HMDB0006409	5075	13 (0)	-0.14 (-0.7,0.61)	-0.14 (-0.7,0.61)
M4_u_48409	3-hydroxycinnamate sulfate	Xenobiotics	Food Component/Plant	1338	242.997	LC/MS Neg	6443141	4947175	NA	NA	4934	154 (3)	0.04 (-0.67,0.7)	0.05 (-0.67,0.7)
M4_u_48410	4-hydroxycinnamate sulfate	Amino Acid	Tyrosine Metabolism	1000	242.997	LC/MS Neg	6070438	4797737	NA	NA	4958	130 (3)	-0.03 (-0.66,0.62)	-0.05 (-0.66,0.62)
M4_u_48417	m-tyramine sulfate	Amino Acid	Tyrosine Metabolism	1723	216.034	LC/MS Neg	NA	NA	NA	NA	5042	46 (1)	-0.05 (-0.61,0.52)	-0.06 (-0.61,0.52)
M4_u_48418	4-methylguaiacol sulfate	Xenobiotics	Benzoate Metabolism	2978	217.018	LC/MS Neg	NA	NA	NA	NA	5072	16 (0)	0 (-0.63,0.64)	0.01 (-0.63,0.64)
M4_u_48419	3-hydroxyindolin-2-one sulfate	Xenobiotics	Food Component/Plant	2082	227.997	LC/MS Neg	NA	NA	NA	NA	5073	15 (0)	0.02 (-0.58,0.62)	0.02 (-0.57,0.61)
M4_u_48428	pyrraline	Xenobiotics	Food Component/Plant	2304	253.119	LC/MS Neg	14274616	19980286	C21013	HMDB0033143	5071	17 (0)	0.06 (-0.6,0.68)	0.06 (-0.59,0.69)
M4_u_48429	methyl-4-hydroxybenzoate sulfate	Xenobiotics	Benzoate Metabolism	2873	230.997	LC/MS Neg	10657183	NA	NA	HMDB0041646	4938	150 (3)	0.07 (-0.81,0.79)	0.05 (-0.8,0.79)
M4_u_48434	N-acetylcitrulline	Amino Acid	Urea cycle; Arginine and Proline Metabolism	1010	218.113	LC/MS Pos Early	656979	571213	C15532,C02851	HMDB0000856	5088	0 (0)	-0.05 (-0.67,0.69)	-0.05 (-0.67,0.69)
M4_u_48438	N-acetylpyrraline	Xenobiotics	Food Component/Plant	2545	295.13	LC/MS Neg	NA	NA	C01227	NA	5084	4 (0)	0.01 (-0.65,0.67)	0.01 (-0.65,0.67)
M4_u_48442	4-vinylguaiacol sulfate	Xenobiotics	Food Component/Plant	3354	229.018	LC/MS Neg	53803570	NA	NA	HMDB0127980	5049	39 (1)	0.18 (-0.62,0.74)	0.19 (-0.62,0.74)
M4_u_48445	2-methoxyresorcinol sulfate	Xenobiotics	Chemical	1863	218.997	LC/MS Neg	NA	NA	NA	NA	5081	7 (0)	0.13 (-0.58,0.65)	0.13 (-0.59,0.65)
M4_u_48448	3-hydroxypyridine sulfate	Xenobiotics	Chemical	1595.5	173.987	LC/MS Neg	NA	16232314	NA	NA	5088	0 (0)	0.31 (-0.56,0.73)	0.31 (-0.56,0.73)
M4_u_48454	syringol sulfate	Xenobiotics	Food Component/Plant	2395	233.012	LC/MS Neg	NA	NA	NA	NA	4999	89 (2)	-0.13 (-0.71,0.6)	-0.13 (-0.7,0.6)
M4_u_48455	N2,N6-diacetyllysine	Amino Acid	Lysine Metabolism	1604	229.119	LC/MS Neg	91827	82921	NA	NA	5083	5 (0)	-0.04 (-0.68,0.67)	-0.04 (-0.68,0.67)
M4_u_485	spermidine	Amino Acid	Polyamine Metabolism	3355	146.165	LC/MS Pos Early	1102	1071	C00315	HMDB0001257	2991	2097 (41)	0.01 (-0.65,0.61)	-0.05 (-0.63,0.56)
M4_u_48571	triacetate lactone	Xenobiotics	Bacterial/Fungal	1238	125.024	LC/MS Neg	5709	10229807	C02752	NA	4884	204 (4)	0.04 (-0.61,0.63)	0.04 (-0.61,0.63)
M4_u_48580	2-acetamidophenol sulfate	Xenobiotics	Food Component/Plant	2251	230.013	LC/MS Neg	181671	158023	NA	NA	5084	4 (0)	0.05 (-0.61,0.69)	0.05 (-0.61,0.69)
M4_u_48590	X - 23048	unnamed	unnamed	1050	138.019	LC/MS Neg	NA	NA	NA	NA	4536	552 (11)	0.14 (-0.68,0.72)	0.12 (-0.78,0.74)
M4_u_48674	umbelliferone sulfate	Xenobiotics	Food Component/Plant	2440	240.981	LC/MS Neg	129659	114800	NA	HMDB0240565	5054	34 (1)	-0.06 (-0.68,0.64)	-0.07 (-0.69,0.64)
M4_u_48679	N-acetylhistamine	Amino Acid	Histidine Metabolism	2287	154.097	LC/MS Pos Early	69602	62805	C05135	HMDB0013253	5051	37 (1)	-0.08 (-0.69,0.56)	-0.08 (-0.69,0.56)
M4_u_48691	2,8-quinolinediol sulfate	Xenobiotics	Food Component/Plant	2612	239.997	LC/MS Neg	NA	NA	NA	NA	4852	236 (5)	0.08 (-0.6,0.67)	0.06 (-0.63,0.67)
M4_u_48693	3-acetylphenol sulfate	Xenobiotics	Chemical	2477	215.002	LC/MS Neg	NA	16230535	NA	NA	5086	2 (0)	0.17 (-0.51,0.69)	0.17 (-0.51,0.69)
M4_u_48698	6-hydroxyindole sulfate	Xenobiotics	Chemical	2498	212.002	LC/MS Neg	122198196	NA	NA	HMDB0000682	5080	8 (0)	0.08 (-0.54,0.65)	0.08 (-0.53,0.65)
M4_u_48715	eugenol sulfate	Xenobiotics	Food Component/Plant	3782	243.033	LC/MS Neg	180632	157181	NA	HMDB0135245	5086	2 (0)	-0.04 (-0.68,0.64)	-0.03 (-0.67,0.64)
M4_u_48733	vanillic alcohol sulfate	Amino Acid	Tyrosine Metabolism	1808	233.012	LC/MS Neg	NA	NA	NA	HMDB0041788	5072	16 (0)	-0.2 (-0.67,0.47)	-0.2 (-0.67,0.47)
M4_u_48736	3,4-dihydroxyphenylacetate sulfate	Amino Acid	Tyrosine Metabolism	800	246.992	LC/MS Neg	193283	167724	NA	NA	5083	5 (0)	-0.09 (-0.65,0.54)	-0.09 (-0.65,0.54)
M4_u_48737	X - 23518	unnamed	unnamed	715	246.992	LC/MS Neg	NA	NA	NA	NA	4339	749 (15)	-0.05 (-0.66,0.51)	-0.04 (-0.64,0.52)
M4_u_48752	3-methoxycatechol sulfate (2)	Xenobiotics	Benzoate Metabolism	2200	218.997	LC/MS Neg	NA	NA	NA	NA	4961	127 (2)	0.05 (-0.61,0.64)	0.06 (-0.61,0.65)
M4_u_48757	N-acetylkynurenine (2)	Amino Acid	Tryptophan Metabolism	2378	249.088	LC/MS Neg	73817779	NA	NA	NA	4532	556 (11)	-0.05 (-0.7,0.66)	-0.1 (-0.72,0.66)
M4_u_48761	1,2,3-benzenetriol sulfate (1)	Xenobiotics	Chemical	1453	204.981	LC/MS Neg	NA	NA	NA	NA	5057	31 (1)	0.17 (-0.57,0.7)	0.17 (-0.57,0.7)
M4_u_48762	1,2,3-benzenetriol sulfate (2)	Xenobiotics	Chemical	1709	204.981	LC/MS Neg	9201366254110620	NA	NA	HMDB0060018,HMDB0060016	5087	1 (0)	0.18 (-0.51,0.66)	0.18 (-0.51,0.66)
M4_u_48763	3-methoxycatechol sulfate (1)	Xenobiotics	Benzoate Metabolism	2163	218.997	LC/MS Neg	129892430	NA	NA	NA	5073	15 (0)	0.04 (-0.55,0.58)	0.04 (-0.55,0.58)
M4_u_48771	X - 23157	unnamed	unnamed	4276	567.318	LC/MS Neg	NA	NA	NA	NA	4445	643 (13)	0.06 (-0.64,0.65)	0.04 (-0.65,0.64)
M4_u_48775	X - 23161	unnamed	unnamed	2906	264.088	LC/MS Neg	NA	NA	NA	NA	5065	23 (0)	0.17 (-0.55,0.7)	0.18 (-0.55,0.7)
M4_u_48782	C-glycosyltryptophan	Amino Acid	Tryptophan Metabolism	1777	365.135	LC/MS Neg	10981970	9157171	NA	HMDB0240296	5088	0 (0)	-0.04 (-0.68,0.62)	-0.04 (-0.68,0.62)
M4_u_48841	p-cresol glucuronide*	Amino Acid	Tyrosine Metabolism	2420	283.082	LC/MS Neg	154035	135751	NA	HMDB0011686	5082	6 (0)	0.1 (-0.53,0.71)	0.11 (-0.53,0.71)
M4_u_48857	glycerophosphoglycerol	Lipid	Glycerolipid Metabolism	520	247.058	LC/MS Pos Early	54575349	388990	C03274	HMDB0240316	5060	28 (1)	0.07 (-0.6,0.66)	0.07 (-0.6,0.66)
M4_u_48885	arabitol/xylitol	Carbohydrate	Pentose Metabolism	1932.4	151.061	LC/MS Polar	941546912	NA	C00379,C00542,C01904	HMDB0001851,HMDB0000568,HMDB0002917	5086	2 (0)	-0.06 (-0.67,0.57)	-0.06 (-0.67,0.57)
M4_u_48892	2-hydroxysebacate	Lipid	Fatty Acid, Dicarboxylate	1392	217.108	LC/MS Neg	128458	NA	NA	HMDB0000424	5083	5 (0)	-0.05 (-0.67,0.63)	-0.05 (-0.67,0.63)
M4_u_48999	X - 23299	unnamed	unnamed	1012	383.119	LC/MS Neg	NA	NA	NA	NA	4184	904 (18)	-0.03 (-0.69,0.64)	-0.07 (-0.73,0.66)
M4_u_49004	X - 23304	unnamed	unnamed	1271.6	313.057	LC/MS Neg	NA	NA	NA	NA	5042	46 (1)	-0.06 (-0.67,0.6)	-0.07 (-0.67,0.6)
M4_u_49006	2,3-dihydroxy-3-methylvalerate	Amino Acid	Leucine, Isoleucine and Valine Metabolism	1374.8	147.066	LC/MS Neg	8	NA	C04104	HMDB0012140	4966	122 (2)	-0.17 (-0.69,0.55)	-0.18 (-0.7,0.55)
M4_u_49011	X - 23311	unnamed	unnamed	1516	325.093	LC/MS Neg	NA	NA	NA	NA	3112	1976 (39)	-0.01 (-0.71,0.67)	-0.06 (-0.63,0.58)
M4_u_49029	X - 23329	unnamed	unnamed	1817.1	251.113	LC/MS Neg	NA	NA	NA	NA	4896	192 (4)	-0.15 (-0.66,0.51)	-0.15 (-0.66,0.5)
M4_u_49031	X - 23331	unnamed	unnamed	1909.5	251.113	LC/MS Neg	NA	NA	NA	NA	4950	138 (3)	-0.08 (-0.66,0.57)	-0.07 (-0.66,0.57)
M4_u_49283	X - 23423	unnamed	unnamed	906	174.077	LC/MS Neg	NA	NA	NA	NA	5083	5 (0)	-0.01 (-0.64,0.66)	-0.01 (-0.64,0.66)
M4_u_49284	X - 23424	unnamed	unnamed	965	113.024	LC/MS Neg	NA	NA	NA	NA	3307	1781 (35)	0.06 (-0.61,0.67)	0.03 (-0.61,0.63)
M4_u_49289	X - 23429	unnamed	unnamed	1040	189.077	LC/MS Neg	NA	NA	NA	NA	4941	147 (3)	-0.09 (-0.66,0.57)	-0.09 (-0.66,0.57)
M4_u_49296	X - 23436	unnamed	unnamed	1253	161.045	LC/MS Neg	NA	NA	NA	NA	3846	1242 (24)	0 (-0.62,0.64)	-0.02 (-0.67,0.62)
M4_u_49298	X - 23438	unnamed	unnamed	1334	184.061	LC/MS Neg	NA	NA	NA	NA	5080	8 (0)	-0.02 (-0.69,0.66)	-0.02 (-0.68,0.66)
M4_u_49319	X - 23459	unnamed	unnamed	1815	199.061	LC/MS Neg	NA	NA	NA	NA	4941	147 (3)	0.07 (-0.58,0.65)	0.08 (-0.57,0.66)
M4_u_49321	4-quinolinecarboxylic acid	Xenobiotics	Chemical	1848	172.04	LC/MS Neg	10243	NA	C06414	NA	4957	131 (3)	0.14 (-0.56,0.68)	0.15 (-0.55,0.69)
M4_u_49342	X - 23482	unnamed	unnamed	2739	215.082	LC/MS Neg	NA	NA	NA	NA	5024	64 (1)	0.03 (-0.58,0.61)	0.04 (-0.58,0.61)
M4_u_49378	X - 23502	unnamed	unnamed	1025	105.055	LC/MS Neg	NA	NA	NA	NA	4679	409 (8)	-0.09 (-0.64,0.58)	-0.11 (-0.63,0.57)
M4_u_49387	X - 23511	unnamed	unnamed	1278	503.162	LC/MS Neg	NA	NA	NA	NA	2744	2344 (46)	0.01 (-0.68,0.7)	-0.04 (-0.58,0.54)
M4_u_49393	X - 23517	unnamed	unnamed	1323	313.093	LC/MS Neg	NA	NA	NA	NA	4755	333 (7)	0.01 (-0.64,0.67)	-0.01 (-0.64,0.67)
M4_u_49457	X - 23581	unnamed	unnamed	1006	128.071	LC/MS Pos Early	NA	NA	NA	NA	4880	208 (4)	-0.18 (-0.69,0.63)	-0.19 (-0.69,0.63)
M4_u_49459	X - 23583	unnamed	unnamed	1112	116.071	LC/MS Pos Early	NA	NA	NA	NA	4878	210 (4)	0.12 (-0.64,0.71)	0.11 (-0.65,0.72)
M4_u_49461	N,N-dimethylalanine	Amino Acid	Alanine and Aspartate Metabolism	1378	118.086	LC/MS Pos Early	5488191	NA	NA	NA	5085	3 (0)	-0.03 (-0.71,0.69)	-0.03 (-0.71,0.69)
M4_u_49463	X - 23587	unnamed	unnamed	1230	132.102	LC/MS Pos Early	NA	NA	NA	NA	5086	2 (0)	-0.02 (-0.73,0.74)	-0.02 (-0.73,0.74)
M4_u_49466	N-acetyl-2-aminoadipate	Amino Acid	Lysine Metabolism	1466	204.086	LC/MS Pos Early	443992	NA	C12986	NA	5088	0 (0)	-0.05 (-0.66,0.61)	-0.05 (-0.66,0.61)
M4_u_49469	X - 23593	unnamed	unnamed	1531	191.102	LC/MS Pos Early	NA	NA	NA	NA	5088	0 (0)	0.06 (-0.52,0.64)	0.06 (-0.52,0.64)
M4_u_49515	X - 23639	unnamed	unnamed	1640	134.081	LC/MS Pos Early	NA	NA	NA	NA	5027	61 (1)	0.01 (-0.62,0.62)	0.01 (-0.63,0.62)
M4_u_49517	X - 23641	unnamed	unnamed	910	288.217	LC/MS Pos Late	NA	NA	NA	NA	5070	18 (0)	0.02 (-0.63,0.67)	0.02 (-0.63,0.67)
M4_u_49521	X - 23644	unnamed	unnamed	983	146.081	LC/MS Pos Early	NA	NA	NA	NA	5087	1 (0)	-0.03 (-0.73,0.69)	-0.03 (-0.73,0.69)
M4_u_49522	X - 23645	unnamed	unnamed	1568	222.079	LC/MS Pos Early	NA	NA	NA	NA	4880	208 (4)	-0.01 (-0.66,0.64)	-0.02 (-0.67,0.64)
M4_u_49524	X - 23647	unnamed	unnamed	1663	173.055	LC/MS Pos Early	NA	NA	NA	NA	5086	2 (0)	-0.08 (-0.69,0.6)	-0.08 (-0.69,0.6)
M4_u_49525	X - 23648	unnamed	unnamed	1656	262.103	LC/MS Pos Early	NA	NA	NA	NA	5058	30 (1)	-0.1 (-0.68,0.6)	-0.1 (-0.68,0.6)
M4_u_49526	3-hydroxypyridine glucuronide	Xenobiotics	Chemical	1645	272.076	LC/MS Pos Early	NA	NA	NA	NA	5017	71 (1)	0.28 (-0.57,0.73)	0.29 (-0.59,0.73)
M4_u_49527	X - 23650	unnamed	unnamed	1724	231.083	LC/MS Pos Early	NA	NA	NA	NA	2727	2361 (46)	-0.17 (-0.68,0.53)	-0.09 (-0.6,0.45)
M4_u_49530	X - 23653	unnamed	unnamed	1989	369.121	LC/MS Pos Early	NA	NA	NA	NA	5026	62 (1)	0.16 (-0.21,0.48)	0.17 (-0.2,0.5)
M4_u_49531	X - 23654	unnamed	unnamed	2188	116.107	LC/MS Pos Early	NA	NA	NA	NA	5088	0 (0)	0.07 (-0.61,0.67)	0.07 (-0.61,0.67)
M4_u_49532	X - 23655	unnamed	unnamed	2200	110.06	LC/MS Pos Early	NA	NA	NA	NA	5064	24 (0)	0.36 (-0.57,0.73)	0.36 (-0.58,0.73)
M4_u_49533	X - 23656	unnamed	unnamed	2225	169.133	LC/MS Pos Early	NA	NA	NA	NA	5087	1 (0)	0.07 (-0.6,0.69)	0.07 (-0.6,0.69)
M4_u_49534	X - 23657	unnamed	unnamed	2337	144.102	LC/MS Pos Early	NA	NA	NA	NA	4950	138 (3)	0.11 (-0.58,0.72)	0.11 (-0.58,0.72)
M4_u_49536	X - 23659	unnamed	unnamed	2449	143.118	LC/MS Pos Early	NA	NA	NA	NA	5084	4 (0)	0 (-0.63,0.61)	0 (-0.63,0.61)
M4_u_49539	X - 23662	unnamed	unnamed	2622	159.149	LC/MS Pos Early	NA	NA	NA	NA	4913	175 (3)	-0.08 (-0.78,0.8)	-0.1 (-0.78,0.79)
M4_u_49542	X - 23665	unnamed	unnamed	2894	217.154	LC/MS Pos Early	NA	NA	NA	NA	5080	8 (0)	-0.01 (-0.64,0.64)	-0.01 (-0.64,0.64)
M4_u_49543	X - 23666	unnamed	unnamed	2990	159.149	LC/MS Pos Early	NA	NA	NA	NA	5066	22 (0)	0 (-0.58,0.62)	0 (-0.59,0.62)
M4_u_49545	X - 23668	unnamed	unnamed	3087	282.192	LC/MS Pos Early	NA	NA	NA	NA	4262	826 (16)	0 (-0.67,0.69)	-0.06 (-0.69,0.66)
M4_u_49549	X - 23672	unnamed	unnamed	3214	302.196	LC/MS Pos Early	NA	NA	NA	NA	4974	114 (2)	0.07 (-0.55,0.65)	0.08 (-0.55,0.65)
M4_u_49555	X - 23678	unnamed	unnamed	871	220.136	LC/MS Pos Late	NA	NA	NA	NA	5088	0 (0)	0.01 (-0.63,0.65)	0.01 (-0.63,0.65)
M4_u_49557	X - 23680	unnamed	unnamed	1049	338.232	LC/MS Pos Late	NA	NA	NA	NA	5083	5 (0)	0.04 (-0.62,0.67)	0.04 (-0.62,0.68)
M4_u_49565	X - 15503	unnamed	unnamed	2300	195.076	LC/MS Pos Early	NA	NA	NA	NA	5088	0 (0)	-0.01 (-0.63,0.62)	-0.01 (-0.63,0.62)
M4_u_49627	5-hydroxypicolinic acid	Amino Acid	Tryptophan Metabolism	1420	140.034	LC/MS Pos Early	268740	NA	NA	NA	5088	0 (0)	0.12 (-0.64,0.71)	0.12 (-0.64,0.71)
M4_u_49637	X - 23739	unnamed	unnamed	1286	262.103	LC/MS Pos Early	NA	NA	NA	NA	5088	0 (0)	-0.12 (-0.67,0.52)	-0.12 (-0.67,0.52)
M4_u_49646	X - 23748	unnamed	unnamed	2319	182.082	LC/MS Pos Early	NA	NA	NA	NA	5069	19 (0)	0.05 (-0.61,0.68)	0.05 (-0.6,0.68)
M4_u_49679	X - 23780	unnamed	unnamed	2190	144.102	LC/MS Pos Early	NA	NA	NA	NA	5012	76 (1)	-0.05 (-0.66,0.63)	-0.06 (-0.66,0.63)
M4_u_49688	X - 23787	unnamed	unnamed	4343	383.153	LC/MS Neg	NA	NA	NA	NA	4262	826 (16)	0.04 (-0.64,0.73)	0.03 (-0.67,0.72)
M4_u_49783	X - 13698	unnamed	unnamed	1968	411.109	LC/MS Neg	NA	NA	NA	NA	5079	9 (0)	-0.01 (-0.69,0.71)	-0.01 (-0.68,0.71)
M4_u_49792	X - 23890	unnamed	unnamed	2254	336.073	LC/MS Neg	NA	NA	NA	NA	3968	1120 (22)	0.02 (-0.68,0.67)	-0.04 (-0.68,0.66)
M4_u_49814	X - 23906	unnamed	unnamed	1214	295.104	LC/MS Neg	NA	NA	NA	NA	3239	1849 (36)	0.1 (-0.62,0.72)	0.05 (-0.62,0.69)
M4_u_49816	X - 23908	unnamed	unnamed	1237	188.093	LC/MS Neg	NA	NA	NA	NA	5000	88 (2)	-0.05 (-0.62,0.62)	-0.04 (-0.62,0.62)
M4_u_5086	dimethylglycine	Amino Acid	Glycine, Serine and Threonine Metabolism	1104	104.071	LC/MS Pos Early	673	653	C03626	HMDB0000092	5088	0 (0)	0.12 (-0.51,0.65)	0.12 (-0.51,0.65)
M4_u_512	asparagine	Amino Acid	Alanine and Aspartate Metabolism	1225	133.061	LC/MS Pos Early	6267	6031	C00152	HMDB0000168	5088	0 (0)	-0.14 (-0.63,0.49)	-0.14 (-0.63,0.49)
M4_u_513	creatinine	Amino Acid	Creatine Metabolism	2055	114.066	LC/MS Pos Early	588	568	C00791	HMDB0000562	5088	0 (0)	-0.09 (-0.7,0.62)	-0.09 (-0.7,0.62)
[truncated: 368 more rows]

## Sheet: Table S4
Table S4: Description of GCKD cohort and analysis sets
[truncated: 26 more rows]

## Sheet: Table S5
Table S5: Predictive performance of single metabolites in plasma - outcome: kidney failure
[truncated: 1,107 more rows]
[truncated: 143 more columns]

[truncated: 13 more sheets: Table S6, Table S7, Table S8, Table S9, Table S10, Table S11, Table S12, Table S13, Table S14, Table S15, Table S16, Table S17, Table S18]
